# Supplementary material for: Aggregation promotes charge separation in fullerene-indacenodithiophene dyad
Source: Nat Commun. 2024 Jul 6;15:5681. doi: 10.1038/s41467-024-50001-z (PMC11227505; doi:10.1038/s41467-024-50001-z)
Supplement: Supplementary file 4 — Supplementary data 1 [file 41467_2024_50001_MOESM4_ESM.txt]

 C                  0.80411085    2.01727864   -0.88396326
 C                  0.27055733    0.89761264   -1.47820763
 C                 -1.10677669    0.74213087   -1.17562016
 C                 -1.62781118    1.74394586   -0.34629228
 C                 -3.49448255    0.40710098   -0.62654556
 C                 -2.99089467    1.54280869   -0.02886340
 H                  0.83491505    0.22230030   -2.10526158
 S                 -0.39740979    2.89907728    0.05946846
 S                 -2.32135549   -0.46233249   -1.58831840
 C                 -4.06979464    2.26026312    0.77002811
 C                 -4.89491673    0.22687407   -0.29858951
 C                 -5.26539337    1.31448812    0.53445004
 C                 -6.55187857    1.41983477    1.03804992
 C                 -5.81607374   -0.76796133   -0.64869502
 C                 -7.10756056   -0.65160138   -0.16173208
 C                 -7.47550946    0.42982346    0.68072999
 H                 -6.83349807    2.24078866    1.69011914
 H                 -5.52710200   -1.60384176   -1.27819441
 C                -13.12080140   -1.44078962    1.37588342
 C                -12.61941204   -0.30010352    1.94254445
 C                -11.25370304   -0.10816696    1.59237112
 C                -10.73412623   -1.10747512    0.76022740
 C                 -8.87108967    0.23929595    1.02267581
 C                 -9.36981018   -0.90711442    0.44222959
 H                -13.19830581    0.36312151    2.57405252
 S                -11.94721903   -2.30348924    0.40192264
 S                -10.04623989    1.11069252    1.98029663
 C                 -8.30209951   -1.59940570   -0.39454047
 C                 -4.26507688    3.65356163    0.15363323
 C                 -5.20898755    3.89139174   -0.84863264
 C                 -3.40600381    4.69963947    0.51587362
 C                 -5.29531634    5.14007669   -1.46350291
 H                 -5.87987310    3.09657496   -1.15580559
 C                 -3.49412654    5.94301595   -0.10312348
 H                 -2.66896896    4.54242016    1.29711865
 C                 -4.44375283    6.18871422   -1.10245780
 H                 -6.03991561    5.29993981   -2.23981579
 H                 -2.81242303    6.73612083    0.19493159
 C                 -3.76426521    2.32004411    2.27109871
 C                 -2.84423111    1.44946144    2.86059364
 C                 -4.46601307    3.20445545    3.10036154
 C                 -2.62911506    1.46638636    4.23831916
 H                 -2.29399038    0.74884514    2.24139508
 C                 -4.25046020    3.21499008    4.47522169
 H                 -5.17653775    3.89930780    2.66340448
 C                 -3.32430923    2.34878939    5.07041274
 H                 -1.90571098    0.78011642    4.67202033
 H                 -4.80883963    3.91044064    5.09766707
 C                 -8.78144382   -1.62348867   -1.85373086
 C                 -8.45925123   -0.60360144   -2.75285269
 C                 -9.65267870   -2.63328189   -2.28300783
 C                 -8.98523966   -0.59994919   -4.04424651
 H                 -7.79570001    0.19660330   -2.44376532
 C                -10.17717411   -2.62366935   -3.57220769
 H                 -9.91377973   -3.44022664   -1.60563567
 C                 -9.84980252   -1.60894622   -4.47979982
 H                 -8.71716402    0.20451519   -4.72517876
 H                -10.85325207   -3.41854863   -3.87829308
 C                 -7.93915133   -2.99482433    0.12660502
 C                 -8.23067651   -3.37930869    1.43763765
 C                 -7.22771099   -3.88886001   -0.68405149
 C                 -7.82591857   -4.62286592    1.92195254
 H                 -8.77354013   -2.70170562    2.08811605
 C                 -6.82295183   -5.12729854   -0.19497528
 H                 -7.00083699   -3.61761383   -1.71044406
 C                 -7.11785882   -5.51998933    1.11688335
 H                 -8.06693663   -4.89892120    2.94573579
 H                 -6.27047576   -5.80284098   -0.84406121
 C                  4.95511504    0.39200150   -2.96318768
 C                  3.83501572   -0.33764965   -2.32937976
 C                  3.20591796    0.18113171   -1.21973187
 C                  3.39678292    1.60866808   -0.70451143
 C                  4.61000388    2.39304291   -1.38571580
 C                  5.37787227    1.59251887   -2.43948881
 C                  5.91886341   -0.59230586   -3.41291175
 C                  5.41479514   -1.91323370   -3.07512208
 C                  4.13266784   -1.75346394   -2.40986886
 C                  3.77743586   -2.61374239   -1.36635678
 C                  2.87716257   -0.69766471   -0.12607309
 C                  3.56677746    1.33988145    0.78771759
 C                  4.53630526    1.92974179    1.56857769
 C                  5.66028047    2.65932812    0.93891442
 C                  5.74547419    2.75498163   -0.43264846
 C                  7.01686799    2.56772943   -1.07824382
 C                  6.79046670    1.84811426   -2.31918409
 C                  7.73746569    0.92339344   -2.77217357
 C                  7.29035806   -0.33070647   -3.33352531
 C                  6.29325409   -2.91826625   -2.67140834
 C                  7.71889236   -2.63933712   -2.57408706
 C                  8.20610247   -1.37218350   -2.89871578
 C                  9.22798348   -0.75270773   -2.06694408
 C                  8.93874154    0.67046422   -1.98874192
 C                  9.15545344    1.36254880   -0.79855156
 C                  8.18016839    2.33954204   -0.33607689
 C                  8.09343381    2.24892644    1.10328616
 C                  6.84868636    2.39498130    1.72491408
 C                  3.09719119    0.02126715    1.11515255
 C                  6.86677655   -0.79339964    3.60046847
 C                  5.50166726   -1.06906634    3.50820890
 C                  5.05385485   -2.33729635    2.95018360
 C                  5.98915481   -3.27444171    2.50855818
 C                  7.41034297   -2.98524456    2.60808399
 C                  8.94538039   -1.05093426    2.52571606
 C                  8.65582624    0.36967326    2.59986150
 C                  7.36712152    0.53019020    3.25800847
 C                  6.48266843    1.51722838    2.82438770
 C                  5.06032425    1.23312388    2.72598843
 C                  4.57924017   -0.03507555    3.06963029
 C                  3.85586851   -2.08238814    2.16647290
 C                  3.64068313   -2.77351140    0.97544319
 C                  4.61258561   -3.75266993    0.51504773
 C                  5.76374399   -3.99709424    1.26513904
 C                  7.04611657   -4.15392639    0.59801319
 C                  8.06453089   -3.52985032    1.42827500
 C                  9.12361972   -2.84154379    0.83601442
 C                  9.57546952   -1.57771694    1.39710849
 C                  9.01093862    1.21208635    1.54523920
 C                  9.66946362    0.66325651    0.36823480
 C                  9.94414403   -0.70304001    0.29599649
 C                  9.71887655   -1.42592524   -0.94736417
 C                  9.21142785   -2.74673576   -0.61298376
 C                  8.23215080   -3.34032706   -1.41102264
 C                  7.12590084   -4.05933817   -0.79227783
 C                  5.92946981   -3.80212288   -1.57310777
 C                  4.69673341   -3.65305284   -0.93526222
 C                  3.56976577   -0.65670225    2.24368168
 C                  3.13101109   -2.07059343   -0.19359137
 C                  7.83910042   -1.76998606    3.14431721
 C                  3.89721574    3.67438656   -1.98942811
 H                  3.98909798    4.48290137   -1.25426215
 H                  4.36892001    4.00164345   -2.91742978
 C                  2.17411123    2.61168829   -0.96380949
 H                  2.26160778    3.33593870   -0.14356503
 N                  2.49818658    3.36133696   -2.17733657
 C                  2.13006506    2.75258560   -3.46816785
 H                  2.91468188    3.01069698   -4.18670774
 H                  2.11317382    1.65639219   -3.41678865
 C                  0.78827623    3.28037680   -3.97258445
 H                 -0.02016899    3.03395139   -3.27985374
 H                  0.82729702    4.36932714   -4.07572750
 H                  0.54838891    2.84263565   -4.94883857
 H                -14.12448554   -1.83368893    1.46416991
 C                 -4.55850818    7.54785132   -1.74764020
 H                 -5.02854831    7.48324275   -2.73423738
 H                 -5.16858907    8.22767919   -1.13821300
 C                 -3.06665834    2.38974275    6.55659121
 H                 -2.66173476    1.43903343    6.91796143
 H                 -3.98402300    2.60290445    7.11591600
 C                 -6.70885116   -6.87829557    1.63124527
 H                 -6.63393549   -6.88574745    2.72338861
 H                 -7.43953107   -7.64751106    1.34802238
 C                -10.39234657   -1.62063808   -5.88773006
 H                -10.40559812   -0.61448965   -6.31910498
 H                 -9.77893187   -2.25052501   -6.54561538
 H                 -2.34108969    3.17305782    6.81297081
 H                 -5.74039219   -7.18592721    1.22223207
 H                -11.41283119   -2.01731576   -5.91949276
 H                 -3.57598645    8.01653578   -1.86950470

 
