# Supplementary material for: Aggregation promotes charge separation in fullerene-indacenodithiophene dyad
Source: Nat Commun. 2024 Jul 6;15:5681. doi: 10.1038/s41467-024-50001-z (PMC11227505; doi:10.1038/s41467-024-50001-z)
Supplement: Supplementary file 5 — Supplementary data 2 [file 41467_2024_50001_MOESM5_ESM.txt]

 C                 -1.70247622    6.41663896    0.27909407
 C                 -2.47895133    6.14756090   -0.81193609
 C                 -3.58457950    5.30779375   -0.48563603
 C                 -3.64460750    4.91635872    0.85987415
 C                 -5.41990472    3.70787156   -0.02359197
 C                 -4.67110665    3.98132060    1.11865519
 H                 -2.27655330    6.49025598   -1.82263623
 S                 -2.37758832    5.68678785    1.74274029
 S                 -4.84577368    4.55729568   -1.41065217
 C                 -5.18422472    3.18145248    2.31290037
 C                 -6.47478194    2.76067543    0.27058107
 C                 -6.32193189    2.37618237    1.64135127
 C                 -7.17215802    1.43855523    2.21503035
 C                 -7.53004504    2.29317535   -0.51405704
 C                 -8.42401824    1.41259223    0.08284705
 C                 -8.21577414    0.95455116    1.42292424
 H                 -7.04370802    1.10736719    3.24363550
 H                 -7.65894806    2.62163141   -1.54470519
 C                -13.22351291   -2.36508831    1.58565026
 C                -12.29962679   -2.30843231    2.58620641
 C                -11.20437658   -1.45588817    2.24497536
 C                -11.29471861   -0.87126609    0.97300717
 C                 -9.29407835    0.03737403    1.72712628
 C                -10.19476645   -0.03658997    0.66755113
 H                -12.36418277   -2.83287438    3.53050153
 S                -12.76420478   -1.37106317    0.21540207
 S                 -9.76065637   -0.94828711    3.06397547
 C                 -9.74659740    0.85102015   -0.49210604
 C                 -5.72638481    4.17369562    3.33652651
 C                 -7.04892703    4.63190070    3.26752051
 C                 -4.88083968    4.67728870    4.33814265
 C                 -7.52566805    5.56236484    4.19336563
 H                 -7.71822205    4.26928164    2.48633039
 C                 -5.35373375    5.60821985    5.26148579
 H                 -3.84556054    4.33807064    4.40070267
 C                 -6.68326793    6.05805586    5.19880078
 H                 -8.55634325    5.90382689    4.12738863
 H                 -4.68667665    5.98906887    6.03180788
 C                 -4.15368058    2.25372434    2.93235145
 C                 -2.86440340    2.10388532    2.40526438
 C                 -4.50124863    1.54027624    4.09305562
 C                 -1.93074826    1.28274520    3.04275847
 H                 -2.57352536    2.61436240    1.48600424
 C                 -3.57997950    0.70133812    4.71594471
 H                 -5.49988573    1.65122427    4.51783869
 C                 -2.28077931    0.56887410    4.19823364
 H                 -0.92853912    1.18622919    2.62658241
 H                 -3.87027454    0.14746304    5.60595386
 C                -10.78632956    1.95244131   -0.66956507
 C                -10.75071657    3.10612648    0.12625605
 C                -11.82132068    1.80092529   -1.60543619
 C                -11.71883465    4.10079162   -0.02364197
 H                 -9.96743936    3.23456749    0.87436116
 C                -12.79065782    2.79194844   -1.75519322
 H                -11.87296070    0.90361516   -2.22426129
 C                -12.74646380    3.95352660   -0.96673010
 H                -11.67351766    4.99118175    0.59946411
 H                -13.58607589    2.66035642   -2.48547333
 C                 -9.49919835    0.10922605   -1.79367123
 C                 -9.74413635   -1.26283415   -1.92791025
 C                 -9.03198728    0.82644015   -2.90891039
 C                 -9.53518738   -1.90461125   -3.15101742
 H                -10.08656843   -1.85390424   -1.07780912
 C                 -8.79680224    0.18420805   -4.12280256
 H                 -8.85241125    1.89996030   -2.82514637
 C                 -9.04488826   -1.19199515   -4.25483158
 H                 -9.73920040   -2.97030340   -3.23717743
 H                 -8.41785523    0.75252813   -4.96932268
 C                  1.63513226    5.80024287   -2.91593938
 C                  0.51324610    4.96683973   -2.42595831
 C                  0.20644605    4.96047873   -1.09218213
 C                  0.74007912    5.95944887   -0.05786097
 C                  1.94042930    6.85562096   -0.58492505
 C                  2.35375736    6.56278798   -2.03450026
 C                  2.30177436    5.05594674   -3.98843754
 C                  1.60732225    3.77623256   -4.17165057
 C                  0.50526910    3.72523055   -3.20427143
 C                  0.17438704    2.52152038   -2.59967234
 C                 -0.11803600    3.69035454   -0.45213603
 C                  1.11616218    4.99877274    1.07488018
 C                  2.29147134    5.03900374    1.77574129
 C                  3.41414852    5.87154887    1.28347422
 C                  3.27247149    6.60051398    0.13276705
 C                  4.37558666    6.62574896   -0.81972709
 C                  3.80499557    6.60269599   -2.16622428
 C                  4.45700866    5.91681184   -3.18253043
 C                  3.68018156    5.11702475   -4.12755955
 C                  2.32556136    2.62929840   -4.46972961
 C                  3.78786656    2.69308940   -4.60280463
 C                  4.44507366    3.90195257   -4.43920761
 C                  5.70286283    3.95686057   -3.68273050
 C                  5.71321184    5.20557275   -2.90887139
 C                  6.25224894    5.22683576   -1.63392421
 C                  5.56720787    5.96161288   -0.56134705
 C                  5.71571586    5.19904276    0.67675213
 C                  4.65777570    5.15092775    1.57194525
 C                  0.44907308    3.71449755    0.89556816
 C                  4.36041364    1.45516222    1.78646329
 C                  2.98188644    1.39120621    1.90482731
 C                  2.19790133    0.58242609    0.96013417
 C                  2.83760243   -0.11758401   -0.05029597
 C                  4.29909063   -0.04674999   -0.17614199
 C                  6.15470590    1.53769823    0.23090107
 C                  6.16510387    2.78865141    1.00121917
 C                  5.05187674    2.74004141    1.96055731
 C                  4.32300164    3.88603857    2.23628535
 C                  2.86218743    3.82083656    2.35782237
 C                  2.21207334    2.60490339    2.20710935
 C                  0.94738516    1.29840220    0.68175713
 C                  0.40879808    1.27716020   -0.59309805
 C                  1.08502217    0.53607709   -1.66671121
 C                  2.26463134   -0.14169901   -1.40289917
 C                  3.37170850   -0.08672700   -2.36657731
 C                  4.62942068   -0.02956399   -1.60829821
 C                  5.68132786    0.74618712   -2.06663027
 C                  6.46288196    1.55358423   -1.11993313
 C                  6.48748098    3.98417859    0.37932309
 C                  6.81520897    4.00204658   -1.05172012
 C                  6.79849797    2.82240541   -1.77844023
 C                  6.22823191    2.79884341   -3.13249042
 C                  5.53611479    1.51608923   -3.30999844
 C                  4.34947864    1.46554922   -4.02433655
 C                  3.23492749    0.64009411   -3.53871748
 C                  1.98400830    1.35740721   -3.81729651
 C                  0.93842615    1.30524420   -2.90977138
 C                  0.96296916    2.55092738    1.45049925
 C                 -0.14817000    2.50616338   -1.17402714
 C                  5.03865074    0.71340011    0.71610514
 C                  1.44331824    8.31529819   -0.39948703
 H                  1.86815029    8.74903928    0.53468211
 H                  1.77679728    8.97227932   -1.22613315
 C                 -0.34686303    7.00648802    0.41989709
 H                 -0.14486700    7.22074305    1.51436025
 N                 -0.04304398    8.30827617   -0.25060201
 C                 -0.75116108    8.60534326   -1.53525719
 H                 -0.08928799    9.22338731   -2.18288328
 H                 -0.98521112    7.69146008   -2.12642527
 C                 -2.02367927    9.39075136   -1.21977114
 H                 -2.70071136    8.83097528   -0.56038505
 H                 -1.78996823   10.32629350   -0.69474407
 H                 -2.57267134    9.63933841   -2.13289227
 H                -14.14469101   -2.92126238    1.56239526
 C                 -7.18232002    7.05634408    6.19247688
 H                 -8.24772713    7.28628107    6.06455389
 H                 -7.05279801    6.69578996    7.22267010
 C                 -1.29511917   -0.34453703    4.84776773
 H                 -0.30263003    0.13284204    4.95983275
 H                 -1.14766315   -1.25505716    4.24635064
 C                 -8.75665827   -1.89976625   -5.53810873
 H                 -9.53499137   -2.63259335   -5.78942882
 H                 -8.67379223   -1.21416215   -6.39084189
 C                -13.78912999    5.01098776   -1.13373513
 H                -13.60942298    5.88792490   -0.49893104
 H                -13.83412297    5.36937480   -2.17177228
 H                 -1.60857922   -0.66897508    5.84748787
 H                 -7.80360311   -2.44798333   -5.46979772
 H                -14.78706509    4.62705870   -0.87687209
 H                 -6.63578592    8.00684416    6.10775090
 C                  1.90459728   -5.78433083   -0.18013299
 C                  2.54337037   -5.20059074   -1.23731815
 C                  3.64671253   -4.40022962   -0.81917209
 C                  3.82228157   -4.32659861    0.56988311
 C                  5.58219486   -2.99673043   -0.15785599
 C                  4.89782471   -3.49179149    0.94919217
 H                  2.25739133   -5.31433576   -2.27917030
 S                  2.66031639   -5.33396575    1.35299823
 S                  4.86582371   -3.48614849   -1.65134221
 C                  5.53124276   -3.00416343    2.24979736
 C                  6.73949000   -2.22915232    0.25549707
 C                  6.72919597   -2.20113331    1.68613627
 C                  7.74241810   -1.56552322    2.39362838
 C                  7.77764517   -1.66071823   -0.48687104
 C                  8.81886829   -1.07675615    0.22413607
 C                  8.78503926   -1.00711514    1.65405527
 H                  7.73387612   -1.52718721    3.48309153
 H                  7.78004017   -1.69487523   -1.57409220
 C                 14.18833506    1.58210923    2.14086935
 C                 13.37081093    1.29558718    3.19357249
 C                 12.14877281    0.69269810    2.76302843
 C                 12.04003873    0.52430708    1.37439523
 C                 10.01091545   -0.36381105    2.07947533
 C                 10.81855059   -0.07090300    0.98425117
 H                 13.59607994    1.48985921    4.23385364
 S                 13.47116294    1.11383116    0.61075712
 S                 10.73351656    0.10156002    3.57558755
 C                 10.15236850   -0.51336407   -0.31778801
 C                  5.98887689   -4.21405060    3.05204747
 C                  7.19296707   -4.86047369    2.73725743
 C                  5.18871375   -4.72576067    4.08474162
 C                  7.60035608   -5.98703583    3.45343653
 H                  7.81937513   -4.48853864    1.92543131
 C                  5.59275184   -5.85275583    4.80002073
 H                  4.24205361   -4.24410459    4.33501066
 C                  6.80440597   -6.49264194    4.49216669
 H                  8.53903825   -6.47416793    3.19881149
 H                  4.96197672   -6.23776488    5.59830688
 C                  4.62463067   -2.09708029    3.06811347
 C                  3.27090548   -1.91893227    2.76150243
 C                  5.15737876   -1.42835819    4.18513364
 C                  2.46741637   -1.07998414    3.54042554
 H                  2.82095241   -2.41668933    1.90179131
 C                  4.36789365   -0.57228207    4.94770875
 H                  6.20424192   -1.57881222    4.45826467
 C                  3.01312544   -0.38014004    4.62427970
 H                  1.41635922   -0.96092413    3.28140450
 H                  4.80369171   -0.04577099    5.79410489
 C                 11.02177259   -1.60422022   -0.93274110
 C                 10.83274158   -2.95270242   -0.60227405
 C                 12.06388071   -1.25631618   -1.80784723
 C                 11.65464572   -3.93932556   -1.15169913
 H                 10.04418250   -3.24563946    0.09209905
 C                 12.88701391   -2.23869932   -2.35519531
 H                 12.23228179   -0.20964703   -2.06668826
 C                 12.68766284   -3.59189952   -2.03362927
 H                 11.49030570   -4.98151672   -0.88694809
 H                 13.68965800   -1.95314528   -3.03161640
 C                  9.89810148    0.62749710   -1.28592815
 C                 10.03289748    1.96490029   -0.88929209
 C                  9.53920839    0.34249305   -2.61368434
 C                  9.86200243    2.99678844   -1.81355123
 H                 10.27183450    2.21389732    0.14571905
 C                  9.35573840    1.37234220   -3.53566347
 H                  9.41656140   -0.69287109   -2.93294839
 C                  9.52690142    2.71054340   -3.14605942
 H                  9.98442346    4.02960459   -1.49309419
 H                  9.07856531    1.13524616   -4.56037862
 C                 -1.75890325   -5.31543873   -3.05540241
 C                 -0.80724011   -4.35200761   -2.45500332
 C                 -0.40165105   -4.51667163   -1.15786913
 C                 -0.62595408   -5.77973683   -0.31844701
 C                 -1.64915523   -6.81270993   -0.96187211
 C                 -2.22534931   -6.36682893   -2.31275230
 C                 -2.65275437   -4.56160664   -3.93989053
 C                 -2.26770731   -3.14643644   -3.89789653
 C                 -1.13069115   -3.02197442   -2.97881040
 C                 -1.02392514   -1.90411026   -2.16536028
 C                 -0.31300603   -3.34254647   -0.29624201
 C                 -1.11278915   -5.14955072    0.99217117
 C                 -2.19512831   -5.57892581    1.71282928
 C                 -3.14852044   -6.54101895    1.11209519
 C                 -2.94481142   -6.99725298   -0.16230199
 C                 -4.08642059   -7.10303403   -1.06169413
 C                 -3.63982052   -6.71029995   -2.39783231
 C                 -4.50185965   -6.01966283   -3.23892444
 C                 -3.99217457   -4.90761868   -4.03884855
 C                 -3.23750545   -2.15762229   -3.94353753
 C                 -4.65722665   -2.52710134   -4.03445755
 C                 -5.02367271   -3.86254453   -4.08333656
 C                 -6.17719784   -4.33756760   -3.30696744
 C                 -5.85696385   -5.67383481   -2.78800237
 C                 -6.27933694   -6.04565486   -1.52294819
 C                 -5.36955377   -6.78510793   -0.63747406
 C                 -5.58138384   -6.31148890    0.72895814
 C                 -4.49201863   -6.18614882    1.57803826
 C                 -0.75572010   -3.73640652    1.04077119
 C                 -4.98481271   -2.61959036    2.49195839
 C                 -3.64731851   -2.26797230    2.57210441
 C                 -3.13484144   -1.15095114    1.76901929
 C                 -3.98651956   -0.44317604    0.93627017
 C                 -5.40329675   -0.81678110    0.85325016
 C                 -6.83407196   -2.82720038    1.01368119
 C                 -6.51285196   -4.16560857    1.52778325
 C                 -5.36552075   -4.03837155    2.43795839
 C                 -4.38652762   -5.01884870    2.46045239
 C                 -2.96887941   -4.64758865    2.53916140
 C                 -2.61124737   -3.30947246    2.60362241
 C                 -1.78258825   -1.50022720    1.31320922
 C                 -1.36243919   -1.12538414    0.04968004
 C                 -2.26365631   -0.37382904   -0.83546608
 C                 -3.53822249   -0.04187598   -0.40474003
 C                 -4.67966266   -0.17120600   -1.32075615
 C                 -5.83121784   -0.64982907   -0.54299005
 C                 -6.71880996   -1.55282920   -1.10227913
 C                 -7.23763905   -2.67123236   -0.30266001
 C                 -6.61851092   -5.27120273    0.69925113
 C                 -7.04867604   -5.10614671   -0.69586607
 C                 -7.34681905   -3.84326453   -1.18172614
 C                 -6.89565894   -3.44934747   -2.52364233
 C                 -6.50623391   -2.03380627   -2.47397333
 C                 -5.42301575   -1.58339321   -3.21014943
 C                 -4.48038663   -0.62597207   -2.61511834
 C                 -3.12963444   -0.97935112   -3.07100641
 C                 -2.05323028   -0.85584410   -2.20766328
 C                 -1.46496619   -2.83903038    1.82734230
 C                 -0.60160507   -2.07316528   -0.77629008
 C                 -5.88944385   -1.87202825    1.60945026
 C                 -0.85057112   -8.13977814   -1.06783113
 H                 -1.10375515   -8.80977327   -0.21420100
 H                 -1.10455115   -8.70144725   -1.98793425
 C                  0.68648210   -6.62902292   -0.09199998
 H                  0.61502409   -7.06612302    0.95221017
 N                  0.60750809   -7.83502311   -0.97694611
 C                  1.25742618   -7.75403010   -2.32313030
 H                  0.67686010   -8.36931814   -3.04716141
 H                  1.26548419   -6.72310196   -2.74309136
 C                  2.67642739   -8.31107515   -2.21512329
 H                  3.28790648   -7.74694315   -1.49787319
 H                  2.66675839   -9.34924635   -1.85815724
 H                  3.18621746   -8.28661218   -3.18285042
 H                 15.16440324    2.03512029    2.16200535
 C                  7.22928704   -7.70044106    5.26270879
 H                  8.22034316   -8.06634813    4.96556275
 H                  7.27332406   -7.49354408    6.34124295
 C                  2.19031634    0.58750209    5.40862377
 H                  2.49437438    1.62268024    5.18971878
 H                  2.29461934    0.43609308    6.49072298
 C                  9.34632735    3.82031055   -4.12984457
 H                  8.83569729    4.68520868   -3.68318149
 H                 10.31794748    4.17330960   -4.50480461
 C                 13.57458899   -4.63929866   -2.62477035
 H                 13.27887591   -5.65658983   -2.33838530
 H                 13.56597700   -4.59917366   -3.72306350
 H                  1.11142618    0.51866509    5.17357478
 H                  8.75193129    3.51722451   -5.00175369
 H                 14.61679512   -4.50423465   -2.30088230
 H                  6.52310397   -8.53093126    5.11775577
