# Supplementary material for: Aggregation promotes charge separation in fullerene-indacenodithiophene dyad
Source: Nat Commun. 2024 Jul 6;15:5681. doi: 10.1038/s41467-024-50001-z (PMC11227505; doi:10.1038/s41467-024-50001-z)
Supplement: Supplementary file 6 — Supplementary data 3 [file 41467_2024_50001_MOESM6_ESM.txt]

 C                  0.63477164    3.08434607   -0.39032988
 C                  0.19451621    2.15139496   -1.33262644
 C                 -1.15456706    1.76974371   -1.12749925
 C                 -1.72867445    2.40851439   -0.01720032
 C                 -3.48105381    1.05979896   -0.70278857
 C                 -3.05611180    1.98977369    0.22368405
 S                 -0.61245607    3.50699990    0.77606289
 S                 -2.26916453    0.65523252   -1.89719117
 C                 -4.16111085    2.29798062    1.22554157
 C                 -4.84349497    0.64654994   -0.43818758
 C                 -5.27634894    1.36701096    0.70579365
 C                 -6.54450977    1.17693953    1.22939936
 C                 -5.68444937   -0.27056616   -1.08127232
 C                 -6.95877322   -0.44708825   -0.56850401
 C                 -7.38816209    0.26545330    0.58182982
 H                 -6.87183368    1.71333935    2.11457107
 H                 -5.34738870   -0.82755905   -1.94991356
 C                -12.79399450   -2.33610243    0.66642856
 C                -12.36677954   -1.37080768    1.58090853
 C                -11.04962403   -0.91679062    1.31811931
 C                -10.48187453   -1.54291379    0.19827578
 C                 -8.74253627   -0.16512091    0.85977096
 C                 -9.15973369   -1.11168925   -0.05315289
 S                -11.57201998   -2.70048090   -0.54606519
 S                 -9.94968472    0.22877649    2.06251999
 C                 -8.06939069   -1.38759660   -1.08071931
 C                 -4.51087499    3.78894043    1.10925815
 C                 -5.50602572    4.24549419    0.24085373
 C                 -3.75158874    4.73936579    1.80398909
 C                 -5.73978300    5.61056881    0.08036864
 H                 -6.10184030    3.53163129   -0.31741250
 C                 -3.98715898    6.10128488    1.63822786
 H                 -2.97733820    4.41040792    2.48991197
 C                 -4.98922085    6.56335092    0.77662625
 H                 -6.52159994    5.93968918   -0.60015750
 H                 -3.38127595    6.81751983    2.18820655
 C                 -3.79900484    1.88882622    2.65853397
 C                 -2.77851869    0.97043997    2.91716392
 C                 -4.54653151    2.37155837    3.74063375
 C                 -2.51059682    0.55120396    4.21998897
 H                 -2.18997704    0.57442045    2.09642753
 C                 -4.27758730    1.94747452    5.03846924
 H                 -5.33634662    3.09565153    3.56616733
 C                 -3.25113994    1.03179786    5.30379106
 H                 -1.70913407   -0.16264603    4.39433296
 H                 -4.87323869    2.33637691    5.86116557
 C                 -8.60735271   -0.99170110   -2.46408657
 C                 -8.43310453    0.29512133   -2.98034381
 C                 -9.38675650   -1.89798712   -3.19461394
 C                 -9.01328553    0.66002943   -4.19446558
 H                 -7.84342608    1.02028385   -2.43020863
 C                 -9.96601619   -1.52792327   -4.40505462
 H                 -9.53210080   -2.90574087   -2.81857742
 C                 -9.78672607   -0.24284194   -4.93088317
 H                 -8.86103451    1.66732082   -4.57505132
 H                -10.56868616   -2.25054350   -4.95017930
 C                 -7.55601033   -2.83159005   -1.04073710
 C                 -7.75816282   -3.64473476    0.07690095
 C                 -6.79449961   -3.33949613   -2.10150704
 C                 -7.21801054   -4.92949229    0.13016180
 H                 -8.33733642   -3.27229838    0.91521071
 C                 -6.25466717   -4.62062032   -2.04202393
 H                 -6.63480101   -2.73097933   -2.98624318
 C                 -6.45937939   -5.44226680   -0.92594381
 H                 -7.39173874   -5.54310665    1.01085104
 H                 -5.66589430   -4.99101617   -2.87811692
 C                  5.29921129   -0.83096404   -2.79909572
 C                  4.20764761   -0.65564771   -1.81547881
 C                  4.10060305    0.51112811   -1.09702030
 C                  4.88144195    1.79148549   -1.40604622
 C                  6.05943326    1.60476972   -2.47330561
 C                  6.21661710    0.17325317   -2.99951449
 C                  5.72980192   -2.21271363   -2.73203888
 C                  4.92493526   -2.89327301   -1.73069499
 C                  3.98863203   -1.93298400   -1.17041264
 C                  3.65506001   -1.99563426    0.18685843
 C                  3.79692930    0.45000794    0.30790854
 C                  5.33854530    2.18281838   -0.00296674
 C                  6.61696885    2.59243743    0.30063691
 C                  7.71203968    2.41751045   -0.68217874
 C                  7.46336436    1.84857389   -1.91169508
 C                  8.38180175    0.87449012   -2.43730667
 C                  7.61231839   -0.15847457   -3.10960451
 C                  8.04775554   -1.48795063   -3.07534482
 C                  7.08087166   -2.54325521   -2.88009831
 C                  5.49522373   -3.87271816   -0.91854130
 C                  6.90560678   -4.20401123   -1.06344822
 C                  7.68103333   -3.55330976   -2.02462706
 C                  9.03036223   -3.11747944   -1.69426129
 C                  9.25839926   -1.83730557   -2.34585196
 C                  9.99592735   -0.84664892   -1.70026271
 C                  9.55526140    0.53988794   -1.75292440
 C                  9.82458929    1.15062928   -0.47183979
 C                  8.90750082    2.06504297    0.05673369
 C                  4.56188708    1.48306667    0.98439343
 C                  8.36285160    0.38241068    3.30597349
 C                  7.00964213    0.69331750    3.45029259
 C                  6.03799322   -0.37169315    3.65540399
 C                  6.46083357   -1.70078528    3.70731185
 C                  7.87108702   -2.02110700    3.55911598
 C                  9.88057534   -1.17179566    2.39871742
 C                 10.10678835    0.10404416    1.74471436
 C                  9.16421603    1.06494790    2.29990731
 C                  8.57434856    2.01830903    1.47111839
 C                  7.16560765    2.34409774    1.61814258
 C                  6.40003010    1.69769031    2.59490206
 C                  4.83001882   -0.02211049    2.92532323
 C                  4.09428168   -1.01292720    2.27735286
 C                  4.53171384   -2.39878046    2.33301364
 C                  5.69148996   -2.73591883    3.03240007
 C                  6.62731342   -3.69518916    2.46848955
 C                  7.97466410   -3.25441825    2.79446515
 C                  9.00705997   -3.41932766    1.87069004
 C                  9.98167677   -2.35802460    1.67000062
 C                 10.43053528    0.14736907    0.38763831
 C                 10.53722303   -1.08960426   -0.37256722
 C                 10.31620162   -2.31592680    0.25590236
 C                  9.54680356   -3.35118748   -0.41899752
 C                  8.73791857   -4.03171128    0.57907108
 C                  7.44442183   -4.44944309    0.26179447
 C                  6.36598802   -4.27743668    1.22698881
 C                  5.16142621   -3.92542772    0.49766244
 C                  4.26006722   -3.00622699    1.03770144
 C                  5.06216114    1.25799264    2.27104791
 C                  3.55539228   -0.77067314    0.94586625
 C                  8.80213835   -0.99967999    3.36384837
 C                  5.67443829    2.60663563   -3.59826034
 H                  6.21656048    3.55326187   -3.42883801
 H                  5.94727028    2.23335548   -4.58952682
 C                  3.99407499    2.92635212   -2.05510217
 N                  4.23397306    2.75574816   -3.48008775
 C                -14.67368839   -2.19761143    1.99725064
 H                -15.65887440   -2.35741844    2.41313919
 C                -14.11610295   -2.80674311    0.90673202
 H                -14.62615235   -3.55309453    0.30950394
 C                  1.98104997    3.49478061   -0.58609201
 H                  2.51573722    4.19632125    0.04385544
 C                  2.55795557    2.86922282   -1.66193912
 S                  1.45128718    1.75786305   -2.47009294
 S                -13.60455714   -1.03464557    2.75758971
 C                  3.63835160    3.75761639   -4.37215780
 H                  3.93586657    3.48242875   -5.39057613
 H                  2.55207821    3.64059149   -4.31991112
 C                  4.00336211    5.22223291   -4.09625230
 H                  5.08407618    5.39631680   -4.13159098
 H                  3.53950904    5.86459623   -4.85232926
 H                  3.63547011    5.54825613   -3.11774488
 H                  4.39935380    3.88300274   -1.67800737
 C                 -5.26635775    8.03893077    0.62652209
 H                 -5.72108029    8.26344041   -0.34379052
 H                 -5.95811026    8.39475887    1.40158030
 C                 -2.93913967    0.60304652    6.71642729
 H                 -2.42476041   -0.36306119    6.73598335
 H                 -2.28787231    1.33091577    7.21823205
 C                 -5.90168176   -6.84361007   -0.88153796
 H                 -4.91208923   -6.89528290   -1.34850727
 H                 -5.81041657   -7.20450747    0.14787341
 C                -10.38704654    0.14409514   -6.26000953
 H                -10.53265781    1.22674819   -6.33255243
 H                 -9.73666077   -0.15489542   -7.09275328
 H                 -3.85012812    0.51525607    7.31832233
 H                 -4.34814850    8.62918587    0.71629932
 H                -11.35679634   -0.34036217   -6.41662605
 H                 -6.55077036   -7.54731114   -1.41931779

 
