# Supplementary material for: Aggregation promotes charge separation in fullerene-indacenodithiophene dyad
Source: Nat Commun. 2024 Jul 6;15:5681. doi: 10.1038/s41467-024-50001-z (PMC11227505; doi:10.1038/s41467-024-50001-z)
Supplement: Supplementary file 7 — Supplementary data 4 [file 41467_2024_50001_MOESM7_ESM.txt]

 C                 -1.16227508    0.39786903   -4.12172230
 C                 -2.22549916   -0.50698104   -4.21108330
 C                 -3.46325725    0.06594000   -3.84814828
 C                 -3.34925424    1.40932310   -3.44646125
 C                 -5.59169338    0.99999307   -3.00192522
 C                 -4.56385133    1.93853714   -2.95118821
 S                 -1.70750713    1.97026214   -3.60163826
 S                 -5.09208436   -0.50944304   -3.67561827
 C                 -5.06662737    3.25825723   -2.36484017
 C                 -6.80927350    1.53026211   -2.42912417
 C                 -6.52989448    2.87547121   -2.03112714
 C                 -7.50935754    3.65770726   -1.43073911
 C                 -8.06098058    0.94265407   -2.23382816
 C                 -9.03953965    1.72874913   -1.63984412
 C                 -8.76158565    3.07357122   -1.23514009
 H                 -7.31021152    4.68410134   -1.12665008
 H                 -8.25925658   -0.08361801   -2.53496918
 C                -14.32470605    4.01819329    0.84002706
 C                -13.28989094    4.96014336    0.86602806
 C                -12.08682885    4.47290832    0.31052202
 C                -12.20111590    3.14510122   -0.14557501
 C                 -9.98026371    3.60442326   -0.65987705
 C                -10.99801777    2.65244819   -0.69486105
 S                -13.80284002    2.52194918    0.12017201
 S                -10.49061278    5.09098736    0.04552800
 C                -10.50905577    1.35781410   -1.34256509
 C                 -4.97732436    4.31829231   -3.45382025
 C                 -6.01559044    4.48801632   -4.37949231
 C                 -3.82413027    5.11124137   -3.56609525
 C                 -5.91276443    5.44560839   -5.39064439
 H                 -6.91164649    3.86911528   -4.32010631
 C                 -3.71848727    6.06595145   -4.57630533
 H                 -3.00302522    4.98454136   -2.85861021
 C                 -4.76432934    6.24332547   -5.49752338
 H                 -6.72922248    5.56665938   -6.09913541
 H                 -2.81911720    6.67330448   -4.65100533
 C                 -4.36517432    3.70452627   -1.09217808
 C                 -3.33284124    2.96462621   -0.50641404
 C                 -4.77157734    4.90215135   -0.47673903
 C                 -2.73953120    3.38740224    0.68589805
 H                 -2.97464121    2.04544415   -0.97265107
 C                 -4.18936830    5.32322737    0.71661405
 H                 -5.55045740    5.51078239   -0.93907107
 C                 -3.17343023    4.56049033    1.31733110
 H                 -1.93506914    2.79422020    1.11914108
 H                 -4.52390932    6.24691843    1.18335309
 C                -11.32266780    1.13591008   -2.61015319
 C                -10.89412779    1.64284412   -3.84378828
 C                -12.54908889    0.45432303   -2.54119518
 C                -11.66580882    1.45654111   -4.99315436
 H                 -9.95521272    2.19287116   -3.91797228
 C                -13.32195998    0.26972202   -3.68586226
 H                -12.90095392    0.06127200   -1.58594712
 C                -12.88518693    0.76815505   -4.92505536
 H                -11.31568779    1.85408213   -5.94326043
 H                -14.26979200   -0.25951602   -3.61632226
 C                -10.55033376    0.16139301   -0.40733403
 C                -10.67605575    0.32631102    0.97862907
 C                -10.46157777   -1.13740108   -0.93464607
 C                -10.77252677   -0.78567505    1.81733113
 H                -10.70443579    1.32609909    1.41463210
 C                -10.55581577   -2.24913116   -0.09893001
 H                -10.33428376   -1.28124009   -2.00817214
 C                -10.73162476   -2.08297815    1.28473809
 H                -10.88316980   -0.64077205    2.88989621
 H                -10.49490276   -3.24913323   -0.52288904
 C                  1.48824811   -3.07133022   -1.05375707
 C                  1.78796713   -1.73749812   -1.62152311
 C                  2.20142716   -1.62973811   -2.92208621
 C                  2.12504415   -2.75093220   -3.96839328
 C                  1.79988413   -4.18332930   -3.35325724
 C                  1.61844712   -4.19027330   -1.82879913
 C                  1.92597914   -3.06956222    0.34643902
 C                  2.49128518   -1.75263713    0.65709205
 C                  2.40892817   -0.93833907   -0.56062204
 C                  3.43489525   -0.05794700   -0.86353906
 C                  3.29700024   -0.71719305   -3.23281423
 C                  3.53313225   -2.63852419   -4.57642433
 C                  4.36610831   -3.69469027   -4.82859735
 C                  4.05997729   -5.02884736   -4.26120531
 C                  2.94526621   -5.19931038   -3.48560625
 C                  3.05282522   -6.00686743   -2.27606716
 C                  2.22666616   -5.37966137   -1.24543209
 C                  2.63583519   -5.40521439    0.08104401
 C                  2.47909618   -4.21013230    0.90753907
 C                  3.58952126   -1.64852912    1.49511211
 C                  4.18723930   -2.85958821    2.07581015
 C                  3.64613526   -4.10367929    1.79290513
 C                  4.52883132   -5.24359538    1.50928911
 C                  3.90222728   -6.05096145    0.45318103
 C                  4.68459234   -6.64519548   -0.52218304
 C                  4.24479830   -6.62597449   -1.92418714
 C                  5.42561639   -6.44947748   -2.76710420
 C                  5.33251639   -5.66150641   -3.90436228
 C                  4.12356830   -1.34330410   -4.26213731
 C                  8.11816157   -3.33161224   -3.12435523
 C                  7.55881254   -2.18553815   -3.66640326
 C                  7.40382155   -0.97976407   -2.84082521
 C                  7.81607656   -0.98897307   -1.51753411
 C                  8.40584159   -2.20631816   -0.94505107
 C                  8.25521059   -4.66442234   -1.15994508
 C                  7.62691352   -5.47272941   -2.21229216
 C                  7.53659953   -4.64733433   -3.42525325
 C                  6.42288547   -4.74030734   -4.24406730
 C                  5.82209742   -3.52862526   -4.81219135
 C                  6.38030247   -2.28905616   -4.53785132
 C                  6.13188344   -0.34138302   -3.20660623
 C                  5.35002437    0.25174402   -2.23029516
 C                  5.78942543    0.24644102   -0.82766006
 C                  6.98767852   -0.35685603   -0.48109203
 C                  7.06680449   -1.18294809    0.73198005
 C                  7.94297755   -2.32586117    0.44495803
 C                  7.66124654   -3.57273426    0.97802607
 C                  7.82102855   -4.77663635    0.15149201
 C                  6.60276848   -6.34998247   -1.89366714
 C                  6.14297844   -6.46964246   -0.50352404
 C                  6.73468248   -5.70515142    0.48990404
 C                  5.90427642   -5.07446037    1.52542511
 C                  6.47763849   -3.75613327    1.82712113
 C                  5.64511541   -2.68061819    2.09502915
 C                  5.94916044   -1.35741610    1.53237511
 C                  4.67874934   -0.71853505    1.16466709
 C                  4.60291633    0.05583400    0.01850000
 C                  5.49982742   -1.15794108   -4.25241031
 C                  3.89393828    0.05563200   -2.24750516
 C                  8.55811663   -3.34173224   -1.72396613
 C                  0.51068804   -4.65405334   -4.07007029
 H                  0.55844504   -5.72872843   -4.33376231
 H                 -0.36724803   -4.53511432   -3.38857824
 C                  1.03502007   -2.51379318   -5.06899637
 N                  0.26036402   -3.78539927   -5.25359838
 C                -15.46094110    5.76325439    1.84224413
 H                -16.22486518    6.36483944    2.30381717
 C                -15.55778911    4.47803232    1.39571810
 H                -16.44666819    3.86258828    1.44474310
 C                  0.11620501   -0.15885101   -4.41891632
 H                  1.03593807    0.42531303   -4.40164632
 C                  0.01772100   -1.48966711   -4.70401634
 S                 -1.64619412   -2.07073315   -4.66346633
 S                -13.85794600    6.42238646    1.58540912
 C                  0.45927303   -4.44800132   -6.57453349
 H                 -0.26426602   -5.29496338   -6.61792449
 H                  0.12245001   -3.72238627   -7.35145253
 C                  1.86650813   -4.94352336   -6.89370749
 H                  2.21861116   -5.68926943   -6.17045845
 H                  1.90140314   -5.41539840   -7.88285058
 H                  2.60435819   -4.13249230   -6.89971450
 H                  1.54022811   -2.19689216   -6.02256844
 C                 -4.64269233    7.26858454   -6.57795446
 H                 -5.54709437    7.34398055   -7.19499053
 H                 -4.45260532    8.26827159   -6.16268246
 C                 -2.55622418    5.00031736    2.60423719
 H                 -2.31052716    4.14357530    3.25651223
 H                 -1.61806412    5.54692038    2.42270217
 C                -10.88119877   -3.27140923    2.17770116
 H                -10.42035275   -4.17425830    1.75503313
 H                -10.42030676   -3.11080823    3.16214723
 C                -13.72051200    0.56739504   -6.14775347
 H                -13.23487196    0.93908707   -7.05900352
 H                -13.94250000   -0.49621004   -6.31278247
 H                 -3.21107223    5.66482139    3.18135923
 H                 -3.80973628    7.03234251   -7.25591254
 H                -14.68287205    1.09236608   -6.05928943
 H                -11.94372784   -3.49795925    2.34873017
 C                  0.48125803    2.48206018    3.60535926
 C                  1.48070211    1.66596612    4.14957330
 C                  2.74741520    1.89611014    3.56650426
 C                  2.70732219    2.86983020    2.55052019
 C                  4.94148836    2.24254116    2.46682618
 C                  3.94901728    3.04107822    1.90133214
 S                  1.11357108    3.54965126    2.38406917
 S                  4.34763131    1.25540609    3.75068027
 C                  4.50607133    3.87583428    0.74926306
 C                  6.21429544    2.46580518    1.81338113
 C                  5.98483445    3.41786124    0.76953905
 C                  7.02946749    3.85662128   -0.03484100
 C                  7.48837751    1.96381614    2.08934915
 C                  8.53827962    2.43891517    1.31303109
 C                  8.30357062    3.36103424    0.24339602
 H                  6.86145551    4.57424533   -0.83853506
 H                  7.65231753    1.24583909    2.88979821
 C                 14.12660701    3.82927628   -1.17508408
 C                 13.08431193    4.47922832   -1.84590313
 C                 11.81333185    4.18506230   -1.30599809
 C                 11.88205086    3.29938224   -0.21288002
 C                  9.58955870    3.66334026   -0.34988503
 C                 10.61199678    2.99865021    0.32490802
 S                 13.52665199    2.85112221    0.13357801
 S                 10.17592673    4.63803934   -1.64356812
 C                 10.05027571    2.16059016    1.47260411
 C                  4.36822031    5.34837339    1.11495508
 C                  5.30034537    5.96096644    1.96480614
 C                  3.28021624    6.09774341    0.64184604
 C                  5.15960837    7.30333751    2.32068117
 H                  6.14223743    5.39018337    2.35872317
 C                  3.13631723    7.43832052    0.99812407
 H                  2.53723019    5.63501241   -0.01019400
 C                  4.07707929    8.05449356    1.83936213
 H                  5.89398345    7.76380755    2.97783521
 H                  2.28805417    8.00632456    0.62244205
 C                  3.87046328    3.57986826   -0.60089404
 C                  2.73023020    2.77766420   -0.73149505
 C                  4.42252432    4.15539530   -1.75861213
 C                  2.15502815    2.55073419   -1.98477914
 H                  2.27670617    2.30159317    0.13849901
 C                  3.86896328    3.91044528   -3.01361921
 H                  5.29691837    4.80516134   -1.67711612
 C                  2.72917120    3.09928022   -3.13961223
 H                  1.26067009    1.93255814   -2.05605315
 H                  4.32247131    4.35258831   -3.89792128
 C                 10.60120378    2.73149320    2.77384420
 C                  9.93300569    3.75894027    3.45296825
 C                 11.82326085    2.26066216    3.28142924
 C                 10.46363077    4.29330231    4.62924033
 H                  8.99320664    4.15573630    3.06677222
 C                 12.35615187    2.79427920    4.45338532
 H                 12.36195990    1.46828310    2.75916420
 C                 11.67853786    3.81551527    5.14058037
 H                  9.92897072    5.08781136    5.14522237
 H                 13.30386196    2.41925917    4.83356835
 C                 10.33234274    0.67563105    1.33222610
 C                 10.81234778    0.13367601    0.13262601
 C                 10.12271171   -0.17564601    2.42990318
 C                 11.12181678   -1.22495909    0.04399500
 H                 10.94847381    0.76684205   -0.74547805
 C                 10.41936377   -1.53475511    2.33991117
 H                  9.73738468    0.22976902    3.36603124
 C                 10.93170678   -2.07101715    1.14693808
 H                 11.50880584   -1.62671512   -0.89043506
 H                 10.25266473   -2.18126416    3.19868123
 C                 -0.96937907   -2.78079320    3.41956425
 C                 -1.08402808   -1.47692211    2.72623920
 C                 -1.93192514   -0.51888604    3.21418023
 C                 -2.59965719   -0.54594204    4.59813233
 C                 -2.46668618   -1.94277114    5.34130337
 C                 -1.71254012   -3.01818021    4.54328833
 C                 -0.80253206   -3.81768828    2.39710417
 C                 -0.81138706   -3.17527223    1.07920808
 C                 -0.98328407   -1.73248213    1.28698709
 C                 -1.74149813   -0.99643407    0.39034403
 C                 -2.75094420    0.23452602    2.27232517
 C                 -4.03491129   -0.16594001    4.20700030
 C                 -5.16121837   -0.79669505    4.65992734
 C                 -5.04227036   -2.09937215    5.35654140
 C                 -3.80915128   -2.66307519    5.55116242
 C                 -3.65761226   -4.09630129    5.32415840
 C                 -2.35295417   -4.31664331    4.70134034
 C                 -2.19475516   -5.31867740    3.75294127
 C                 -1.39118210   -5.06262036    2.55949819
 C                 -1.41176510   -3.80270127   -0.00082800
 C                 -2.04656715   -5.11568937    0.17596001
 C                 -2.03529014   -5.72821439    1.41894510
 C                 -3.24238323   -6.40270345    1.91572414
 C                 -3.33869024   -6.15299343    3.36058524
 C                 -4.57458933   -5.94513642    3.94816828
 C                 -4.73617534   -4.89166435    4.96039636
 C                 -6.05060944   -4.28189331    4.77257234
 C                 -6.19368447   -2.91532121    4.95913935
 C                 -4.05739229    0.45735803    2.89002021
 C                 -7.66002256   -2.11631415    1.64091612
 C                 -7.06496650   -0.87810306    1.46628411
 C                 -6.26136444   -0.61596404    0.26385102
 C                 -6.10514242   -1.60300612   -0.69647205
 C                 -6.74121549   -2.91238021   -0.51156504
 C                 -7.38654455   -4.45414532    1.31268110
 C                 -7.47937256   -4.20767930    2.75744520
 C                 -7.64371056   -2.76159920    2.96152121
 C                 -7.02138251   -2.13720315    4.02979629
 C                 -6.37977848   -0.83065906    3.84678128
 C                 -6.40894546   -0.21670102    2.60306518
 C                 -5.11298137    0.20937702    0.66183505
 C                 -3.87576328   -0.00752300    0.08080501
 C                 -3.70618627   -1.04834407   -0.93706907
 C                 -4.79297234   -1.81869713   -1.33023510
 C                 -4.61834633   -3.26735423   -1.52387211
 C                 -5.82333442   -3.94086928   -1.02189908
 C                 -5.71887743   -5.15971437   -0.37084803
 C                 -6.52283346   -5.42429736    0.82999706
 C                 -6.70771550   -4.94680435    3.63881726
 C                 -5.79254144   -5.97586241    3.12754122
 C                 -5.70268143   -6.20741344    1.76370712
 C                 -4.39075832   -6.42662744    1.14009408
 C                 -4.40072532   -5.77817539   -0.17827201
 C                 -3.26226224   -5.14229837   -0.64745605
 C                 -3.37372224   -3.84901428   -1.33870210
 C                 -2.22466716   -3.02438022   -0.94407107
 C                 -2.38761417   -1.66185612   -0.75030605
 C                 -5.20476737    0.44978703    2.10816015
 C                 -2.65896319    0.01674200    0.90558506
 C                 -7.49718752   -3.16193923    0.62268104
 C                 -1.72017413   -1.63448512    6.66183546
 H                 -2.18578116   -2.15930916    7.51968856
 H                 -0.66851405   -2.00456214    6.60185650
 C                 -2.01718614    0.52358504    5.59099143
 N                 -1.63738312   -0.15984801    6.86441049
 C                 15.37535409    4.95879336   -2.75785220
 H                 16.19354514    5.33904336   -3.34488324
 C                 15.42803310    4.10420230   -1.69597012
 H                 16.33059919    3.67458926   -1.28112209
 C                 -0.82769306    2.22279116    4.09678929
 H                 -1.70625012    2.77167520    3.76004627
 C                 -0.82602906    1.19049308    4.99620836
 S                  0.78998105    0.59112104    5.31360936
 S                 13.73067797    5.43508041   -3.12907222
 C                 -2.40356217    0.33033802    8.04849057
 H                 -1.96644414   -0.16850201    8.94358066
 H                 -2.16610616    1.41362610    8.15995260
 C                 -3.91612328    0.12013401    8.01312259
 H                 -4.18608430   -0.93891807    7.92063759
 H                 -4.38667232    0.49397404    8.92985163
 H                 -4.39073931    0.64068805    7.17268751
 H                 -2.80405120    1.30919209    5.77550442
 C                  3.91557928    9.49161868    2.21609416
 H                  4.74334834    9.86394473    2.83298620
 H                  3.86267828   10.13551473    1.32691209
 C                  2.13557015    2.82030420   -4.48098432
 H                  1.83300713    1.76152513   -4.58015133
 H                  1.23511509    3.43047225   -4.64842833
 C                 11.26096780   -3.52492425    1.04989808
 H                 10.64549777   -4.13782230    1.72224912
 H                 11.10800678   -3.91803828    0.03532600
 C                 12.25712486    4.38339831    6.39587246
 H                 11.59586984    5.11759637    6.87346149
 H                 12.45488592    3.59798726    7.13870354
 H                  2.82869720    3.03286422   -5.30418736
 H                  2.99078522    9.64931467    2.78962820
 H                 13.21145693    4.89219535    6.19603745
 H                 12.31289290   -3.70633427    1.31429210

 
