# Supplementary material for: Aggregation promotes charge separation in fullerene-indacenodithiophene dyad
Source: Nat Commun. 2024 Jul 6;15:5681. doi: 10.1038/s41467-024-50001-z (PMC11227505; doi:10.1038/s41467-024-50001-z)
Supplement: Supplementary file 8 — Source Data [file 41467_2024_50001_MOESM8_ESM.xlsx]

## Sheet: Fig.2a
ID film		ID in o-DCB		ID:PMMA		IDTT		C60
Wavelength (nm)	Normalized absorption (a.u.)	Wavelength (nm)	Normalized absorption (a.u.)	Wavelength (nm)	Normalized absorption (a.u.)	Wavelength (nm)	Normalized absorption (a.u.)	Wavelength (nm)	Normalized absorption (a.u.)
800	0.0062	800	0.000417798	800	0.00885	800	0.00283	800	0.000290806
799	0.00359	799	0.000487431	799	0.00717	799	0.00298	799	0.000290806
798	0	798	0.000487431	798	0.0067	798	0.00361	798	0.000290806
797	0.000979112	797	0.000417798	797	0.0067	797	0.00408	797	0.000290806
796	0.00228	796	0.000278532	796	0.0067	796	0.00471	796	0.000249263
795	0.00457	795	0.000139266	795	0.00741	795	0.00502	795	0.000124631
794	0.00718	794	0.000139266	794	0.00861	794	0.00518	794	4.15438e-05
793	0.00881	793	6.9633e-05	793	0.00837	793	0.00487	793	0.000124631
792	0.01044	792	6.9633e-05	792	0.00885	792	0.00377	792	0.000207719
791	0.00979	791	0.000139266	791	0.00765	791	0.00345	791	0.000249263
790	0.00849	790	0.000208899	790	0.00693	790	0.00345	790	0.000207719
789	0.00946	789	0.000348165	789	0.00741	789	0.00298	789	0.000290806
788	0.01077	788	0.000208899	788	0.00861	788	0.0033	788	0.000290806
787	0.01012	787	0.000208899	787	0.01076	787	0.00298	787	0.000207719
786	0.01077	786	0.000208899	786	0.01124	786	0.00345	786	0.000249263
785	0.00979	785	0.000139266	785	0.0098	785	0.00283	785	0.000373894
784	0.00849	784	6.9633e-05	784	0.01052	784	0.00298	784	0.000373894
783	0.00914	783	0	783	0.01124	783	0.00235	783	0.000415438
782	0.00783	782	0	782	0.01052	782	0.0022	782	0.000456981
781	0.00979	781	6.9633e-05	781	0.01172	781	0.00235	781	0.000249263
780	0.00914	780	0.000139266	780	0.01267	780	0.00314	780	4.15438e-05
779	0.00946	779	0.000208899	779	0.01267	779	0.00345	779	4.15438e-05
778	0.01044	778	0.000139266	778	0.01291	778	0.0033	778	4.15438e-05
777	0.01142	777	0.000139266	777	0.01243	777	0.00298	777	8.30875e-05
776	0.01044	776	0.000139266	776	0.01076	776	0.00283	776	8.30875e-05
775	0.01044	775	0.000139266	775	0.00861	775	0.0022	775	0.000166175
774	0.00849	774	0	774	0.00478	774	0.00173	774	0.000207719
773	0.00914	773	0	773	0.00287	773	0.00173	773	0.000166175
772	0.00849	772	6.9633e-05	772	0.00215	772	0.00235	772	0.000124631
771	0.00881	771	0.000139266	771	0	771	0.00204	771	8.30875e-05
770	0.01403	770	0.000139266	770	0.00311	770	0.00298	770	0
769	0.01599	769	0.000139266	769	0.0043	769	0.00267	769	8.30875e-05
768	0.01599	768	0.000208899	768	0.00598	768	0.0022	768	0.000124631
767	0.01567	767	0.000208899	767	0.00813	767	0.00141	767	0.000207719
766	0.0111	766	0.000208899	766	0.00861	766	0.00126	766	0.000166175
765	0.00946	765	0.000139266	765	0.00885	765	0.00188	765	0.000166175
764	0.00718	764	6.9633e-05	764	0.00765	764	0.00173	764	8.30875e-05
763	0.00946	763	6.9633e-05	763	0.00789	763	0.00267	763	8.30875e-05
762	0.01305	762	0.000208899	762	0.00789	762	0.0033	762	8.30875e-05
761	0.01599	761	0.000208899	761	0.00741	761	0.00377	761	0.000124631
760	0.01893	760	0.000208899	760	0.00765	760	0.00314	760	0.000166175
759	0.02023	759	0.000348165	759	0.00765	759	0.00298	759	0.000207719
758	0.01926	758	0.000348165	758	0.00741	758	0.0022	758	0.000207719
757	0.01664	757	0.000348165	757	0.0055	757	0.000941915	757	0.000249263
756	0.01534	756	0.000278532	756	0.00646	756	0.000784929	756	0.000249263
755	0.01338	755	0.000208899	755	0.0055	755	0.000627943	755	0.000249263
754	0.01371	754	6.9633e-05	754	0.0067	754	0.00157	754	0.000207719
753	0.01469	753	6.9633e-05	753	0.00717	753	0.0022	753	0.000207719
752	0.01534	752	6.9633e-05	752	0.00717	752	0.00298	752	0.000207719
751	0.01599	751	6.9633e-05	751	0.00741	751	0.00345	751	0.000207719
750	0.0173	750	0.000139266	750	0.00837	750	0.00298	750	8.30875e-05
749	0.01893	749	0.000208899	749	0.00909	749	0.00392	749	8.30875e-05
748	0.02023	748	0.000348165	748	0.00933	748	0.00392	748	0.000124631
747	0.02089	747	0.000417798	747	0.00933	747	0.00314	747	0.000124631
746	0.02219	746	0.000417798	746	0.01076	746	0.0022	746	0.000166175
745	0.02056	745	0.000417798	745	0.01028	745	0.00235	745	0.000249263
744	0.02056	744	0.000417798	744	0.01148	744	0.00251	744	0.000207719
743	0.02285	743	0.000348165	743	0.01196	743	0.00188	743	0.000249263
742	0.02187	742	0.000348165	742	0.01172	742	0.00188	742	0.000207719
741	0.02252	741	0.000348165	741	0.01172	741	0.00173	741	0.000207719
740	0.02219	740	0.000348165	740	0.011	740	0.00173	740	0.000124631
739	0.02089	739	0.000487431	739	0.01028	739	0.00157	739	0.000166175
738	0.02121	738	0.000557064	738	0.01004	738	0.0022	738	0.000166175
737	0.02187	737	0.000557064	737	0.00909	737	0.00235	737	0.000166175
736	0.02219	736	0.000626697	736	0.00933	736	0.00235	736	0.000166175
735	0.02089	735	0.00069633	735	0.00837	735	0.00283	735	0.000207719
734	0.02023	734	0.000765963	734	0.00717	734	0.00377	734	0.000290806
733	0.02187	733	0.00069633	733	0.00837	733	0.00361	733	0.000290806
732	0.02448	732	0.00069633	732	0.01124	732	0.00314	732	0.000290806
731	0.02546	731	0.00069633	731	0.01148	731	0.00298	731	0.00033235
730	0.02448	730	0.000765963	730	0.01052	730	0.00251	730	0.000249263
729	0.02513	729	0.000835596	729	0.01004	729	0.00235	729	0.000290806
728	0.02448	728	0.000974862	728	0.00837	728	0.00267	728	0.000249263
727	0.02611	727	0.00111	727	0.00909	727	0.00235	727	0.000249263
726	0.02644	726	0.00125	726	0.00885	726	0.00251	726	0.000249263
725	0.0235	725	0.00139	725	0.00837	725	0.00267	725	0.000290806
724	0.02154	724	0.00153	724	0.00933	724	0.0022	724	0.000207719
723	0.0235	723	0.00167	723	0.01028	723	0.00235	723	0.000207719
722	0.02448	722	0.00174	722	0.01172	722	0.0022	722	0.000207719
721	0.02578	721	0.00181	721	0.01196	721	0.00126	721	0.000207719
720	0.02578	720	0.00202	720	0.01028	720	0.000470958	720	0.000207719
719	0.02742	719	0.00223	719	0.00956	719	0.000784929	719	0.000166175
718	0.03035	718	0.00237	718	0.011	718	0.00141	718	0.000124631
717	0.03296	717	0.00251	717	0.01267	717	0.00157	717	0.000166175
716	0.03101	716	0.00272	716	0.01315	716	0.000941915	716	0.000124631
715	0.03068	715	0.00292	715	0.01363	715	0.00173	715	0.000166175
714	0.02872	714	0.00313	714	0.01411	714	0.00188	714	0.000166175
713	0.02937	713	0.00334	713	0.01459	713	0.00157	713	0.000249263
712	0.03035	712	0.00355	712	0.01411	712	0.00141	712	0.00033235
711	0.03101	711	0.00376	711	0.01411	711	0.00188	711	0.00033235
710	0.03133	710	0.0039	710	0.01387	710	0.00157	710	0.000373894
709	0.03166	709	0.00418	709	0.01411	709	0.00188	709	0.00033235
708	0.03068	708	0.00425	708	0.01435	708	0.00283	708	0.00033235
707	0.03166	707	0.00432	707	0.01506	707	0.00251	707	0.000373894
706	0.03166	706	0.00439	706	0.01578	706	0.00204	706	0.00033235
705	0.03198	705	0.00439	705	0.01578	705	0.00173	705	0.000249263
704	0.03296	704	0.00425	704	0.01578	704	0.00235	704	0.000207719
703	0.0346	703	0.00411	703	0.01626	703	0.00141	703	0.000166175
702	0.03394	702	0.00404	702	0.01578	702	0.00126	702	0.000207719
701	0.0359	701	0.00397	701	0.01578	701	0.00126	701	0.000207719
700	0.03721	700	0.00404	700	0.01602	700	0.00173	700	0.000249263
699	0.03721	699	0.00404	699	0.01578	699	0.0022	699	0.00033235
698	0.03688	698	0.00397	698	0.01506	698	0.00204	698	0.000456981
697	0.03623	697	0.00397	697	0.01435	697	0.00283	697	0.000456981
696	0.03688	696	0.00383	696	0.01387	696	0.00267	696	0.000456981
695	0.03492	695	0.00369	695	0.01267	695	0.00283	695	0.000456981
694	0.03427	694	0.00362	694	0.01291	694	0.00298	694	0.000456981
693	0.03427	693	0.00355	693	0.01315	693	0.00235	693	0.000456981
692	0.03557	692	0.00355	692	0.01459	692	0.00204	692	0.000456981
691	0.03655	691	0.00348	691	0.01483	691	0.00173	691	0.000415438
690	0.03786	690	0.00355	690	0.01483	690	0.00235	690	0.000456981
689	0.03786	689	0.00348	689	0.01459	689	0.00173	689	0.000456981
688	0.03753	688	0.00341	688	0.01506	688	0.00173	688	0.000540069
687	0.03884	687	0.00334	687	0.01578	687	0.00141	687	0.000581613
686	0.03949	686	0.00341	686	0.0153	686	0.00141	686	0.000581613
685	0.03851	685	0.00341	685	0.01483	685	0.00157	685	0.000623156
684	0.03851	684	0.00341	684	0.01459	684	0.0011	684	0.000623156
683	0.03851	683	0.00334	683	0.01387	683	0.00204	683	0.000581613
682	0.04014	682	0.00334	682	0.01387	682	0.00157	682	0.000581613
681	0.03982	681	0.00327	681	0.0122	681	0.00173	681	0.000540069
680	0.04047	680	0.00334	680	0.01243	680	0.00204	680	0.000581613
679	0.0421	679	0.00334	679	0.01291	679	0.00141	679	0.000623156
678	0.04373	678	0.00348	678	0.01435	678	0.00235	678	0.000706244
677	0.04373	677	0.00355	677	0.01554	677	0.0022	677	0.0006647
676	0.04406	676	0.00376	676	0.01483	676	0.00283	676	0.0006647
675	0.04308	675	0.00369	675	0.01435	675	0.0022	675	0.000623156
674	0.04275	674	0.00376	674	0.01459	674	0.0022	674	0.000581613
673	0.04308	673	0.00369	673	0.01411	673	0.00235	673	0.000623156
672	0.04406	672	0.00376	672	0.01363	672	0.00173	672	0.0006647
671	0.04406	671	0.00376	671	0.01291	671	0.00173	671	0.0006647
670	0.04504	670	0.00376	670	0.01315	670	0.00126	670	0.000747788
669	0.04504	669	0.00369	669	0.01363	669	0.00188	669	0.000789332
668	0.047	668	0.00383	668	0.01459	668	0.00204	668	0.000830875
667	0.04602	667	0.00383	667	0.01459	667	0.00204	667	0.000830875
666	0.04504	666	0.0039	666	0.01483	666	0.0022	666	0.000789332
665	0.04634	665	0.00397	665	0.01483	665	0.00188	665	0.000789332
664	0.04798	664	0.00397	664	0.0153	664	0.00235	664	0.000872419
663	0.04765	663	0.00411	663	0.01578	663	0.00204	663	0.000955507
662	0.04732	662	0.00425	662	0.01459	662	0.00235	662	0.00104
661	0.04667	661	0.00439	661	0.01483	661	0.00173	661	0.00108
660	0.047	660	0.00453	660	0.0153	660	0.00173	660	0.00112
659	0.04732	659	0.0046	659	0.0153	659	0.00141	659	0.00125
658	0.04798	658	0.0048	658	0.01578	658	0.00126	658	0.00129
657	0.04896	657	0.00494	657	0.01554	657	0.00157	657	0.00129
656	0.04961	656	0.00515	656	0.01554	656	0.00204	656	0.00129
655	0.04993	655	0.00522	655	0.01578	655	0.0022	655	0.00137
654	0.05222	654	0.00529	654	0.01602	654	0.0033	654	0.00141
653	0.05255	653	0.00536	653	0.01554	653	0.00298	653	0.00154
652	0.05255	652	0.0055	652	0.0165	652	0.00283	652	0.00158
651	0.0532	651	0.00571	651	0.01602	651	0.00283	651	0.00162
650	0.0545	650	0.00599	650	0.01746	650	0.0022	650	0.00166
649	0.05483	649	0.00627	649	0.01746	649	0.00188	649	0.00174
648	0.0545	648	0.00655	648	0.01817	648	0.00173	648	0.00179
647	0.0545	647	0.00682	647	0.01841	647	0.00126	647	0.00191
646	0.05516	646	0.00696	646	0.01865	646	0.00173	646	0.00204
645	0.05614	645	0.00703	645	0.01889	645	0.00157	645	0.00216
644	0.05483	644	0.00717	644	0.01865	644	0.0011	644	0.00228
643	0.05581	643	0.00731	643	0.01889	643	0.00126	643	0.00241
642	0.05679	642	0.00738	642	0.01841	642	0.000941915	642	0.00253
641	0.05646	641	0.00759	641	0.01865	641	0.000784929	641	0.00274
640	0.05614	640	0.00773	640	0.01841	640	0.00141	640	0.00295
639	0.05614	639	0.00787	639	0.01769	639	0.00173	639	0.0032
638	0.05744	638	0.00794	638	0.01865	638	0.00126	638	0.00349
637	0.05809	637	0.00801	637	0.01841	637	0.00173	637	0.00378
636	0.06005	636	0.00808	636	0.01937	636	0.00173	636	0.00407
635	0.06103	635	0.00822	635	0.01889	635	0.0022	635	0.00436
634	0.06103	634	0.00829	634	0.02009	634	0.00314	634	0.00465
633	0.06038	633	0.00843	633	0.02033	633	0.00235	633	0.00494
632	0.0607	632	0.0085	632	0.02033	632	0.00251	632	0.00523
631	0.06234	631	0.00856	631	0.02033	631	0.00283	631	0.00553
630	0.06168	630	0.0087	630	0.02056	630	0.00251	630	0.00582
629	0.06266	629	0.00884	629	0.02056	629	0.00251	629	0.00615
628	0.06364	628	0.00898	628	0.02009	628	0.00188	628	0.00648
627	0.06364	627	0.00912	627	0.02033	627	0.00173	627	0.00677
626	0.0643	626	0.00926	626	0.02056	626	0.00204	626	0.00715
625	0.06462	625	0.0094	625	0.0208	625	0.00235	625	0.00744
624	0.06527	624	0.00947	624	0.02128	624	0.00173	624	0.00773
623	0.0656	623	0.00961	623	0.022	623	0.00188	623	0.00785
622	0.06527	622	0.00968	622	0.02248	622	0.00126	622	0.00793
621	0.06527	621	0.00989	621	0.02296	621	0.0011	621	0.00802
620	0.06625	620	0.0101	620	0.02391	620	0.00173	620	0.0081
619	0.06756	619	0.01031	619	0.02415	619	0.000941915	619	0.00818
618	0.06854	618	0.01051	618	0.02415	618	0.000627943	618	0.00831
617	0.07115	617	0.01065	617	0.02415	617	0.000784929	617	0.00847
616	0.07115	616	0.01086	616	0.02439	616	0.000313972	616	0.00868
615	0.07148	615	0.011	615	0.02367	615	0.000156986	615	0.00893
614	0.0718	614	0.01107	614	0.02319	614	0.000313972	614	0.00918
613	0.07245	613	0.01121	613	0.02343	613	0.000470958	613	0.00951
612	0.07245	612	0.01135	612	0.02367	612	0.000941915	612	0.00989
611	0.07278	611	0.01156	611	0.02463	611	0.000784929	611	0.01022
610	0.07311	610	0.0117	610	0.02535	610	0.000941915	610	0.01068
609	0.07343	609	0.01184	609	0.02582	609	0.000941915	609	0.01109
608	0.07311	608	0.01191	608	0.02535	608	0.00126	608	0.01163
607	0.07311	607	0.01198	607	0.02535	607	0.00173	607	0.01213
606	0.07343	606	0.01205	606	0.02511	606	0.00251	606	0.01267
605	0.07507	605	0.01219	605	0.02535	605	0.00204	605	0.01321
604	0.07507	604	0.01239	604	0.02439	604	0.00235	604	0.01363
603	0.07735	603	0.01253	603	0.02487	603	0.00283	603	0.01404
602	0.078	602	0.01274	602	0.02582	602	0.00235	602	0.01433
601	0.07898	601	0.01295	601	0.02582	601	0.00235	601	0.0145
600	0.07931	600	0.01309	600	0.02559	600	0.00188	600	0.01458
599	0.08029	599	0.0133	599	0.02559	599	0.00157	599	0.01458
598	0.08061	598	0.01344	598	0.02535	598	0.00126	598	0.01454
597	0.08159	597	0.01358	597	0.02535	597	0.000627943	597	0.01442
596	0.08225	596	0.01379	596	0.02582	596	0.000470958	596	0.01442
595	0.08159	595	0.01407	595	0.02559	595	0	595	0.01437
594	0.08159	594	0.01427	594	0.0263	594	0.000470958	594	0.01437
593	0.08127	593	0.01448	593	0.02678	593	0.000627943	593	0.01437
592	0.08257	592	0.01462	592	0.02654	592	0.00188	592	0.01425
591	0.0842	591	0.01476	591	0.02774	591	0.00157	591	0.01417
590	0.08616	590	0.01497	590	0.02822	590	0.00251	590	0.014
589	0.08747	589	0.01518	589	0.02822	589	0.00251	589	0.01375
588	0.08681	588	0.01532	588	0.02893	588	0.00204	588	0.01346
587	0.08714	587	0.01553	587	0.02846	587	0.00204	587	0.01325
586	0.08747	586	0.01574	586	0.02774	586	0.00204	586	0.01313
585	0.08779	585	0.01595	585	0.02774	585	0.0022	585	0.01292
584	0.08812	584	0.01615	584	0.02774	584	0.00188	584	0.01275
583	0.0891	583	0.01643	583	0.02702	583	0.00157	583	0.01263
582	0.09008	582	0.01664	582	0.02774	582	0.00173	582	0.01255
581	0.09106	581	0.01685	581	0.0275	581	0.00141	581	0.01255
580	0.09302	580	0.01706	580	0.02917	580	0.00126	580	0.01263
579	0.09399	579	0.01727	579	0.02989	579	0.00126	579	0.01271
578	0.09432	578	0.01748	578	0.02965	578	0.00126	578	0.01275
577	0.09432	577	0.01769	577	0.02965	577	0.0011	577	0.01288
576	0.09432	576	0.01783	576	0.02965	576	0.00157	576	0.01304
575	0.0953	575	0.01803	575	0.02917	575	0.00173	575	0.01313
574	0.0953	574	0.01817	574	0.02869	574	0.00126	574	0.01321
573	0.09595	573	0.01845	573	0.02869	573	0.000941915	573	0.01334
572	0.09661	572	0.01866	572	0.02869	572	0.00141	572	0.01346
571	0.09726	571	0.01894	571	0.02893	571	0.00126	571	0.01346
570	0.09824	570	0.01922	570	0.02941	570	0.00173	570	0.01346
569	0.1002	569	0.01943	569	0.02989	569	0.00141	569	0.01346
568	0.09987	568	0.01978	568	0.03061	568	0.00173	568	0.0135
567	0.09987	567	0.01998	567	0.03085	567	0.0022	567	0.0135
566	0.10052	566	0.02026	566	0.03156	566	0.00204	566	0.01354
565	0.1015	565	0.02047	565	0.03252	565	0.00267	565	0.01358
564	0.10248	564	0.02068	564	0.033	564	0.00267	564	0.01367
563	0.10411	563	0.02096	563	0.03348	563	0.00251	563	0.01367
562	0.10411	562	0.02117	562	0.033	562	0.00235	562	0.01379
561	0.10477	561	0.02138	561	0.03252	561	0.00251	561	0.01383
560	0.10574	560	0.02159	560	0.03228	560	0.00188	560	0.01392
559	0.1077	559	0.02173	559	0.03276	559	0.0011	559	0.01408
558	0.10836	558	0.02193	558	0.03204	558	0.000470958	558	0.01429
557	0.10803	557	0.02207	557	0.03276	557	0	557	0.0145
556	0.10836	556	0.02221	556	0.03276	556	0.000941915	556	0.01466
555	0.10999	555	0.02235	555	0.03348	555	0.00157	555	0.01475
554	0.11064	554	0.02263	554	0.03372	554	0.00267	554	0.01496
553	0.11129	553	0.02277	553	0.03419	553	0.00298	553	0.01516
552	0.1126	552	0.02298	552	0.03372	552	0.00283	552	0.01533
551	0.11325	551	0.02319	551	0.03396	551	0.0033	551	0.0155
550	0.11488	550	0.0234	550	0.03467	550	0.00361	550	0.01566
549	0.11651	549	0.02361	549	0.03611	549	0.00251	549	0.01579
548	0.11717	548	0.02374	548	0.03635	548	0.00173	548	0.01595
547	0.11717	547	0.02388	547	0.03587	547	0.00173	547	0.01608
546	0.11684	546	0.02402	546	0.03587	546	0.0022	546	0.01624
545	0.11717	545	0.02409	545	0.03539	545	0.00235	545	0.01629
544	0.11684	544	0.02423	544	0.03396	544	0.00173	544	0.01637
543	0.11847	543	0.02437	543	0.03396	543	0.00157	543	0.01641
542	0.1188	542	0.02444	542	0.03348	542	0.000941915	542	0.01645
541	0.12043	541	0.02451	541	0.03396	541	0.00141	541	0.01641
540	0.12174	540	0.02465	540	0.03491	540	0.00173	540	0.01633
539	0.12272	539	0.02472	539	0.03611	539	0.00141	539	0.01637
538	0.12369	538	0.02486	538	0.03611	538	0.0011	538	0.01633
537	0.12435	537	0.025	537	0.03587	537	0.000313972	537	0.01633
536	0.12435	536	0.02507	536	0.03515	536	0.00141	536	0.01633
535	0.125	535	0.02514	535	0.03467	535	0.00141	535	0.01629
534	0.12533	534	0.02521	534	0.03419	534	0.0022	534	0.01629
533	0.12663	533	0.02535	533	0.03396	533	0.00188	533	0.01629
532	0.12859	532	0.02549	532	0.03491	532	0.00235	532	0.01624
531	0.12859	531	0.02562	531	0.03515	531	0.00267	531	0.0162
530	0.12924	530	0.02569	530	0.03563	530	0.00267	530	0.0162
529	0.13055	529	0.02583	529	0.03539	529	0.00267	529	0.01608
528	0.1312	528	0.02597	528	0.03587	528	0.0022	528	0.01604
527	0.13316	527	0.02604	527	0.03563	527	0.00235	527	0.01595
526	0.13446	526	0.02611	526	0.03467	526	0.0022	526	0.01587
525	0.13512	525	0.02611	525	0.03491	525	0.00141	525	0.01579
524	0.13642	524	0.02625	524	0.03467	524	0.00204	524	0.0157
523	0.1374	523	0.02639	523	0.03515	523	0.00126	523	0.01558
522	0.13936	522	0.02653	522	0.03611	522	0.00141	522	0.0155
521	0.14067	521	0.02674	521	0.03611	521	0.00141	521	0.01533
520	0.14164	520	0.02688	520	0.03682	520	0.00251	520	0.01525
519	0.14262	519	0.02709	519	0.03682	519	0.00235	519	0.01516
518	0.1436	518	0.02723	518	0.03754	518	0.00267	518	0.01496
517	0.14458	517	0.02744	517	0.03778	517	0.00235	517	0.01483
516	0.14621	516	0.02764	516	0.03802	516	0.00188	516	0.01471
515	0.14719	515	0.02785	515	0.03706	515	0.000784929	515	0.01454
514	0.14785	514	0.02806	514	0.03802	514	0.000313972	514	0.01442
513	0.1498	513	0.02834	513	0.03874	513	0.000784929	513	0.01433
512	0.15176	512	0.02855	512	0.0385	512	0.00141	512	0.01421
511	0.15372	511	0.02876	511	0.03922	511	0.000784929	511	0.01412
510	0.1547	510	0.02897	510	0.03898	510	0.0011	510	0.01408
509	0.15568	509	0.02925	509	0.0385	509	0.00251	509	0.01396
508	0.15633	508	0.02952	508	0.03826	508	0.00204	508	0.01388
507	0.15731	507	0.0298	507	0.03826	507	0.00173	507	0.01375
506	0.15992	506	0.03008	506	0.03922	506	0.00188	506	0.01367
505	0.16188	505	0.03036	505	0.03898	505	0.00141	505	0.01354
504	0.16449	504	0.03064	504	0.03969	504	0.00141	504	0.01334
503	0.1671	503	0.03092	503	0.03969	503	0.00173	503	0.01334
502	0.17004	502	0.0312	502	0.03969	502	0.0022	502	0.01321
501	0.17167	501	0.03147	501	0.03945	501	0.0022	501	0.01309
500	0.17265	500	0.03175	500	0.03922	500	0.0022	500	0.013
499	0.17232	499	0.0321	499	0.03945	499	0.00267	499	0.01292
498	0.17363	498	0.03245	498	0.03993	498	0.00267	498	0.0128
497	0.17461	497	0.0328	497	0.04041	497	0.0022	497	0.01267
496	0.17787	496	0.03321	496	0.04089	496	0.00173	496	0.01255
495	0.18146	495	0.03356	495	0.04185	495	0.00251	495	0.01234
494	0.18473	494	0.03398	494	0.04137	494	0.0022	494	0.01213
493	0.18734	493	0.0344	493	0.04209	493	0.00251	493	0.01201
492	0.18995	492	0.03475	492	0.04232	492	0.00267	492	0.01184
491	0.19223	491	0.0351	491	0.04209	491	0.00283	491	0.01163
490	0.19419	490	0.03551	490	0.04352	490	0.00267	490	0.01151
489	0.19615	489	0.03586	489	0.044	489	0.00283	489	0.01142
488	0.19745	488	0.03621	488	0.04328	488	0.00283	488	0.01126
487	0.19941	487	0.03656	487	0.0428	487	0.00251	487	0.01105
486	0.20268	486	0.03677	486	0.04232	486	0.0022	486	0.01088
485	0.20529	485	0.03718	485	0.04232	485	0.00235	485	0.01068
484	0.20822	484	0.03746	484	0.04328	484	0.00173	484	0.01043
483	0.21084	483	0.03781	483	0.04352	483	0.00141	483	0.01022
482	0.21475	482	0.03816	482	0.044	482	0.000941915	482	0.01005
481	0.21867	481	0.03851	481	0.04448	481	0.00157	481	0.00989
480	0.22193	480	0.03886	480	0.04519	480	0.00188	480	0.00968
479	0.22617	479	0.03927	479	0.04615	479	0.00251	479	0.00947
478	0.22944	478	0.03962	478	0.04615	478	0.00283	478	0.00926
477	0.23336	477	0.03997	477	0.04615	477	0.00298	477	0.00901
476	0.23597	476	0.04039	476	0.04639	476	0.00235	476	0.00885
475	0.23858	475	0.0408	475	0.04615	475	0.00188	475	0.00872
474	0.24249	474	0.04115	474	0.04639	474	0.00173	474	0.00856
473	0.24543	473	0.04157	473	0.04687	473	0.0011	473	0.00831
472	0.24869	472	0.04199	472	0.04663	472	0.0011	472	0.00818
471	0.25294	471	0.04255	471	0.04711	471	0.00157	471	0.00802
470	0.2562	470	0.04303	470	0.04735	470	0.00173	470	0.00781
469	0.26175	469	0.04345	469	0.04735	469	0.00235	469	0.00769
468	0.26632	468	0.04394	468	0.04782	468	0.00157	468	0.00748
467	0.27219	467	0.04436	467	0.04926	467	0.00235	467	0.00735
466	0.27644	466	0.04484	466	0.0495	466	0.00173	466	0.00719
465	0.28133	465	0.04533	465	0.0495	465	0.00157	465	0.00706
464	0.28557	464	0.04582	464	0.04974	464	0.00173	464	0.00681
463	0.2908	463	0.04624	463	0.05022	463	0.00235	463	0.00665
462	0.29504	462	0.04672	462	0.05069	462	0.00298	462	0.00648
461	0.29765	461	0.04721	461	0.04926	461	0.00298	461	0.00631
460	0.30385	460	0.04763	460	0.05069	460	0.00298	460	0.00623
459	0.30875	459	0.04805	459	0.05022	459	0.00298	459	0.00607
458	0.3143	458	0.04853	458	0.04998	458	0.00283	458	0.00594
457	0.3205	457	0.04916	457	0.05117	457	0.00235	457	0.00582
456	0.32572	456	0.04972	456	0.05165	456	0.00235	456	0.00561
455	0.33225	455	0.05034	455	0.05261	455	0.00298	455	0.00548
454	0.33747	454	0.05097	454	0.05308	454	0.00298	454	0.00532
453	0.34334	453	0.0516	453	0.05476	453	0.00361	453	0.00515
452	0.34889	452	0.05229	452	0.05548	452	0.00361	452	0.00499
451	0.35379	451	0.05306	451	0.05571	451	0.00314	451	0.00494
450	0.35999	450	0.0539	450	0.05715	450	0.00204	450	0.00469
449	0.36684	449	0.05494	449	0.05811	449	0.0022	449	0.00461
448	0.37402	448	0.05612	448	0.05978	448	0.00251	448	0.00449
447	0.38087	447	0.05752	447	0.06098	447	0.00173	447	0.00432
446	0.38903	446	0.05919	446	0.0648	446	0.0022	446	0.0042
445	0.39752	445	0.06121	445	0.06695	445	0.00267	445	0.00407
444	0.40666	444	0.06371	444	0.0703	444	0.00267	444	0.00395
443	0.41645	443	0.06692	443	0.07389	443	0.00267	443	0.00395
442	0.42755	442	0.07096	442	0.07747	442	0.00235	442	0.00378
441	0.44191	441	0.07597	441	0.08345	441	0.00251	441	0.00378
440	0.45529	440	0.08238	440	0.08991	440	0.00298	440	0.00378
439	0.47095	439	0.09052	439	0.09876	439	0.00377	439	0.00374
438	0.4876	438	0.10076	438	0.11071	438	0.00534	438	0.00374
437	0.50424	437	0.11357	437	0.12386	437	0.00581	437	0.00386
436	0.52252	436	0.12924	436	0.13965	436	0.00628	436	0.00391
435	0.54243	435	0.14818	435	0.1571	435	0.00769	435	0.00403
434	0.56397	434	0.1706	434	0.17791	434	0.00911	434	0.0042
433	0.58714	433	0.19678	433	0.2011	433	0.00895	433	0.00432
432	0.6126	432	0.22721	432	0.22645	432	0.01193	432	0.00449
431	0.63838	431	0.26273	431	0.25466	431	0.01381	431	0.00469
430	0.66514	430	0.30416	430	0.2891	430	0.01586	430	0.00486
429	0.69125	429	0.35283	429	0.32879	429	0.01884	429	0.00523
428	0.71671	428	0.40979	428	0.37518	428	0.02276	428	0.00548
427	0.74249	427	0.4758	427	0.42994	427	0.02873	427	0.0059
426	0.76371	426	0.55101	426	0.49163	426	0.03579	426	0.00631
425	0.78296	425	0.63366	425	0.56026	425	0.0471	425	0.0069
424	0.79928	424	0.72042	424	0.63343	424	0.06405	424	0.00781
423	0.8143	423	0.80565	423	0.70827	423	0.08477	423	0.00914
422	0.82311	422	0.88086	422	0.78001	422	0.11083	422	0.01084
421	0.82833	421	0.93907	421	0.8429	421	0.14411	421	0.01263
420	0.83094	420	0.97563	420	0.89885	420	0.18807	420	0.01442
419	0.82866	419	0.98956	419	0.93974	419	0.24097	419	0.01583
418	0.82637	418	0.98461	418	0.96246	418	0.30738	418	0.01699
417	0.81984	417	0.96497	417	0.9682	417	0.38619	417	0.01828
416	0.81397	416	0.93615	416	0.96246	416	0.47755	416	0.02023
415	0.80711	415	0.9021	415	0.94476	415	0.57786	415	0.02322
414	0.79765	414	0.86651	414	0.91798	414	0.68399	414	0.02709
413	0.79178	413	0.83177	413	0.8869	413	0.7887	413	0.03174
412	0.7859	412	0.79939	412	0.85605	412	0.87504	412	0.03685
411	0.78329	411	0.77049	411	0.82759	411	0.93987	411	0.04229
410	0.78166	410	0.74542	410	0.80153	410	0.98383	410	0.04782
409	0.78427	409	0.72467	409	0.77905	409	1	409	0.05239
408	0.78753	408	0.70879	408	0.75968	408	0.9865	408	0.05538
407	0.79341	407	0.69863	407	0.74534	407	0.95463	407	0.05642
406	0.80059	406	0.69494	406	0.73745	406	0.91633	406	0.05579
405	0.80842	405	0.69856	405	0.7341	405	0.87378	405	0.05417
404	0.81952	404	0.71033	404	0.73625	404	0.82779	404	0.05264
403	0.83029	403	0.73073	403	0.74486	403	0.78273	403	0.05193
402	0.84334	402	0.75991	402	0.76208	402	0.74317	402	0.05289
401	0.85607	401	0.79674	401	0.78623	401	0.70738	401	0.05592
400	0.86456	400	0.83964	400	0.81612	400	0.67739	400	0.06057
399	0.87108	399	0.88545	399	0.85055	399	0.65369	399	0.06614
398	0.87304	398	0.92946	398	0.88833	398	0.63375	398	0.07154
397	0.87337	397	0.96651	397	0.92539	397	0.62229	397	0.07644
396	0.86847	396	0.99116	396	0.95887	396	0.62292	396	0.08109
395	0.86064	395	1	395	0.98446	395	0.63485	395	0.08529
394	0.8515	394	0.99276	394	0.99809	394	0.6573	394	0.08915
393	0.83975	393	0.97208	393	1	393	0.69278	393	0.09285
392	0.82866	392	0.9422	392	0.99235	392	0.73987	392	0.09626
391	0.81821	391	0.90725	391	0.97489	391	0.79623	391	0.09971
390	0.80744	390	0.87041	390	0.94907	390	0.85651	390	0.10365
389	0.79602	389	0.83413	389	0.9187	389	0.91224	389	0.10839
388	0.7846	388	0.79981	388	0.88785	388	0.9562	388	0.11441
387	0.77448	387	0.76805	387	0.85748	387	0.98006	387	0.12156
386	0.76338	386	0.7395	386	0.82736	386	0.9854	386	0.12933
385	0.75392	385	0.71423	385	0.7989	385	0.97033	385	0.13751
384	0.74576	384	0.69278	384	0.77451	384	0.93203	384	0.14557
383	0.73923	383	0.67537	383	0.75108	383	0.88383	383	0.15321
382	0.73564	382	0.66263	382	0.73123	382	0.83312	382	0.16003
381	0.73238	381	0.65462	381	0.71593	381	0.78179	381	0.16605
380	0.73107	380	0.65114	380	0.70421	380	0.73187	380	0.17137
379	0.72911	379	0.65163	379	0.69775	379	0.68619	379	0.17664
378	0.72715	378	0.65532	378	0.69632	378	0.64537	378	0.18254
377	0.72617	377	0.66047	377	0.69727	377	0.60832	377	0.18944
376	0.72683	376	0.66527	376	0.70182	376	0.57692	376	0.1975
375	0.72389	375	0.66806	375	0.70588	375	0.55149	375	0.20643
374	0.71867	374	0.66674	374	0.70732	374	0.53061	374	0.21611
373	0.71279	373	0.66054	373	0.70516	373	0.51586	373	0.22608
372	0.70398	372	0.6494	372	0.69823	372	0.50895	372	0.23597
371	0.69582	371	0.63415	371	0.68771	371	0.50863	371	0.24581
370	0.6893	370	0.61632	370	0.67599	370	0.51224	370	0.2557
369	0.68048	369	0.59738	369	0.65925	369	0.51805	369	0.26613
368	0.672	368	0.57886	368	0.64228	368	0.5237	368	0.27697
367	0.6658	367	0.56166	367	0.62578	367	0.52527	367	0.28844
366	0.66155	366	0.54606	366	0.6088	366	0.52088	366	0.30007
365	0.65927	365	0.53255	365	0.59302	365	0.50754	365	0.31282
364	0.65535	364	0.52106	364	0.57652	364	0.48744	364	0.32616
363	0.65372	363	0.51152	363	0.56169	363	0.4606	363	0.33983
362	0.65568	362	0.5038	362	0.54902	362	0.43203	362	0.35433
361	0.65698	361	0.49795	361	0.53826	361	0.40345	361	0.36995
360	0.65764	360	0.49377	360	0.52965	360	0.37473	360	0.38619
359	0.65698	359	0.49133	359	0.52272	359	0.34819	359	0.40335
358	0.65927	358	0.49029	358	0.51769	358	0.32402	358	0.42163
357	0.66188	357	0.49022	357	0.5165	357	0.30267	357	0.44107
356	0.66482	356	0.49043	356	0.51602	356	0.28446	356	0.46118
355	0.66514	355	0.4905	355	0.51315	355	0.26829	355	0.48228
354	0.66514	354	0.49022	354	0.51124	354	0.25447	354	0.50505
353	0.66645	353	0.48931	353	0.50885	353	0.24349	353	0.5296
352	0.66939	352	0.48799	352	0.50789	352	0.23438	352	0.55253
351	0.67004	351	0.4866	351	0.50646	351	0.227	351	0.57779
350	0.67134	350	0.48534	350	0.50335	350	0.22119	350	0.60488
349	0.67461	349	0.48472	349	0.50048	349	0.21476	349	0.63383
348	0.67689	348	0.48492	348	0.4957	348	0.20738	348	0.66333
347	0.68114	347	0.48632	347	0.49187	347	0.19953	347	0.69391
346	0.68636	346	0.48861	346	0.4878	346	0.19074	346	0.72652
345	0.68766	345	0.4921	345	0.48709	345	0.17975	345	0.76075
344	0.69321	344	0.49662	344	0.48852	344	0.16829	344	0.79382
343	0.7017	343	0.50185	343	0.49163	343	0.15667	343	0.82572
342	0.70953	342	0.50776	342	0.49259	342	0.14584	342	0.85867
341	0.71279	341	0.5141	341	0.48996	341	0.13579	341	0.89099
340	0.71769	340	0.52079	340	0.4878	340	0.12684	340	0.91824
339	0.72454	339	0.52754	339	0.48541	339	0.11962	339	0.94288
338	0.73401	338	0.53429	338	0.48446	338	0.11177	338	0.96643
337	0.74054	337	0.5407	337	0.48517	337	0.10518	337	0.986
336	0.74772	336	0.54662	336	0.48757	336	0.09953	336	0.99626
335	0.75653	335	0.55219	335	0.49235	335	0.09466	335	1
334	0.76501	334	0.55699	334	0.49713	334	0.08948	334	0.99909
333	0.77154	333	0.56138	333	0.50311	333	0.08493	333	0.99036
332	0.77807	332	0.56486	332	0.50454	332	0.081	332	0.96743
331	0.78231	331	0.568	331	0.50717	331	0.07708	331	0.93461
330	0.78623	330	0.57092	330	0.50909	330	0.07331	330	0.89996
329	0.79341	329	0.5735	329	0.51267	329	0.06923	329	0.85742
328	0.79993	328	0.576	328	0.51554	328	0.06546	328	0.80587
327	0.8032	327	0.57865	327	0.51722	327	0.06201	327	0.75448
326	0.80483	326	0.58123	326	0.51698	326	0.05871	326	0.70545
325	0.80711	325	0.58408	325	0.51769	325	0.05542	325	0.6566
324	0.81266	324	0.58722	324	0.52009	324	0.05275	324	0.60837
323	0.81821	323	0.59084	323	0.52511	323	0.05071	323	0.56342
322	0.82115	322	0.59432	322	0.52822	322	0.04835	322	0.52295
321	0.82539	321	0.59787	321	0.53252	321	0.04694	321	0.48623
320	0.83127	320	0.60086	320	0.53754	320	0.04662	320	0.45395
319	0.83714	319	0.60337	319	0.54185	319	0.04694	319	0.42645
318	0.84432	318	0.60504	318	0.54495	318	0.04804	318	0.4036
317	0.8502	317	0.60678	317	0.54735	317	0.05039	317	0.38507
316	0.85346	316	0.60929	316	0.54711	316	0.05416	316	0.37082
315	0.85966	315	0.61298	315	0.54711	315	0.05808	315	0.36031
314	0.86749	314	0.61869	314	0.54735	314	0.06201	314	0.35275
313	0.87598	313	0.62635	313	0.55189	313	0.06609	313	0.34843
312	0.88414	312	0.63526	312	0.55715	312	0.07064	312	0.34735
311	0.8936	311	0.64473	311	0.56456	311	0.07645	311	0.3488
310	0.90372	310	0.65392	310	0.57508	310	0.08462	310	0.35188
309	0.91514	309	0.6627	309	0.58704	309	0.09576	309	0.35678
308	0.92396	308	0.67022	308	0.59613	308	0.1102	308	0.36384
307	0.93244	307	0.67676	307	0.60497	307	0.12747	307	0.37215
306	0.93799	306	0.68192	306	0.61047	306	0.14553	306	0.38121
305	0.94354	305	0.68728	305	0.61334	305	0.1617	305	0.39097
304	0.95366	304	0.69355	304	0.61573	304	0.17441	304	0.40185
303	0.96606	303	0.70086	303	0.61884	303	0.18289	303	0.41332
302	0.97748	302	0.70873	302	0.62219	302	0.18807	302	0.42508
301	0.98956	301	0.71625	301	0.62697	301	0.19042	301	0.43687
300	1	300	0.72279	300	0.63176	300	0.19058

## Sheet: Fig. 2b
	0eq		0.2eq		0.4eq		0.6eq		0.8eq		1.0eq
Wavelength (nm)	Absorption (a.u.)	Wavelength (nm)	Absorption (a.u.)	Wavelength (nm)	Absorption (a.u.)	Wavelength (nm)	Absorption (a.u.)	Wavelength (nm)	Absorption (a.u.)	Wavelength (nm)	Absorption (a.u.)
1600	0.0019	1600	0.0019	1600	0.002	1600	0.004	1600	0.0055	1600	0.0182
1599	0.0013	1599	0.0017	1599	0.0014	1599	0.0035	1599	0.0053	1599	0.018
1598	0.001	1598	0.0017	1598	0.0014	1598	0.0034	1598	0.0053	1598	0.018
1597	0.0008	1597	0.0015	1597	0.0015	1597	0.0034	1597	0.0055	1597	0.0185
1596	0.0012	1596	0.0015	1596	0.0015	1596	0.0033	1596	0.0052	1596	0.0186
1595	0.0019	1595	0.0014	1595	0.0018	1595	0.0036	1595	0.0056	1595	0.019
1594	0.0022	1594	0.0018	1594	0.0024	1594	0.0037	1594	0.0056	1594	0.0187
1593	0.0025	1593	0.002	1593	0.0027	1593	0.0044	1593	0.0059	1593	0.0187
1592	0.0032	1592	0.0019	1592	0.0031	1592	0.0047	1592	0.0061	1592	0.0187
1591	0.003	1591	0.0018	1591	0.0029	1591	0.0047	1591	0.0062	1591	0.0185
1590	0.0027	1590	0.0018	1590	0.0026	1590	0.0044	1590	0.006	1590	0.0186
1589	0.0022	1589	0.0023	1589	0.0024	1589	0.0049	1589	0.0061	1589	0.0188
1588	0.0022	1588	0.0022	1588	0.0021	1588	0.0051	1588	0.0064	1588	0.019
1587	0.0026	1587	0.0018	1587	0.0026	1587	0.0049	1587	0.0065	1587	0.0195
1586	0.0026	1586	0.0018	1586	0.0025	1586	0.0047	1586	0.0063	1586	0.0197
1585	0.0024	1585	0.0014	1585	0.0019	1585	0.0041	1585	0.0057	1585	0.0194
1584	0.0026	1584	0.0017	1584	0.0023	1584	0.0043	1584	0.006	1584	0.0191
1583	0.0026	1583	0.0021	1583	0.0023	1583	0.0044	1583	0.0062	1583	0.0192
1582	0.0029	1582	0.0022	1582	0.0023	1582	0.005	1582	0.0061	1582	0.0193
1581	0.0032	1581	0.0019	1581	0.0024	1581	0.0054	1581	0.0064	1581	0.0197
1580	0.0027	1580	0.0017	1580	0.0021	1580	0.0048	1580	0.0059	1580	0.0191
1579	0.0024	1579	0.0016	1579	0.0017	1579	0.0048	1579	0.0057	1579	0.019
1578	0.0025	1578	0.0018	1578	0.0018	1578	0.0045	1578	0.0056	1578	0.0187
1577	0.0026	1577	0.002	1577	0.0018	1577	0.0042	1577	0.0057	1577	0.0189
1576	0.0028	1576	0.0019	1576	0.0022	1576	0.0042	1576	0.0059	1576	0.0193
1575	0.0023	1575	0.0021	1575	0.0024	1575	0.0044	1575	0.006	1575	0.019
1574	0.0018	1574	0.0021	1574	0.002	1574	0.0044	1574	0.0061	1574	0.0186
1573	0.0018	1573	0.0023	1573	0.0026	1573	0.0049	1573	0.0067	1573	0.0189
1572	0.002	1572	0.0025	1572	0.0028	1572	0.0054	1572	0.0069	1572	0.019
1571	0.0014	1571	0.0018	1571	0.0023	1571	0.0048	1571	0.006	1571	0.0186
1570	0.0014	1570	0.0017	1570	0.0023	1570	0.0046	1570	0.0058	1570	0.0184
1569	0.0017	1569	0.002	1569	0.0022	1569	0.0039	1569	0.0054	1569	0.0186
1568	0.0021	1568	0.0023	1568	0.0024	1568	0.0041	1568	0.0054	1568	0.0189
1567	0.0027	1567	0.0026	1567	0.0026	1567	0.0044	1567	0.0057	1567	0.0191
1566	0.0028	1566	0.0027	1566	0.0026	1566	0.0046	1566	0.0058	1566	0.0191
1565	0.0029	1565	0.0022	1565	0.0023	1565	0.005	1565	0.0061	1565	0.019
1564	0.0025	1564	0.0029	1564	0.0026	1564	0.0051	1564	0.0062	1564	0.0187
1563	0.0026	1563	0.0034	1563	0.0027	1563	0.0057	1563	0.0069	1563	0.0189
1562	0.0022	1562	0.0027	1562	0.0023	1562	0.0056	1562	0.0067	1562	0.0188
1561	0.0018	1561	0.0019	1561	0.0019	1561	0.005	1561	0.0062	1561	0.0185
1560	0.0019	1560	0.0012	1560	0.0017	1560	0.0044	1560	0.0058	1560	0.0185
1559	0.002	1559	0.0007	1559	0.0018	1559	0.0043	1559	0.0058	1559	0.0188
1558	0.0025	1558	0.0007	1558	0.0021	1558	0.0043	1558	0.0059	1558	0.0192
1557	0.0027	1557	0.0008	1557	0.0021	1557	0.0043	1557	0.0059	1557	0.0193
1556	0.0028	1556	0.0012	1556	0.0022	1556	0.0047	1556	0.0062	1556	0.0192
1555	0.0027	1555	0.0017	1555	0.0025	1555	0.005	1555	0.0064	1555	0.0192
1554	0.0025	1554	0.0023	1554	0.0028	1554	0.0052	1554	0.0066	1554	0.0192
1553	0.0024	1553	0.0027	1553	0.0029	1553	0.0053	1553	0.0067	1553	0.0191
1552	0.0022	1552	0.0027	1552	0.0027	1552	0.0052	1552	0.0066	1552	0.0188
1551	0.0022	1551	0.0019	1551	0.0022	1551	0.005	1551	0.0064	1551	0.0189
1550	0.002	1550	0.002	1550	0.0022	1550	0.0048	1550	0.0059	1550	0.0189
1549	0.0026	1549	0.0024	1549	0.0029	1549	0.005	1549	0.0064	1549	0.0192
1548	0.0025	1548	0.0022	1548	0.0026	1548	0.0051	1548	0.0062	1548	0.0188
1547	0.0022	1547	0.0023	1547	0.0025	1547	0.0052	1547	0.0061	1547	0.0188
1546	0.0021	1546	0.0024	1546	0.0023	1546	0.0052	1546	0.0062	1546	0.0186
1545	0.0019	1545	0.0022	1545	0.002	1545	0.005	1545	0.0064	1545	0.0187
1544	0.002	1544	0.0023	1544	0.0023	1544	0.0051	1544	0.0067	1544	0.0189
1543	0.002	1543	0.0021	1543	0.0022	1543	0.0048	1543	0.0064	1543	0.0189
1542	0.0019	1542	0.0019	1542	0.002	1542	0.0047	1542	0.0061	1542	0.0194
1541	0.0023	1541	0.002	1541	0.0027	1541	0.0049	1541	0.0061	1541	0.0197
1540	0.0024	1540	0.0023	1540	0.003	1540	0.0051	1540	0.0061	1540	0.0199
1539	0.0026	1539	0.0026	1539	0.003	1539	0.0052	1539	0.0062	1539	0.0197
1538	0.0025	1538	0.0027	1538	0.0027	1538	0.0058	1538	0.0064	1538	0.0194
1537	0.0023	1537	0.0028	1537	0.0024	1537	0.0059	1537	0.0069	1537	0.0194
1536	0.0022	1536	0.0027	1536	0.0019	1536	0.0057	1536	0.0069	1536	0.0196
1535	0.0026	1535	0.0023	1535	0.002	1535	0.0051	1535	0.0069	1535	0.0198
1534	0.0025	1534	0.0024	1534	0.0023	1534	0.0052	1534	0.0067	1534	0.0195
1533	0.002	1533	0.0023	1533	0.0023	1533	0.005	1533	0.0061	1533	0.0192
1532	0.0019	1532	0.0021	1532	0.0026	1532	0.0048	1532	0.0058	1532	0.0191
1531	0.0017	1531	0.0019	1531	0.0026	1531	0.0048	1531	0.0059	1531	0.0189
1530	0.0022	1530	0.0021	1530	0.003	1530	0.0052	1530	0.0063	1530	0.0191
1529	0.0023	1529	0.002	1529	0.0028	1529	0.005	1529	0.0063	1529	0.0188
1528	0.0022	1528	0.0022	1528	0.0023	1528	0.005	1528	0.0063	1528	0.0193
1527	0.0027	1527	0.0023	1527	0.0026	1527	0.0052	1527	0.0065	1527	0.0197
1526	0.0026	1526	0.0023	1526	0.0028	1526	0.005	1526	0.0063	1526	0.0198
1525	0.0029	1525	0.0026	1525	0.003	1525	0.0048	1525	0.0063	1525	0.0198
1524	0.0029	1524	0.0028	1524	0.0031	1524	0.0054	1524	0.0063	1524	0.0198
1523	0.0025	1523	0.0029	1523	0.0033	1523	0.0056	1523	0.0067	1523	0.0196
1522	0.0023	1522	0.0027	1522	0.0033	1522	0.0057	1522	0.007	1522	0.0196
1521	0.0023	1521	0.0021	1521	0.0029	1521	0.0055	1521	0.0072	1521	0.0196
1520	0.0023	1520	0.0021	1520	0.0029	1520	0.0056	1520	0.0074	1520	0.0198
1519	0.0021	1519	0.002	1519	0.0026	1519	0.0055	1519	0.007	1519	0.0199
1518	0.0022	1518	0.0021	1518	0.0027	1518	0.0052	1518	0.0067	1518	0.02
1517	0.0019	1517	0.0021	1517	0.0027	1517	0.0054	1517	0.0068	1517	0.02
1516	0.002	1516	0.0023	1516	0.0026	1516	0.0054	1516	0.0067	1516	0.02
1515	0.0022	1515	0.0023	1515	0.0027	1515	0.0056	1515	0.0069	1515	0.0199
1514	0.0023	1514	0.0025	1514	0.0027	1514	0.0055	1514	0.0068	1514	0.0199
1513	0.0022	1513	0.0026	1513	0.0027	1513	0.0056	1513	0.0069	1513	0.0198
1512	0.002	1512	0.0024	1512	0.003	1512	0.0056	1512	0.0069	1512	0.0198
1511	0.0021	1511	0.0025	1511	0.003	1511	0.0055	1511	0.007	1511	0.0198
1510	0.0023	1510	0.0024	1510	0.003	1510	0.0057	1510	0.007	1510	0.0199
1509	0.0024	1509	0.0024	1509	0.003	1509	0.0055	1509	0.0071	1509	0.0199
1508	0.0025	1508	0.0025	1508	0.0031	1508	0.0055	1508	0.0071	1508	0.0199
1507	0.0024	1507	0.0024	1507	0.0031	1507	0.0054	1507	0.007	1507	0.0199
1506	0.0025	1506	0.0025	1506	0.0032	1506	0.0057	1506	0.0073	1506	0.0201
1505	0.0026	1505	0.0026	1505	0.0033	1505	0.0059	1505	0.0073	1505	0.0203
1504	0.0025	1504	0.0024	1504	0.0032	1504	0.0058	1504	0.0072	1504	0.0203
1503	0.0025	1503	0.0026	1503	0.0034	1503	0.0062	1503	0.0075	1503	0.0204
1502	0.0026	1502	0.0027	1502	0.0033	1502	0.0062	1502	0.0074	1502	0.0206
1501	0.0026	1501	0.0028	1501	0.0033	1501	0.0063	1501	0.0075	1501	0.0207
1500	0.0026	1500	0.0027	1500	0.003	1500	0.0061	1500	0.0071	1500	0.0204
1499	0.0023	1499	0.0028	1499	0.0028	1499	0.0058	1499	0.0072	1499	0.0202
1498	0.0023	1498	0.0027	1498	0.003	1498	0.0058	1498	0.0072	1498	0.0202
1497	0.0025	1497	0.0025	1497	0.0033	1497	0.0058	1497	0.0073	1497	0.0204
1496	0.003	1496	0.0028	1496	0.004	1496	0.0064	1496	0.0076	1496	0.0208
1495	0.0032	1495	0.0028	1495	0.0042	1495	0.0066	1495	0.0077	1495	0.0209
1494	0.0032	1494	0.0027	1494	0.0041	1494	0.0067	1494	0.0077	1494	0.0208
1493	0.0032	1493	0.0026	1493	0.004	1493	0.0067	1493	0.0076	1493	0.0209
1492	0.0032	1492	0.0028	1492	0.0038	1492	0.0068	1492	0.0076	1492	0.0209
1491	0.0032	1491	0.0027	1491	0.0035	1491	0.0068	1491	0.0075	1491	0.0208
1490	0.0025	1490	0.0025	1490	0.0028	1490	0.0061	1490	0.0072	1490	0.0205
1489	0.0024	1489	0.0028	1489	0.003	1489	0.0062	1489	0.0076	1489	0.0204
1488	0.0023	1488	0.003	1488	0.0031	1488	0.0062	1488	0.0078	1488	0.0205
1487	0.0025	1487	0.0031	1487	0.0035	1487	0.0063	1487	0.0079	1487	0.0209
1486	0.0026	1486	0.003	1486	0.0033	1486	0.0063	1486	0.0075	1486	0.0209
1485	0.0026	1485	0.0032	1485	0.0034	1485	0.0063	1485	0.0076	1485	0.0211
1484	0.0025	1484	0.0031	1484	0.0032	1484	0.0063	1484	0.0076	1484	0.0213
1483	0.0025	1483	0.0027	1483	0.0031	1483	0.0062	1483	0.0076	1483	0.0214
1482	0.0027	1482	0.0028	1482	0.0033	1482	0.0064	1482	0.0077	1482	0.0215
1481	0.0028	1481	0.0027	1481	0.0034	1481	0.0063	1481	0.008	1481	0.0217
1480	0.0027	1480	0.0025	1480	0.0034	1480	0.0065	1480	0.0083	1480	0.0217
1479	0.0025	1479	0.0026	1479	0.0037	1479	0.0065	1479	0.0081	1479	0.0212
1478	0.0025	1478	0.0029	1478	0.0036	1478	0.0062	1478	0.0077	1478	0.0208
1477	0.0022	1477	0.0026	1477	0.0032	1477	0.0062	1477	0.0072	1477	0.0205
1476	0.0015	1476	0.0021	1476	0.0023	1476	0.0055	1476	0.0067	1476	0.0202
1475	0.0012	1475	0.0023	1475	0.0021	1475	0.0057	1475	0.0066	1475	0.0201
1474	0.0009	1474	0.0023	1474	0.0019	1474	0.0057	1474	0.0068	1474	0.0201
1473	0.001	1473	0.0024	1473	0.0021	1473	0.006	1473	0.0072	1473	0.0207
1472	0.0013	1472	0.0024	1472	0.0023	1472	0.0061	1472	0.0079	1472	0.021
1471	0.002	1471	0.0025	1471	0.0029	1471	0.0062	1471	0.0084	1471	0.0213
1470	0.0025	1470	0.0026	1470	0.0032	1470	0.0063	1470	0.0087	1470	0.0216
1469	0.003	1469	0.0028	1469	0.0035	1469	0.0065	1469	0.0088	1469	0.0216
1468	0.0031	1468	0.0029	1468	0.0036	1468	0.0066	1468	0.0085	1468	0.0214
1467	0.0031	1467	0.0029	1467	0.0035	1467	0.0063	1467	0.0083	1467	0.0215
1466	0.0029	1466	0.0028	1466	0.0035	1466	0.0067	1466	0.0086	1466	0.0217
1465	0.0026	1465	0.0028	1465	0.0036	1465	0.0067	1465	0.0084	1465	0.0215
1464	0.0027	1464	0.0031	1464	0.0038	1464	0.0069	1464	0.0086	1464	0.0217
1463	0.0027	1463	0.0034	1463	0.0042	1463	0.0072	1463	0.0089	1463	0.0219
1462	0.0027	1462	0.0033	1462	0.004	1462	0.007	1462	0.009	1462	0.0218
1461	0.0028	1461	0.0032	1461	0.0039	1461	0.007	1461	0.0088	1461	0.0218
1460	0.0025	1460	0.003	1460	0.0036	1460	0.0068	1460	0.0085	1460	0.0216
1459	0.0025	1459	0.003	1459	0.0035	1459	0.0068	1459	0.0083	1459	0.0216
1458	0.0025	1458	0.0027	1458	0.0035	1458	0.0068	1458	0.0085	1458	0.0218
1457	0.0022	1457	0.0028	1457	0.0036	1457	0.0071	1457	0.0085	1457	0.0217
1456	0.0024	1456	0.0029	1456	0.0037	1456	0.0071	1456	0.0087	1456	0.0218
1455	0.0023	1455	0.0028	1455	0.0037	1455	0.007	1455	0.0086	1455	0.0219
1454	0.0024	1454	0.0026	1454	0.0038	1454	0.0068	1454	0.0087	1454	0.0221
1453	0.0024	1453	0.0024	1453	0.0038	1453	0.0069	1453	0.0087	1453	0.0223
1452	0.0023	1452	0.0022	1452	0.0038	1452	0.0068	1452	0.0086	1452	0.0222
1451	0.0022	1451	0.0021	1451	0.0035	1451	0.0066	1451	0.0084	1451	0.022
1450	0.0021	1450	0.0021	1450	0.0033	1450	0.0064	1450	0.0082	1450	0.0218
1449	0.0022	1449	0.0024	1449	0.0035	1449	0.0066	1449	0.0086	1449	0.022
1448	0.0022	1448	0.0026	1448	0.0035	1448	0.0069	1448	0.0088	1448	0.0219
1447	0.0023	1447	0.0029	1447	0.0037	1447	0.007	1447	0.009	1447	0.0219
1446	0.0022	1446	0.0029	1446	0.0037	1446	0.0072	1446	0.0092	1446	0.0219
1445	0.0024	1445	0.0029	1445	0.0038	1445	0.0072	1445	0.0094	1445	0.0221
1444	0.0024	1444	0.0026	1444	0.0037	1444	0.0068	1444	0.0091	1444	0.0222
1443	0.0024	1443	0.0028	1443	0.0037	1443	0.0073	1443	0.0092	1443	0.0223
1442	0.0026	1442	0.003	1442	0.0039	1442	0.0074	1442	0.0093	1442	0.0224
1441	0.0024	1441	0.0031	1441	0.0038	1441	0.0075	1441	0.0093	1441	0.0225
1440	0.0026	1440	0.0033	1440	0.0039	1440	0.0076	1440	0.0095	1440	0.0227
1439	0.0026	1439	0.0033	1439	0.0039	1439	0.0077	1439	0.0096	1439	0.0228
1438	0.0027	1438	0.0034	1438	0.0041	1438	0.0079	1438	0.0098	1438	0.023
1437	0.0027	1437	0.003	1437	0.0039	1437	0.0078	1437	0.0098	1437	0.0228
1436	0.0027	1436	0.003	1436	0.0039	1436	0.0077	1436	0.0097	1436	0.0227
1435	0.0027	1435	0.0032	1435	0.004	1435	0.0077	1435	0.0098	1435	0.0229
1434	0.0026	1434	0.0031	1434	0.0042	1434	0.0077	1434	0.0098	1434	0.0232
1433	0.0026	1433	0.0032	1433	0.0045	1433	0.0081	1433	0.0098	1433	0.0235
1432	0.0027	1432	0.0032	1432	0.0047	1432	0.0086	1432	0.0101	1432	0.0237
1431	0.0026	1431	0.0031	1431	0.0046	1431	0.0086	1431	0.0104	1431	0.0238
1430	0.0025	1430	0.0029	1430	0.0043	1430	0.0081	1430	0.0102	1430	0.0236
1429	0.0028	1429	0.0031	1429	0.0043	1429	0.0084	1429	0.0105	1429	0.0237
1428	0.0028	1428	0.0031	1428	0.0039	1428	0.008	1428	0.0105	1428	0.0236
1427	0.0027	1427	0.0031	1427	0.0037	1427	0.0078	1427	0.0103	1427	0.0233
1426	0.0027	1426	0.0032	1426	0.0037	1426	0.0079	1426	0.0102	1426	0.0235
1425	0.0028	1425	0.0032	1425	0.004	1425	0.0079	1425	0.0105	1425	0.0237
1424	0.0027	1424	0.0033	1424	0.0043	1424	0.0081	1424	0.0104	1424	0.0239
1423	0.0024	1423	0.003	1423	0.0043	1423	0.0079	1423	0.01	1423	0.0237
1422	0.0022	1422	0.0032	1422	0.0043	1422	0.0081	1422	0.01	1422	0.0237
1421	0.0022	1421	0.0034	1421	0.0042	1421	0.008	1421	0.0101	1421	0.0236
1420	0.0022	1420	0.0034	1420	0.0042	1420	0.0079	1420	0.0103	1420	0.0238
1419	0.0022	1419	0.0036	1419	0.0043	1419	0.0083	1419	0.0105	1419	0.024
1418	0.0025	1418	0.0038	1418	0.0044	1418	0.0087	1418	0.0108	1418	0.0243
1417	0.0027	1417	0.0038	1417	0.0046	1417	0.009	1417	0.0111	1417	0.0246
1416	0.0028	1416	0.0036	1416	0.0046	1416	0.009	1416	0.0112	1416	0.0248
1415	0.0032	1415	0.0037	1415	0.0051	1415	0.0093	1415	0.0116	1415	0.0251
1414	0.0032	1414	0.0036	1414	0.0052	1414	0.0093	1414	0.0117	1414	0.0253
1413	0.003	1413	0.0035	1413	0.005	1413	0.0089	1413	0.0114	1413	0.025
1412	0.0026	1412	0.0036	1412	0.0048	1412	0.0091	1412	0.0113	1412	0.0251
1411	0.0027	1411	0.0037	1411	0.0049	1411	0.0093	1411	0.0118	1411	0.0253
1410	0.0025	1410	0.0034	1410	0.0048	1410	0.0094	1410	0.0116	1410	0.0253
1409	0.0024	1409	0.0035	1409	0.005	1409	0.0095	1409	0.0113	1409	0.0255
1408	0.0023	1408	0.0036	1408	0.0048	1408	0.0093	1408	0.0113	1408	0.0256
1407	0.0023	1407	0.0038	1407	0.0049	1407	0.0093	1407	0.0114	1407	0.0257
1406	0.0026	1406	0.0041	1406	0.0051	1406	0.0093	1406	0.0118	1406	0.026
1405	0.0027	1405	0.0042	1405	0.0053	1405	0.0094	1405	0.0121	1405	0.0261
1404	0.0027	1404	0.0042	1404	0.0052	1404	0.0094	1404	0.0122	1404	0.0261
1403	0.0027	1403	0.0042	1403	0.0053	1403	0.0096	1403	0.0125	1403	0.0261
1402	0.0028	1402	0.0042	1402	0.0055	1402	0.01	1402	0.0127	1402	0.0263
1401	0.003	1401	0.004	1401	0.0054	1401	0.0102	1401	0.0127	1401	0.0265
1400	0.0029	1400	0.0041	1400	0.0056	1400	0.0103	1400	0.0128	1400	0.0264
1399	0.0027	1399	0.0038	1399	0.0053	1399	0.0098	1399	0.0124	1399	0.0261
1398	0.0025	1398	0.0035	1398	0.0051	1398	0.0098	1398	0.0123	1398	0.0262
1397	0.003	1397	0.0035	1397	0.0049	1397	0.0098	1397	0.0124	1397	0.0269
1396	0.0036	1396	0.0034	1396	0.005	1396	0.0103	1396	0.0127	1396	0.0275
1395	0.003	1395	0.0023	1395	0.0046	1395	0.01	1395	0.0123	1395	0.0273
1394	0.0029	1394	0.0026	1394	0.0049	1394	0.0103	1394	0.0124	1394	0.0274
1393	0.0029	1393	0.003	1393	0.0054	1393	0.0107	1393	0.0127	1393	0.0276
1392	0.0031	1392	0.0037	1392	0.006	1392	0.0111	1392	0.0133	1392	0.028
1391	0.0033	1391	0.0041	1391	0.0064	1391	0.0113	1391	0.0138	1391	0.0282
1390	0.0031	1390	0.0043	1390	0.0062	1390	0.0109	1390	0.0139	1390	0.0281
1389	0.0029	1389	0.0042	1389	0.0062	1389	0.0106	1389	0.0139	1389	0.0279
1388	0.0028	1388	0.004	1388	0.0059	1388	0.0104	1388	0.0136	1388	0.0279
1387	0.0028	1387	0.0029	1387	0.0046	1387	0.0098	1387	0.0128	1387	0.0276
1386	0.0026	1386	0.0028	1386	0.0046	1386	0.0101	1386	0.0131	1386	0.0278
1385	0.0023	1385	0.0025	1385	0.0047	1385	0.0104	1385	0.013	1385	0.0278
1384	0.0018	1384	0.0025	1384	0.0049	1384	0.0107	1384	0.0131	1384	0.0275
1383	0.0021	1383	0.0029	1383	0.0055	1383	0.0111	1383	0.0132	1383	0.028
1382	0.0032	1382	0.0038	1382	0.0062	1382	0.0117	1382	0.0137	1382	0.0287
1381	0.003	1381	0.0034	1381	0.0054	1381	0.0113	1381	0.0134	1381	0.0285
1380	0.0031	1380	0.0041	1380	0.0057	1380	0.0115	1380	0.0133	1380	0.0287
1379	0.0028	1379	0.004	1379	0.0055	1379	0.0114	1379	0.0133	1379	0.0286
1378	0.0025	1378	0.0033	1378	0.0051	1378	0.0112	1378	0.0131	1378	0.0282
1377	0.0025	1377	0.0031	1377	0.0049	1377	0.0111	1377	0.0134	1377	0.0283
1376	0.0026	1376	0.0033	1376	0.0052	1376	0.0113	1376	0.014	1376	0.0289
1375	0.003	1375	0.0037	1375	0.006	1375	0.0118	1375	0.015	1375	0.0298
1374	0.0032	1374	0.0043	1374	0.0066	1374	0.0121	1374	0.0157	1374	0.0306
1373	0.0035	1373	0.0045	1373	0.0066	1373	0.0117	1373	0.0157	1373	0.0308
1372	0.0034	1372	0.0049	1372	0.0066	1372	0.0119	1372	0.0158	1372	0.0312
1371	0.0032	1371	0.0047	1371	0.0064	1371	0.0119	1371	0.0156	1371	0.0313
1370	0.0028	1370	0.0046	1370	0.0062	1370	0.012	1370	0.0153	1370	0.0312
1369	0.002	1369	0.004	1369	0.006	1369	0.0123	1369	0.0149	1369	0.0309
1368	0.0016	1368	0.0031	1368	0.0056	1368	0.0121	1368	0.0146	1368	0.0305
1367	0.0015	1367	0.0027	1367	0.0051	1367	0.012	1367	0.0144	1367	0.0302
1366	0.0013	1366	0.0031	1366	0.0054	1366	0.0121	1366	0.0144	1366	0.0304
1365	0.0016	1365	0.0034	1365	0.0057	1365	0.0122	1365	0.015	1365	0.031
1364	0.0017	1364	0.0033	1364	0.0056	1364	0.0121	1364	0.0151	1364	0.0311
1363	0.0021	1363	0.0036	1363	0.0059	1363	0.0123	1363	0.0153	1363	0.0315
1362	0.0026	1362	0.0036	1362	0.0059	1362	0.0127	1362	0.0155	1362	0.0322
1361	0.0031	1361	0.0036	1361	0.006	1361	0.0127	1361	0.0156	1361	0.0326
1360	0.003	1360	0.0039	1360	0.0059	1360	0.0129	1360	0.0157	1360	0.0324
1359	0.0026	1359	0.0041	1359	0.0065	1359	0.0133	1359	0.0162	1359	0.0325
1358	0.002	1358	0.0041	1358	0.0067	1358	0.0137	1358	0.0167	1358	0.0329
1357	0.001	1357	0.0036	1357	0.0065	1357	0.0133	1357	0.0166	1357	0.0326
1356	0.0008	1356	0.0037	1356	0.0066	1356	0.0136	1356	0.0172	1356	0.0332
1355	0.0007	1355	0.0037	1355	0.0066	1355	0.0138	1355	0.0173	1355	0.0335
1354	0.0009	1354	0.0033	1354	0.0065	1354	0.0136	1354	0.0171	1354	0.0336
1353	0.0016	1353	0.0032	1353	0.0064	1353	0.0139	1353	0.0169	1353	0.0337
1352	0.0022	1352	0.0034	1352	0.0064	1352	0.0141	1352	0.0168	1352	0.034
1351	0.0029	1351	0.0038	1351	0.0067	1351	0.0148	1351	0.0171	1351	0.0345
1350	0.0029	1350	0.004	1350	0.0066	1350	0.015	1350	0.0173	1350	0.0345
1349	0.0031	1349	0.0048	1349	0.0072	1349	0.0158	1349	0.0182	1349	0.0351
1348	0.0022	1348	0.0047	1348	0.0067	1348	0.0156	1348	0.0182	1348	0.0353
1347	0.0026	1347	0.0047	1347	0.0073	1347	0.016	1347	0.0189	1347	0.0366
1346	0.0029	1346	0.0051	1346	0.0075	1346	0.0165	1346	0.0195	1346	0.0374
1345	0.0029	1345	0.0053	1345	0.0081	1345	0.0167	1345	0.02	1345	0.0379
1344	0.0028	1344	0.0051	1344	0.0082	1344	0.0166	1344	0.02	1344	0.0383
1343	0.0026	1343	0.0047	1343	0.0082	1343	0.0165	1343	0.0198	1343	0.0383
1342	0.0025	1342	0.0048	1342	0.008	1342	0.0167	1342	0.0201	1342	0.0388
1341	0.0027	1341	0.0049	1341	0.0084	1341	0.017	1341	0.0206	1341	0.0389
1340	0.0025	1340	0.0048	1340	0.0082	1340	0.0171	1340	0.0204	1340	0.0389
1339	0.0025	1339	0.0048	1339	0.0081	1339	0.0174	1339	0.0204	1339	0.039
1338	0.0022	1338	0.005	1338	0.0074	1338	0.0171	1338	0.02	1338	0.0391
1337	0.0022	1337	0.005	1337	0.007	1337	0.0177	1337	0.0205	1337	0.0394
1336	0.0024	1336	0.0048	1336	0.0075	1336	0.0181	1336	0.0208	1336	0.0397
1335	0.0032	1335	0.0051	1335	0.0084	1335	0.0188	1335	0.0216	1335	0.041
1334	0.0028	1334	0.005	1334	0.0082	1334	0.0185	1334	0.0215	1334	0.0411
1333	0.0029	1333	0.0048	1333	0.0086	1333	0.0188	1333	0.0219	1333	0.0419
1332	0.0028	1332	0.0051	1332	0.009	1332	0.0192	1332	0.0224	1332	0.0426
1331	0.0027	1331	0.0053	1331	0.0093	1331	0.0194	1331	0.0227	1331	0.043
1330	0.0022	1330	0.0053	1330	0.0092	1330	0.0193	1330	0.0227	1330	0.0431
1329	0.0018	1329	0.0054	1329	0.009	1329	0.0196	1329	0.0228	1329	0.0434
1328	0.0015	1328	0.0054	1328	0.0085	1328	0.0198	1328	0.0229	1328	0.0437
1327	0.0015	1327	0.0054	1327	0.0087	1327	0.0203	1327	0.0235	1327	0.0439
1326	0.0017	1326	0.0054	1326	0.0091	1326	0.0209	1326	0.0239	1326	0.0446
1325	0.0023	1325	0.0055	1325	0.0099	1325	0.0217	1325	0.0246	1325	0.0455
1324	0.0025	1324	0.006	1324	0.0101	1324	0.022	1324	0.0249	1324	0.0464
1323	0.0021	1323	0.006	1323	0.0097	1323	0.0223	1323	0.0253	1323	0.0468
1322	0.002	1322	0.0057	1322	0.0098	1322	0.0222	1322	0.0252	1322	0.0468
1321	0.0021	1321	0.0058	1321	0.0102	1321	0.0228	1321	0.0258	1321	0.0478
1320	0.0022	1320	0.006	1320	0.0108	1320	0.0234	1320	0.0265	1320	0.0485
1319	0.0023	1319	0.0062	1319	0.0112	1319	0.0238	1319	0.0269	1319	0.0491
1318	0.0024	1318	0.0066	1318	0.0117	1318	0.0241	1318	0.0273	1318	0.0498
1317	0.0026	1317	0.0067	1317	0.0119	1317	0.0245	1317	0.0277	1317	0.0505
1316	0.0026	1316	0.0068	1316	0.0119	1316	0.0248	1316	0.0278	1316	0.0511
1315	0.0026	1315	0.007	1315	0.0119	1315	0.0252	1315	0.0284	1315	0.0519
1314	0.0025	1314	0.007	1314	0.0118	1314	0.0256	1314	0.0288	1314	0.0525
1313	0.0022	1313	0.0069	1313	0.0116	1313	0.026	1313	0.0292	1313	0.0531
1312	0.0019	1312	0.0067	1312	0.0115	1312	0.0265	1312	0.0296	1312	0.0538
1311	0.002	1311	0.0065	1311	0.0117	1311	0.0273	1311	0.0303	1311	0.0546
1310	0.0022	1310	0.0069	1310	0.0122	1310	0.0281	1310	0.0312	1310	0.0556
1309	0.002	1309	0.007	1309	0.0124	1309	0.0286	1309	0.0317	1309	0.0565
1308	0.002	1308	0.0071	1308	0.0125	1308	0.0288	1308	0.0317	1308	0.0569
1307	0.0021	1307	0.0073	1307	0.0129	1307	0.0296	1307	0.0324	1307	0.0582
1306	0.0023	1306	0.0075	1306	0.0134	1306	0.0304	1306	0.0332	1306	0.0593
1305	0.0024	1305	0.0077	1305	0.0137	1305	0.0312	1305	0.034	1305	0.0603
1304	0.0025	1304	0.0079	1304	0.0141	1304	0.0319	1304	0.0347	1304	0.0613
1303	0.0025	1303	0.0079	1303	0.0143	1303	0.0326	1303	0.0354	1303	0.0622
1302	0.0022	1302	0.0079	1302	0.0145	1302	0.0331	1302	0.0359	1302	0.063
1301	0.0023	1301	0.0081	1301	0.0146	1301	0.0337	1301	0.0367	1301	0.0638
1300	0.0022	1300	0.0081	1300	0.0149	1300	0.0344	1300	0.0373	1300	0.0649
1299	0.0018	1299	0.0078	1299	0.015	1299	0.0346	1299	0.0378	1299	0.0658
1298	0.0018	1298	0.008	1298	0.0153	1298	0.0354	1298	0.0384	1298	0.067
1297	0.002	1297	0.0084	1297	0.0161	1297	0.0364	1297	0.0395	1297	0.0684
1296	0.0021	1296	0.0087	1296	0.0166	1296	0.0373	1296	0.0404	1296	0.0697
1295	0.0022	1295	0.0091	1295	0.017	1295	0.0382	1295	0.0415	1295	0.0709
1294	0.0022	1294	0.0094	1294	0.0174	1294	0.0391	1294	0.0424	1294	0.072
1293	0.0023	1293	0.0097	1293	0.0176	1293	0.0399	1293	0.0432	1293	0.0732
1292	0.0025	1292	0.0101	1292	0.0179	1292	0.0408	1292	0.044	1292	0.0743
1291	0.0025	1291	0.0101	1291	0.0182	1291	0.0415	1291	0.0447	1291	0.0753
1290	0.0025	1290	0.0103	1290	0.0184	1290	0.0422	1290	0.0452	1290	0.0764
1289	0.0023	1289	0.0102	1289	0.0187	1289	0.0431	1289	0.0461	1289	0.0778
1288	0.0022	1288	0.0104	1288	0.0192	1288	0.044	1288	0.047	1288	0.0793
1287	0.0023	1287	0.0107	1287	0.0196	1287	0.045	1287	0.048	1287	0.0806
1286	0.0024	1286	0.0109	1286	0.02	1286	0.046	1286	0.0489	1286	0.0821
1285	0.0022	1285	0.0109	1285	0.0208	1285	0.0468	1285	0.05	1285	0.0835
1284	0.0021	1284	0.0109	1284	0.0212	1284	0.0478	1284	0.0509	1284	0.0849
1283	0.002	1283	0.0111	1283	0.0215	1283	0.0489	1283	0.0519	1283	0.0865
1282	0.002	1282	0.0113	1282	0.0215	1282	0.0499	1282	0.0527	1282	0.0878
1281	0.0019	1281	0.0115	1281	0.0215	1281	0.0508	1281	0.0538	1281	0.089
1280	0.0018	1280	0.0117	1280	0.0216	1280	0.0518	1280	0.0549	1280	0.0903
1279	0.0017	1279	0.0118	1279	0.0218	1279	0.053	1279	0.056	1279	0.0918
1278	0.0017	1278	0.0122	1278	0.0224	1278	0.0542	1278	0.0573	1278	0.0934
1277	0.002	1277	0.0124	1277	0.0232	1277	0.0555	1277	0.0584	1277	0.0951
1276	0.0021	1276	0.0127	1276	0.0241	1276	0.0565	1276	0.0594	1276	0.0966
1275	0.0022	1275	0.0131	1275	0.0251	1275	0.0578	1275	0.0607	1275	0.0983
1274	0.0022	1274	0.0134	1274	0.026	1274	0.0591	1274	0.0619	1274	0.1
1273	0.0024	1273	0.0137	1273	0.0265	1273	0.0602	1273	0.0631	1273	0.1017
1272	0.0024	1272	0.0138	1272	0.0263	1272	0.0611	1272	0.064	1272	0.1032
1271	0.0022	1271	0.0141	1271	0.0269	1271	0.062	1271	0.0651	1271	0.1047
1270	0.0023	1270	0.0142	1270	0.0274	1270	0.0633	1270	0.0662	1270	0.1062
1269	0.002	1269	0.0144	1269	0.0278	1269	0.0644	1269	0.0673	1269	0.1078
1268	0.0018	1268	0.0146	1268	0.0283	1268	0.0657	1268	0.0685	1268	0.1094
1267	0.0018	1267	0.0148	1267	0.0289	1267	0.0668	1267	0.0696	1267	0.111
1266	0.0018	1266	0.0151	1266	0.0294	1266	0.0681	1266	0.0709	1266	0.1125
1265	0.0018	1265	0.0153	1265	0.0298	1265	0.0693	1265	0.072	1265	0.1141
1264	0.0017	1264	0.0156	1264	0.0303	1264	0.0706	1264	0.0734	1264	0.1157
1263	0.002	1263	0.016	1263	0.0311	1263	0.0721	1263	0.0748	1263	0.1176
1262	0.002	1262	0.0163	1262	0.0315	1262	0.0732	1262	0.0759	1262	0.1191
1261	0.0022	1261	0.0167	1261	0.0321	1261	0.0745	1261	0.0772	1261	0.1208
1260	0.0022	1260	0.017	1260	0.0327	1260	0.0757	1260	0.0784	1260	0.1224
1259	0.0022	1259	0.0172	1259	0.0333	1259	0.077	1259	0.0796	1259	0.124
1258	0.0022	1258	0.0172	1258	0.0337	1258	0.0781	1258	0.0808	1258	0.1256
1257	0.0021	1257	0.0173	1257	0.0341	1257	0.0791	1257	0.0819	1257	0.1271
1256	0.0022	1256	0.0175	1256	0.0347	1256	0.0802	1256	0.083	1256	0.1285
1255	0.0022	1255	0.0178	1255	0.0351	1255	0.0815	1255	0.0839	1255	0.1299
1254	0.0022	1254	0.0181	1254	0.0358	1254	0.0827	1254	0.0851	1254	0.1314
1253	0.0025	1253	0.0184	1253	0.0362	1253	0.0838	1253	0.0862	1253	0.1328
1252	0.0024	1252	0.0187	1252	0.0367	1252	0.0847	1252	0.0872	1252	0.134
1251	0.0025	1251	0.0189	1251	0.0371	1251	0.0855	1251	0.088	1251	0.1351
1250	0.0022	1250	0.0191	1250	0.0372	1250	0.0862	1250	0.0888	1250	0.1362
1249	0.0021	1249	0.0192	1249	0.0376	1249	0.0871	1249	0.0897	1249	0.1374
1248	0.0021	1248	0.0192	1248	0.0379	1248	0.0881	1248	0.0906	1248	0.1384
1247	0.0022	1247	0.0193	1247	0.0382	1247	0.089	1247	0.0914	1247	0.1395
1246	0.002	1246	0.0192	1246	0.0384	1246	0.0896	1246	0.0921	1246	0.1403
1245	0.0021	1245	0.0195	1245	0.0388	1245	0.0905	1245	0.0929	1245	0.1413
1244	0.0022	1244	0.0197	1244	0.0392	1244	0.0913	1244	0.0938	1244	0.1423
1243	0.0023	1243	0.0199	1243	0.0396	1243	0.0922	1243	0.0946	1243	0.1432
1242	0.0022	1242	0.02	1242	0.0399	1242	0.0927	1242	0.0953	1242	0.144
1241	0.0022	1241	0.0204	1241	0.0402	1241	0.0934	1241	0.0958	1241	0.1449
1240	0.0023	1240	0.0205	1240	0.0406	1240	0.094	1240	0.0964	1240	0.1458
1239	0.0025	1239	0.0207	1239	0.0409	1239	0.0946	1239	0.0968	1239	0.1465
1238	0.0023	1238	0.0206	1238	0.0409	1238	0.0949	1238	0.0971	1238	0.1468
1237	0.0024	1237	0.0205	1237	0.0411	1237	0.0952	1237	0.0975	1237	0.1472
1236	0.0022	1236	0.0208	1236	0.041	1236	0.0955	1236	0.0978	1236	0.1472
1235	0.0019	1235	0.0208	1235	0.041	1235	0.0955	1235	0.0979	1235	0.1474
1234	0.0019	1234	0.021	1234	0.0412	1234	0.0959	1234	0.0982	1234	0.1476
1233	0.0021	1233	0.0211	1233	0.0415	1233	0.0962	1233	0.0985	1233	0.1481
1232	0.0021	1232	0.021	1232	0.0417	1232	0.0965	1232	0.0985	1232	0.1484
1231	0.0023	1231	0.0213	1231	0.0418	1231	0.0966	1231	0.0986	1231	0.1486
1230	0.0024	1230	0.0211	1230	0.042	1230	0.0967	1230	0.0985	1230	0.1487
1229	0.0025	1229	0.021	1229	0.0421	1229	0.0969	1229	0.0984	1229	0.1486
1228	0.0023	1228	0.021	1228	0.042	1228	0.0967	1228	0.0981	1228	0.1481
1227	0.0021	1227	0.021	1227	0.0418	1227	0.0964	1227	0.0979	1227	0.1477
1226	0.0021	1226	0.0211	1226	0.0416	1226	0.0963	1226	0.0979	1226	0.1471
1225	0.0022	1225	0.0213	1225	0.0414	1225	0.096	1225	0.0977	1225	0.1466
1224	0.0022	1224	0.0212	1224	0.0414	1224	0.0956	1224	0.0973	1224	0.1461
1223	0.0022	1223	0.021	1223	0.0413	1223	0.0951	1223	0.0969	1223	0.1456
1222	0.0025	1222	0.021	1222	0.0412	1222	0.095	1222	0.0968	1222	0.1452
1221	0.0024	1221	0.0207	1221	0.0409	1221	0.0944	1221	0.0963	1221	0.1445
1220	0.0024	1220	0.0205	1220	0.0407	1220	0.0938	1220	0.0957	1220	0.1436
1219	0.0023	1219	0.0201	1219	0.0403	1219	0.0931	1219	0.095	1219	0.1425
1218	0.0023	1218	0.02	1218	0.0402	1218	0.0925	1218	0.0943	1218	0.1416
1217	0.0022	1217	0.0201	1217	0.0397	1217	0.0918	1217	0.0937	1217	0.1404
1216	0.0022	1216	0.0199	1216	0.0394	1216	0.091	1216	0.0929	1216	0.1393
1215	0.0024	1215	0.0197	1215	0.0391	1215	0.0904	1215	0.0922	1215	0.1382
1214	0.0023	1214	0.0194	1214	0.0388	1214	0.0897	1214	0.0913	1214	0.137
1213	0.0023	1213	0.0192	1213	0.0384	1213	0.089	1213	0.0906	1213	0.1359
1212	0.0023	1212	0.0191	1212	0.0381	1212	0.0884	1212	0.09	1212	0.1348
1211	0.0024	1211	0.019	1211	0.0378	1211	0.0877	1211	0.0891	1211	0.1337
1210	0.0025	1210	0.0188	1210	0.0375	1210	0.0868	1210	0.0884	1210	0.1325
1209	0.0023	1209	0.0185	1209	0.0371	1209	0.0857	1209	0.0872	1209	0.131
1208	0.0024	1208	0.0184	1208	0.0368	1208	0.0848	1208	0.0862	1208	0.1297
1207	0.0025	1207	0.0184	1207	0.0365	1207	0.0838	1207	0.0853	1207	0.1286
1206	0.0024	1206	0.0182	1206	0.0361	1206	0.0828	1206	0.0841	1206	0.1271
1205	0.0024	1205	0.0179	1205	0.0355	1205	0.0815	1205	0.0828	1205	0.1255
1204	0.0022	1204	0.0176	1204	0.0349	1204	0.0803	1204	0.0817	1204	0.1238
1203	0.0022	1203	0.0173	1203	0.0342	1203	0.0792	1203	0.0806	1203	0.1221
1202	0.0021	1202	0.0171	1202	0.0337	1202	0.078	1202	0.0796	1202	0.1206
1201	0.0023	1201	0.0169	1201	0.0334	1201	0.077	1201	0.0787	1201	0.1192
1200	0.0024	1200	0.0166	1200	0.033	1200	0.0758	1200	0.0774	1200	0.1175
1199	0.0024	1199	0.0163	1199	0.0325	1199	0.0746	1199	0.0762	1199	0.1159
1198	0.0025	1198	0.0161	1198	0.0322	1198	0.0736	1198	0.0751	1198	0.1144
1197	0.0024	1197	0.016	1197	0.0317	1197	0.0725	1197	0.0739	1197	0.113
1196	0.0025	1196	0.0157	1196	0.0314	1196	0.0714	1196	0.073	1196	0.1114
1195	0.0023	1195	0.0154	1195	0.0308	1195	0.0702	1195	0.0717	1195	0.1096
1194	0.0022	1194	0.0153	1194	0.0301	1194	0.0691	1194	0.0706	1194	0.108
1193	0.0022	1193	0.015	1193	0.0296	1193	0.0681	1193	0.0695	1193	0.1065
1192	0.0022	1192	0.0148	1192	0.0293	1192	0.0671	1192	0.0685	1192	0.1051
1191	0.0025	1191	0.0147	1191	0.029	1191	0.0663	1191	0.0675	1191	0.1038
1190	0.0026	1190	0.0146	1190	0.0286	1190	0.0652	1190	0.0662	1190	0.1022
1189	0.0026	1189	0.0143	1189	0.028	1189	0.0639	1189	0.065	1189	0.1006
1188	0.0025	1188	0.014	1188	0.0274	1188	0.0626	1188	0.0637	1188	0.0987
1187	0.0024	1187	0.0139	1187	0.0271	1187	0.0616	1187	0.0628	1187	0.0973
1186	0.0024	1186	0.0137	1186	0.0267	1186	0.0605	1186	0.0618	1186	0.0958
1185	0.0022	1185	0.0136	1185	0.0262	1185	0.0593	1185	0.0606	1185	0.0942
1184	0.0026	1184	0.0136	1184	0.0261	1184	0.0586	1184	0.0599	1184	0.0929
1183	0.0027	1183	0.0133	1183	0.0255	1183	0.0577	1183	0.0587	1183	0.0916
1182	0.0027	1182	0.013	1182	0.025	1182	0.0566	1182	0.0576	1182	0.0902
1181	0.0026	1181	0.0126	1181	0.0244	1181	0.0554	1181	0.0564	1181	0.0886
1180	0.0025	1180	0.0123	1180	0.0235	1180	0.0541	1180	0.0553	1180	0.0869
1179	0.0022	1179	0.012	1179	0.0228	1179	0.053	1179	0.054	1179	0.0852
1178	0.002	1178	0.0117	1178	0.0222	1178	0.0517	1178	0.0529	1178	0.0837
1177	0.0018	1177	0.0114	1177	0.0215	1177	0.0508	1177	0.0522	1177	0.0822
1176	0.0019	1176	0.0116	1176	0.0215	1176	0.0501	1176	0.0515	1176	0.0812
1175	0.0022	1175	0.0114	1175	0.0213	1175	0.0491	1175	0.0507	1175	0.08
1174	0.0025	1174	0.0111	1174	0.0213	1174	0.0485	1174	0.05	1174	0.079
1173	0.0027	1173	0.0109	1173	0.0213	1173	0.0475	1173	0.0491	1173	0.0779
1172	0.0026	1172	0.0105	1172	0.0208	1172	0.0467	1172	0.0481	1172	0.0768
1171	0.0022	1171	0.0103	1171	0.0202	1171	0.0456	1171	0.0468	1171	0.0753
1170	0.0021	1170	0.01	1170	0.0198	1170	0.0447	1170	0.046	1170	0.0741
1169	0.0022	1169	0.0101	1169	0.0196	1169	0.0442	1169	0.0454	1169	0.073
1168	0.0022	1168	0.0101	1168	0.0194	1168	0.0436	1168	0.0448	1168	0.072
1167	0.0021	1167	0.01	1167	0.019	1167	0.043	1167	0.0441	1167	0.0709
1166	0.0021	1166	0.0097	1166	0.0187	1166	0.0421	1166	0.0433	1166	0.0697
1165	0.0021	1165	0.0094	1165	0.0183	1165	0.0412	1165	0.0426	1165	0.0685
1164	0.0021	1164	0.0091	1164	0.018	1164	0.0404	1164	0.0418	1164	0.0674
1163	0.002	1163	0.009	1163	0.0175	1163	0.0395	1163	0.0411	1163	0.0662
1162	0.002	1162	0.009	1162	0.0169	1162	0.039	1162	0.0403	1162	0.0652
1161	0.0018	1161	0.009	1161	0.0164	1161	0.0381	1161	0.0394	1161	0.0639
1160	0.0019	1160	0.009	1160	0.0165	1160	0.0378	1160	0.0392	1160	0.0632
1159	0.0025	1159	0.009	1159	0.0167	1159	0.0373	1159	0.0389	1159	0.0627
1158	0.0029	1158	0.0088	1158	0.0164	1158	0.0367	1158	0.0383	1158	0.0621
1157	0.0028	1157	0.0087	1157	0.0158	1157	0.0359	1157	0.0372	1157	0.0611
1156	0.0021	1156	0.0084	1156	0.0152	1156	0.0349	1156	0.0364	1156	0.0596
1155	0.0024	1155	0.0084	1155	0.0153	1155	0.0346	1155	0.0361	1155	0.0589
1154	0.0028	1154	0.0084	1154	0.0154	1154	0.0343	1154	0.0358	1154	0.0585
1153	0.0032	1153	0.0086	1153	0.0155	1153	0.0342	1153	0.0357	1153	0.0583
1152	0.0032	1152	0.0085	1152	0.0152	1152	0.0336	1152	0.0347	1152	0.0578
1151	0.003	1151	0.0086	1151	0.015	1151	0.033	1151	0.0342	1151	0.0569
1150	0.0031	1150	0.0081	1150	0.0148	1150	0.0325	1150	0.0337	1150	0.0562
1149	0.0031	1149	0.0077	1149	0.0147	1149	0.0316	1149	0.0334	1149	0.0556
1148	0.0038	1148	0.0075	1148	0.0145	1148	0.0315	1148	0.0327	1148	0.0553
1147	0.0031	1147	0.0074	1147	0.0137	1147	0.0303	1147	0.0317	1147	0.0539
1146	0.0016	1146	0.0066	1146	0.0123	1146	0.0291	1146	0.0307	1146	0.052
1145	0.0012	1145	0.0064	1145	0.0126	1145	0.029	1145	0.0306	1145	0.0514
1144	0.0015	1144	0.0063	1144	0.013	1144	0.0291	1144	0.0307	1144	0.0513
1143	0.0023	1143	0.0068	1143	0.0133	1143	0.0293	1143	0.0305	1143	0.0515
1142	0.0028	1142	0.0073	1142	0.0136	1142	0.0293	1142	0.0304	1142	0.0511
1141	0.0034	1141	0.0079	1141	0.0139	1141	0.0293	1141	0.0303	1141	0.0506
1140	0.0032	1140	0.0074	1140	0.0132	1140	0.0279	1140	0.0287	1140	0.0488
1139	0.004	1139	0.0076	1139	0.014	1139	0.0293	1139	0.0302	1139	0.0502
1138	0.0053	1138	0.0079	1138	0.0144	1138	0.0298	1138	0.0306	1138	0.0511
1137	0.0059	1137	0.0081	1137	0.0144	1137	0.0295	1137	0.0305	1137	0.0506
1136	0.0046	1136	0.0079	1136	0.0129	1136	0.0275	1136	0.0287	1136	0.0484
1135	0.0038	1135	0.0074	1135	0.0127	1135	0.0261	1135	0.0276	1135	0.0467
1134	0.0049	1134	0.0073	1134	0.0133	1134	0.027	1134	0.0283	1134	0.0472
1133	0.0048	1133	0.0076	1133	0.0133	1133	0.0258	1133	0.0271	1133	0.0465
1132	0.0045	1132	0.0073	1132	0.0133	1132	0.0258	1132	0.0268	1132	0.0454
1131	0.0046	1131	0.0076	1131	0.0139	1131	0.026	1131	0.0276	1131	0.0457
1130	0.0041	1130	0.0068	1130	0.0131	1130	0.025	1130	0.0265	1130	0.0445
1129	0.0038	1129	0.0063	1129	0.0123	1129	0.0246	1129	0.0259	1129	0.0441
1128	0.0037	1128	0.0062	1128	0.0115	1128	0.0245	1128	0.0254	1128	0.0439
1127	0.0039	1127	0.0064	1127	0.0108	1127	0.0242	1127	0.0246	1127	0.0435
1126	0.0027	1126	0.0055	1126	0.0092	1126	0.0219	1126	0.0225	1126	0.0409
1125	0.0023	1125	0.0054	1125	0.009	1125	0.0229	1125	0.0226	1125	0.0408
1124	0.0028	1124	0.0059	1124	0.0102	1124	0.0239	1124	0.0241	1124	0.0423
1123	0.0036	1123	0.0064	1123	0.0116	1123	0.0252	1123	0.0256	1123	0.0442
1122	0.0033	1122	0.0066	1122	0.0118	1122	0.025	1122	0.0255	1122	0.0441
1121	0.004	1121	0.0069	1121	0.0131	1121	0.0253	1121	0.026	1121	0.0444
1120	0.0051	1120	0.0066	1120	0.0124	1120	0.0257	1120	0.0264	1120	0.0445
1119	0.0043	1119	0.0063	1119	0.0101	1119	0.0231	1119	0.0238	1119	0.0425
1118	0.0027	1118	0.006	1118	0.0085	1118	0.0221	1118	0.0223	1118	0.0403
1117	0.002	1117	0.0058	1117	0.0074	1117	0.0209	1117	0.0217	1117	0.0391
1116	0.0016	1116	0.0057	1116	0.0069	1116	0.021	1116	0.0218	1116	0.039
1115	0.0021	1115	0.0055	1115	0.0077	1115	0.0208	1115	0.022	1115	0.0386
1114	0.0021	1114	0.0062	1114	0.0086	1114	0.0207	1114	0.0224	1114	0.0382
1113	0.0024	1113	0.0063	1113	0.0099	1113	0.0209	1113	0.0225	1113	0.0386
1112	0.002	1112	0.0054	1112	0.0102	1112	0.02	1112	0.0222	1112	0.0381
1111	0.0024	1111	0.0051	1111	0.0105	1111	0.0207	1111	0.0217	1111	0.0376
1110	0.0027	1110	0.0053	1110	0.0109	1110	0.0213	1110	0.0225	1110	0.0379
1109	0.0031	1109	0.0058	1109	0.0108	1109	0.0214	1109	0.0225	1109	0.0383
1108	0.0028	1108	0.0065	1108	0.01	1108	0.0209	1108	0.0223	1108	0.0382
1107	0.0026	1107	0.0068	1107	0.0101	1107	0.0212	1107	0.0227	1107	0.0389
1106	0.003	1106	0.0064	1106	0.0102	1106	0.0215	1106	0.0231	1106	0.0395
1105	0.0033	1105	0.0059	1105	0.0102	1105	0.0214	1105	0.0231	1105	0.0398
1104	0.0028	1104	0.0056	1104	0.0105	1104	0.0213	1104	0.023	1104	0.0394
1103	0.0022	1103	0.0047	1103	0.0099	1103	0.0199	1103	0.0217	1103	0.038
1102	0.0014	1102	0.0042	1102	0.0093	1102	0.0203	1102	0.0216	1102	0.0382
1101	0.0015	1101	0.0037	1101	0.0093	1101	0.0204	1101	0.0212	1101	0.0379
1100	0.0018	1100	0.0045	1100	0.0094	1100	0.0209	1100	0.0217	1100	0.0379
1099	0.0024	1099	0.0053	1099	0.0099	1099	0.0216	1099	0.0222	1099	0.0385
1098	0.0024	1098	0.0056	1098	0.0097	1098	0.0211	1098	0.022	1098	0.0384
1097	0.0025	1097	0.006	1097	0.0097	1097	0.0211	1097	0.0219	1097	0.0385
1096	0.0022	1096	0.0061	1096	0.0097	1096	0.0213	1096	0.0223	1096	0.0385
1095	0.0025	1095	0.0056	1095	0.0101	1095	0.0214	1095	0.0224	1095	0.0386
1094	0.0026	1094	0.006	1094	0.0103	1094	0.0214	1094	0.0225	1094	0.0387
1093	0.0025	1093	0.0061	1093	0.0104	1093	0.0214	1093	0.0226	1093	0.0388
1092	0.0026	1092	0.006	1092	0.0104	1092	0.0216	1092	0.0226	1092	0.039
1091	0.0025	1091	0.0058	1091	0.0102	1091	0.0215	1091	0.0226	1091	0.039
1090	0.0025	1090	0.0058	1090	0.0102	1090	0.0217	1090	0.0227	1090	0.0392
1089	0.0024	1089	0.0057	1089	0.0101	1089	0.0217	1089	0.0227	1089	0.0392
1088	0.0022	1088	0.0055	1088	0.01	1088	0.0217	1088	0.0227	1088	0.0391
1087	0.0024	1087	0.0056	1087	0.0101	1087	0.0219	1087	0.0228	1087	0.0393
1086	0.0026	1086	0.0059	1086	0.0104	1086	0.0223	1086	0.0232	1086	0.0394
1085	0.0025	1085	0.006	1085	0.0105	1085	0.0223	1085	0.0232	1085	0.0394
1084	0.0025	1084	0.006	1084	0.0107	1084	0.0224	1084	0.0232	1084	0.0396
1083	0.0023	1083	0.006	1083	0.0107	1083	0.0225	1083	0.0232	1083	0.0399
1082	0.0024	1082	0.0061	1082	0.0109	1082	0.0227	1082	0.0234	1082	0.0401
1081	0.0023	1081	0.0061	1081	0.0108	1081	0.0228	1081	0.0235	1081	0.0401
1080	0.0021	1080	0.006	1080	0.0106	1080	0.0228	1080	0.0236	1080	0.0402
1079	0.002	1079	0.006	1079	0.0105	1079	0.0231	1079	0.0237	1079	0.0404
1078	0.0022	1078	0.0058	1078	0.0106	1078	0.0232	1078	0.0238	1078	0.0407
1077	0.0022	1077	0.0058	1077	0.0108	1077	0.0235	1077	0.0241	1077	0.0411
1076	0.0023	1076	0.006	1076	0.011	1076	0.0239	1076	0.0244	1076	0.0414
1075	0.0024	1075	0.0061	1075	0.0112	1075	0.024	1075	0.0245	1075	0.0417
1074	0.0023	1074	0.0061	1074	0.0114	1074	0.0241	1074	0.025	1074	0.0417
1073	0.0023	1073	0.0064	1073	0.0117	1073	0.0243	1073	0.0253	1073	0.042
1072	0.0024	1072	0.0064	1072	0.0118	1072	0.0246	1072	0.0255	1072	0.0422
1071	0.0022	1071	0.0065	1071	0.0116	1071	0.0246	1071	0.0254	1071	0.0424
1070	0.0023	1070	0.0066	1070	0.0117	1070	0.0247	1070	0.0253	1070	0.0426
1069	0.0022	1069	0.0064	1069	0.0115	1069	0.0248	1069	0.0253	1069	0.0426
1068	0.0024	1068	0.0064	1068	0.0117	1068	0.025	1068	0.0253	1068	0.0429
1067	0.0027	1067	0.0066	1067	0.012	1067	0.0253	1067	0.0256	1067	0.0433
1066	0.0027	1066	0.0065	1066	0.0119	1066	0.0253	1066	0.0258	1066	0.043
1065	0.0028	1065	0.0068	1065	0.0119	1065	0.0255	1065	0.0259	1065	0.0432
1064	0.0028	1064	0.0069	1064	0.012	1064	0.0257	1064	0.0261	1064	0.0435
1063	0.0028	1063	0.007	1063	0.0123	1063	0.0261	1063	0.0266	1063	0.0439
1062	0.0028	1062	0.0071	1062	0.0122	1062	0.0264	1062	0.0268	1062	0.0442
1061	0.0025	1061	0.0068	1061	0.012	1061	0.0263	1061	0.0266	1061	0.0442
1060	0.0022	1060	0.0067	1060	0.012	1060	0.0263	1060	0.0269	1060	0.044
1059	0.002	1059	0.0067	1059	0.0121	1059	0.0262	1059	0.027	1059	0.044
1058	0.0022	1058	0.0065	1058	0.0124	1058	0.0264	1058	0.0273	1058	0.044
1057	0.0023	1057	0.0066	1057	0.0125	1057	0.0266	1057	0.0275	1057	0.0443
1056	0.0027	1056	0.0068	1056	0.0127	1056	0.0268	1056	0.0276	1056	0.0444
1055	0.0028	1055	0.0069	1055	0.0127	1055	0.0267	1055	0.0275	1055	0.0444
1054	0.0025	1054	0.007	1054	0.0125	1054	0.0268	1054	0.0273	1054	0.0444
1053	0.0026	1053	0.0072	1053	0.0126	1053	0.0271	1053	0.0275	1053	0.0448
1052	0.0024	1052	0.0069	1052	0.0123	1052	0.0269	1052	0.0276	1052	0.0443
1051	0.0023	1051	0.0067	1051	0.0118	1051	0.0267	1051	0.0274	1051	0.044
1050	0.0024	1050	0.0067	1050	0.0119	1050	0.0268	1050	0.0274	1050	0.0442
1049	0.0024	1049	0.0067	1049	0.0122	1049	0.0269	1049	0.0275	1049	0.0441
1048	0.0028	1048	0.0067	1048	0.0125	1048	0.0269	1048	0.0276	1048	0.0443
1047	0.0028	1047	0.0065	1047	0.0126	1047	0.0268	1047	0.0275	1047	0.0442
1046	0.0028	1046	0.0065	1046	0.0127	1046	0.0267	1046	0.0272	1046	0.0441
1045	0.0027	1045	0.0066	1045	0.0127	1045	0.0264	1045	0.027	1045	0.044
1044	0.0023	1044	0.0065	1044	0.0126	1044	0.0263	1044	0.0269	1044	0.0437
1043	0.0022	1043	0.0066	1043	0.0125	1043	0.0263	1043	0.0269	1043	0.0437
1042	0.0022	1042	0.0066	1042	0.0121	1042	0.0262	1042	0.0269	1042	0.0433
1041	0.0028	1041	0.0068	1041	0.0124	1041	0.0267	1041	0.0272	1041	0.0436
1040	0.0026	1040	0.0067	1040	0.0124	1040	0.0265	1040	0.0269	1040	0.0431
1039	0.0025	1039	0.0067	1039	0.012	1039	0.0262	1039	0.0268	1039	0.0428
1038	0.0023	1038	0.0065	1038	0.0118	1038	0.0258	1038	0.0263	1038	0.0422
1037	0.0021	1037	0.0062	1037	0.0114	1037	0.0253	1037	0.0259	1037	0.0416
1036	0.0021	1036	0.0063	1036	0.0113	1036	0.0251	1036	0.0256	1036	0.0414
1035	0.0021	1035	0.0063	1035	0.0113	1035	0.0248	1035	0.0253	1035	0.0411
1034	0.0022	1034	0.0063	1034	0.0114	1034	0.0248	1034	0.0253	1034	0.041
1033	0.0021	1033	0.0063	1033	0.0115	1033	0.0247	1033	0.0253	1033	0.0409
1032	0.0022	1032	0.0065	1032	0.0116	1032	0.0247	1032	0.0252	1032	0.0408
1031	0.0022	1031	0.0062	1031	0.0115	1031	0.0246	1031	0.0252	1031	0.0406
1030	0.0023	1030	0.0062	1030	0.0113	1030	0.0244	1030	0.0249	1030	0.0402
1029	0.0025	1029	0.0062	1029	0.0111	1029	0.0241	1029	0.0245	1029	0.0398
1028	0.0022	1028	0.0061	1028	0.0106	1028	0.0234	1028	0.0239	1028	0.0391
1027	0.0028	1027	0.0064	1027	0.0108	1027	0.0238	1027	0.024	1027	0.039
1026	0.0029	1026	0.0063	1026	0.011	1026	0.0234	1026	0.0238	1026	0.0387
1025	0.0033	1025	0.0065	1025	0.0111	1025	0.0232	1025	0.0236	1025	0.0385
1024	0.003	1024	0.0063	1024	0.011	1024	0.023	1024	0.0232	1024	0.0381
1023	0.0025	1023	0.0061	1023	0.0103	1023	0.0224	1023	0.0227	1023	0.0375
1022	0.002	1022	0.0057	1022	0.0098	1022	0.0219	1022	0.0222	1022	0.0367
1021	0.0018	1021	0.0053	1021	0.0096	1021	0.0214	1021	0.0216	1021	0.0361
1020	0.0017	1020	0.0051	1020	0.0096	1020	0.0211	1020	0.0214	1020	0.0358
1019	0.0017	1019	0.005	1019	0.0097	1019	0.0208	1019	0.0209	1019	0.0354
1018	0.002	1018	0.0054	1018	0.0101	1018	0.0206	1018	0.0208	1018	0.0354
1017	0.002	1017	0.0053	1017	0.0104	1017	0.0206	1017	0.021	1017	0.0353
1016	0.0023	1016	0.0054	1016	0.0104	1016	0.0205	1016	0.021	1016	0.0352
1015	0.0026	1015	0.0053	1015	0.0102	1015	0.0202	1015	0.0208	1015	0.0347
1014	0.0024	1014	0.0051	1014	0.0096	1014	0.0197	1014	0.0203	1014	0.0341
1013	0.0021	1013	0.0049	1013	0.009	1013	0.0191	1013	0.0198	1013	0.0332
1012	0.0018	1012	0.0048	1012	0.0086	1012	0.0187	1012	0.0195	1012	0.0327
1011	0.0019	1011	0.0047	1011	0.0086	1011	0.0185	1011	0.0192	1011	0.0324
1010	0.0023	1010	0.0051	1010	0.009	1010	0.0185	1010	0.0191	1010	0.0323
1009	0.0027	1009	0.0055	1009	0.009	1009	0.0184	1009	0.019	1009	0.0322
1008	0.0029	1008	0.0057	1008	0.0091	1008	0.0183	1008	0.0188	1008	0.0318
1007	0.0032	1007	0.0057	1007	0.009	1007	0.0182	1007	0.0187	1007	0.0315
1006	0.0032	1006	0.0055	1006	0.0089	1006	0.0179	1006	0.0184	1006	0.0311
1005	0.0032	1005	0.0053	1005	0.0087	1005	0.0176	1005	0.0178	1005	0.0305
1004	0.0029	1004	0.0052	1004	0.0086	1004	0.017	1004	0.0173	1004	0.0302
1003	0.0026	1003	0.0048	1003	0.0082	1003	0.0165	1003	0.0166	1003	0.0295
1002	0.0022	1002	0.0044	1002	0.0079	1002	0.0159	1002	0.0161	1002	0.0288
1001	0.0023	1001	0.0042	1001	0.0081	1001	0.0158	1001	0.0161	1001	0.0286
1000	0.0021	1000	0.0039	1000	0.0076	1000	0.0153	1000	0.0158	1000	0.028
999	0.0023	999	0.0041	999	0.0074	999	0.0149	999	0.0157	999	0.0274
998	0.0022	998	0.0042	998	0.0071	998	0.0145	998	0.0155	998	0.0271
997	0.0017	997	0.0038	997	0.0067	997	0.0144	997	0.0153	997	0.0267
996	0.0017	996	0.0038	996	0.0068	996	0.0142	996	0.0151	996	0.0264
995	0.0023	995	0.0039	995	0.0071	995	0.0145	995	0.0151	995	0.0265
994	0.0024	994	0.004	994	0.0072	994	0.0145	994	0.0147	994	0.0261
993	0.0025	993	0.0041	993	0.0069	993	0.0143	993	0.0145	993	0.0257
992	0.0022	992	0.0039	992	0.0066	992	0.0139	992	0.014	992	0.0251
991	0.0025	991	0.004	991	0.0068	991	0.0139	991	0.014	991	0.025
990	0.0025	990	0.0039	990	0.0067	990	0.0134	990	0.0139	990	0.0248
989	0.0026	989	0.0039	989	0.0065	989	0.0133	989	0.0137	989	0.0245
988	0.0024	988	0.0038	988	0.006	988	0.0126	988	0.0128	988	0.0242
987	0.0024	987	0.0038	987	0.0061	987	0.0126	987	0.0129	987	0.0239
986	0.0019	986	0.0035	986	0.0059	986	0.0123	986	0.0126	986	0.0233
985	0.0024	985	0.0039	985	0.0062	985	0.0126	985	0.0128	985	0.0234
984	0.0028	984	0.0038	984	0.0063	984	0.0123	984	0.0128	984	0.0234
983	0.0025	983	0.0039	983	0.006	983	0.0121	983	0.0126	983	0.0233
982	0.0022	982	0.0036	982	0.0059	982	0.0118	982	0.0122	982	0.0228
981	0.0023	981	0.0035	981	0.0057	981	0.0116	981	0.0123	981	0.0227
980	0.003	980	0.0037	980	0.0063	980	0.0117	980	0.0125	980	0.0231
979	0.003	979	0.0037	979	0.0061	979	0.0113	979	0.0124	979	0.0229
978	0.0028	978	0.0038	978	0.0057	978	0.0111	978	0.0118	978	0.0227
977	0.0025	977	0.0041	977	0.0059	977	0.0112	977	0.0118	977	0.0224
976	0.0024	976	0.0038	976	0.0058	976	0.011	976	0.0118	976	0.022
975	0.0024	975	0.0037	975	0.0058	975	0.0108	975	0.0118	975	0.0218
974	0.0029	974	0.0037	974	0.0058	974	0.0109	974	0.0117	974	0.0223
973	0.0029	973	0.0037	973	0.0056	973	0.0105	973	0.0115	973	0.0219
972	0.0023	972	0.0032	972	0.005	972	0.0101	972	0.011	972	0.0213
971	0.0024	971	0.0034	971	0.0051	971	0.0103	971	0.0111	971	0.0211
970	0.0026	970	0.0029	970	0.0052	970	0.0102	970	0.011	970	0.021
969	0.0027	969	0.0033	969	0.0055	969	0.0102	969	0.011	969	0.0211
968	0.0026	968	0.0032	968	0.0053	968	0.01	968	0.0105	968	0.0204
967	0.002	967	0.0031	967	0.0049	967	0.0097	967	0.0098	967	0.0194
966	0.0022	966	0.0032	966	0.0052	966	0.01	966	0.01	966	0.0195
965	0.0023	965	0.0032	965	0.0054	965	0.01	965	0.0105	965	0.0198
964	0.0025	964	0.0032	964	0.0052	964	0.0099	964	0.0106	964	0.0202
963	0.0022	963	0.0034	963	0.0052	963	0.0097	963	0.0109	963	0.0201
962	0.0021	962	0.0033	962	0.0049	962	0.0097	962	0.0107	962	0.02
961	0.0015	961	0.0031	961	0.0044	961	0.0092	961	0.0105	961	0.0196
960	0.002	960	0.0031	960	0.0048	960	0.0096	960	0.0108	960	0.0198
959	0.0026	959	0.0032	959	0.0052	959	0.0094	959	0.0108	959	0.0197
958	0.003	958	0.0034	958	0.0053	958	0.0095	958	0.0108	958	0.02
957	0.0033	957	0.0037	957	0.0048	957	0.0094	957	0.0106	957	0.0194
956	0.0028	956	0.0034	956	0.0047	956	0.0093	956	0.0104	956	0.0191
955	0.003	955	0.0036	955	0.0051	955	0.0095	955	0.0105	955	0.0194
954	0.0032	954	0.0036	954	0.0052	954	0.0092	954	0.0105	954	0.0196
953	0.0028	953	0.0034	953	0.005	953	0.0092	953	0.0096	953	0.0193
952	0.0025	952	0.0032	952	0.0048	952	0.0085	952	0.009	952	0.0185
951	0.002	951	0.003	951	0.0046	951	0.0085	951	0.009	951	0.0185
950	0.0023	950	0.0033	950	0.0048	950	0.0091	950	0.0094	950	0.019
949	0.003	949	0.003	949	0.0051	949	0.0095	949	0.0099	949	0.0193
948	0.0038	948	0.0032	948	0.0055	948	0.0102	948	0.0102	948	0.02
947	0.0035	947	0.0036	947	0.0052	947	0.0099	947	0.0098	947	0.0196
946	0.0034	946	0.0038	946	0.0049	946	0.0099	946	0.0097	946	0.0195
945	0.0034	945	0.0035	945	0.0052	945	0.0101	945	0.01	945	0.0195
944	0.0037	944	0.0035	944	0.006	944	0.0106	944	0.0103	944	0.0202
943	0.0038	943	0.0035	943	0.0058	943	0.0103	943	0.0106	943	0.0197
942	0.0028	942	0.0034	942	0.0053	942	0.01	942	0.0102	942	0.0189
941	0.0023	941	0.0034	941	0.0052	941	0.0099	941	0.01	941	0.0187
940	0.0024	940	0.0033	940	0.0054	940	0.01	940	0.0105	940	0.019
939	0.0027	939	0.0032	939	0.0058	939	0.0104	939	0.0108	939	0.0198
938	0.0033	938	0.0035	938	0.0061	938	0.0101	938	0.011	938	0.0197
937	0.0029	937	0.0035	937	0.006	937	0.0095	937	0.0108	937	0.0198
936	0.0025	936	0.0037	936	0.0054	936	0.0091	936	0.0103	936	0.0192
935	0.0021	935	0.0031	935	0.005	935	0.0091	935	0.0103	935	0.0188
934	0.0022	934	0.0029	934	0.0052	934	0.0095	934	0.0107	934	0.0192
933	0.0021	933	0.0029	933	0.0051	933	0.0095	933	0.0105	933	0.019
932	0.0021	932	0.0029	932	0.0047	932	0.009	932	0.0099	932	0.0188
931	0.0019	931	0.003	931	0.0042	931	0.009	931	0.0097	931	0.0186
930	0.0021	930	0.0028	930	0.0045	930	0.0094	930	0.0099	930	0.0189
929	0.0028	929	0.0033	929	0.005	929	0.0098	929	0.0108	929	0.0195
928	0.0032	928	0.0035	928	0.005	928	0.01	928	0.0109	928	0.0193
927	0.0032	927	0.0036	927	0.0048	927	0.0095	927	0.0103	927	0.0191
926	0.003	926	0.0033	926	0.0043	926	0.0093	926	0.0099	926	0.0185
925	0.0028	925	0.0029	925	0.0044	925	0.0092	925	0.0099	925	0.0184
924	0.0031	924	0.003	924	0.0048	924	0.0097	924	0.0104	924	0.019
923	0.0034	923	0.0031	923	0.0056	923	0.0099	923	0.0107	923	0.02
922	0.0032	922	0.0031	922	0.0054	922	0.0095	922	0.0101	922	0.0195
921	0.0024	921	0.0031	921	0.0052	921	0.0092	921	0.0096	921	0.0194
920	0.0022	920	0.0033	920	0.0052	920	0.0092	920	0.0097	920	0.0195
919	0.0025	919	0.0033	919	0.0055	919	0.01	919	0.0103	919	0.0198
918	0.0033	918	0.0037	918	0.0059	918	0.0101	918	0.0105	918	0.02
917	0.0036	917	0.004	917	0.0057	917	0.0099	917	0.0105	917	0.0198
916	0.0032	916	0.0038	916	0.0052	916	0.0096	916	0.0101	916	0.0193
915	0.0028	915	0.0038	915	0.0051	915	0.0099	915	0.0104	915	0.0189
914	0.0028	914	0.0035	914	0.0054	914	0.0102	914	0.0105	914	0.019
913	0.003	913	0.0034	913	0.0057	913	0.0105	913	0.0107	913	0.0197
912	0.0028	912	0.0032	912	0.0051	912	0.0099	912	0.01	912	0.0192
911	0.0022	911	0.0029	911	0.0044	911	0.0094	911	0.0094	911	0.0189
910	0.0016	910	0.0027	910	0.0041	910	0.0093	910	0.0093	910	0.0189
909	0.0022	909	0.003	909	0.0047	909	0.0098	909	0.0101	909	0.0197
908	0.003	908	0.0032	908	0.0054	908	0.0101	908	0.0106	908	0.0201
907	0.0035	907	0.0038	907	0.0055	907	0.0102	907	0.0109	907	0.0205
906	0.0031	906	0.0039	906	0.0051	906	0.0096	906	0.0105	906	0.0203
905	0.0024	905	0.0035	905	0.005	905	0.0095	905	0.0103	905	0.0199
904	0.0024	904	0.0032	904	0.0051	904	0.0096	904	0.0103	904	0.0197
903	0.0026	903	0.0026	903	0.0052	903	0.0094	903	0.0101	903	0.0198
902	0.0029	902	0.0031	902	0.0051	902	0.0092	902	0.0099	902	0.0199
901	0.0024	901	0.003	901	0.0046	901	0.0085	901	0.0092	901	0.0192
900	0.0017	900	0.0027	900	0.0041	900	0.0083	900	0.0089	900	0.0187
899	0.002	899	0.0027	899	0.0046	899	0.0091	899	0.0096	899	0.0192
898	0.0026	898	0.0024	898	0.0051	898	0.0093	898	0.01	898	0.0196
897	0.003	897	0.0027	897	0.0052	897	0.0095	897	0.0101	897	0.02
896	0.0026	896	0.0028	896	0.005	896	0.0092	896	0.0098	896	0.0197
895	0.0019	895	0.0027	895	0.0046	895	0.0089	895	0.0094	895	0.0194
894	0.0018	894	0.0024	894	0.005	894	0.0089	894	0.0094	894	0.0195
893	0.0026	893	0.0026	893	0.0056	893	0.0094	893	0.01	893	0.02
892	0.0031	892	0.0027	892	0.0055	892	0.0094	892	0.01	892	0.0204
891	0.0028	891	0.003	891	0.0052	891	0.0092	891	0.0098	891	0.0202
890	0.0021	890	0.0031	890	0.0047	890	0.009	890	0.0094	890	0.0198
889	0.0019	889	0.0029	889	0.0048	889	0.0091	889	0.0093	889	0.0197
888	0.0025	888	0.0033	888	0.0053	888	0.0097	888	0.01	888	0.0203
887	0.003	887	0.0035	887	0.0056	887	0.0095	887	0.0101	887	0.0207
886	0.0028	886	0.0038	886	0.0051	886	0.009	886	0.0098	886	0.0205
885	0.0025	885	0.0039	885	0.0046	885	0.0087	885	0.0095	885	0.0202
884	0.0025	884	0.0035	884	0.0046	884	0.0089	884	0.0095	884	0.0205
883	0.0031	883	0.0035	883	0.0049	883	0.0093	883	0.01	883	0.0213
882	0.0035	882	0.0032	882	0.005	882	0.0093	882	0.0102	882	0.0213
881	0.0034	881	0.0036	881	0.0052	881	0.0091	881	0.01	881	0.0217
880	0.0024	880	0.0037	880	0.0045	880	0.0088	880	0.0094	880	0.0214
879	0.0018	879	0.0031	879	0.0044	879	0.009	879	0.0092	879	0.0214
878	0.0022	878	0.0025	878	0.0049	878	0.0092	878	0.0098	878	0.0219
877	0.0031	877	0.0026	877	0.005	877	0.0089	877	0.0099	877	0.0224
876	0.0029	876	0.0029	876	0.0046	876	0.0087	876	0.0092	876	0.0222
875	0.002	875	0.0033	875	0.0042	875	0.0084	875	0.0086	875	0.0217
874	0.0015	874	0.0026	874	0.0038	874	0.0085	874	0.0085	874	0.0215
873	0.0023	873	0.0027	873	0.0048	873	0.009	873	0.0096	873	0.022
872	0.0029	872	0.0027	872	0.0054	872	0.0087	872	0.0099	872	0.0223
871	0.0024	871	0.0029	871	0.005	871	0.0085	871	0.0092	871	0.0224
870	0.0018	870	0.0031	870	0.0044	870	0.0085	870	0.0088	870	0.0223
869	0.0015	869	0.0029	869	0.0042	869	0.0086	869	0.0089	869	0.0228
868	0.0025	868	0.0029	868	0.005	868	0.0095	868	0.0101	868	0.0232
867	0.0037	867	0.0035	867	0.0059	867	0.01	867	0.0109	867	0.0242
866	0.0034	866	0.0039	866	0.0054	866	0.0099	866	0.0107	866	0.0242
865	0.0025	865	0.0033	865	0.0047	865	0.0094	865	0.0099	865	0.0242
864	0.0016	864	0.0026	864	0.0045	864	0.009	864	0.0098	864	0.024
863	0.0021	863	0.0023	863	0.0048	863	0.0086	863	0.0102	863	0.0244
862	0.0024	862	0.0025	862	0.0049	862	0.0084	862	0.0099	862	0.0248
861	0.0025	861	0.0033	861	0.0049	861	0.0081	861	0.0096	861	0.0252
860	0.002	860	0.0033	860	0.0042	860	0.0083	860	0.009	860	0.0252
859	0.0022	859	0.0036	859	0.0044	859	0.0089	859	0.0096	859	0.0256
858	0.003	858	0.0033	858	0.0051	858	0.009	858	0.01	858	0.0261
857	0.0033	857	0.0034	857	0.0053	857	0.0094	857	0.0103	857	0.0267
856	0.0032	856	0.0034	856	0.005	856	0.0091	856	0.0098	856	0.0263
855	0.0026	855	0.0029	855	0.0043	855	0.0084	855	0.0091	855	0.0269
854	0.0021	854	0.0032	854	0.0043	854	0.0083	854	0.0092	854	0.0278
853	0.002	853	0.0033	853	0.0047	853	0.0088	853	0.0092	853	0.0283
852	0.0027	852	0.0033	852	0.0047	852	0.009	852	0.0095	852	0.0282
851	0.0031	851	0.0032	851	0.0049	851	0.0084	851	0.0091	851	0.0265
850	0.0037	850	0.0035	850	0.0054	850	0.0083	850	0.0095	850	0.0245
849	0.0044	849	0.0038	849	0.0059	849	0.0087	849	0.0101	849	0.0224
848	0.0049	848	0.0041	848	0.0069	848	0.0092	848	0.0108	848	0.0204
847	0.0052	847	0.0047	847	0.0075	847	0.0094	847	0.0115	847	0.0189
846	0.0048	846	0.0051	846	0.0074	846	0.0097	846	0.0115	846	0.0181
845	0.0042	845	0.0051	845	0.0075	845	0.0101	845	0.0116	845	0.019
844	0.0039	844	0.0052	844	0.0071	844	0.0106	844	0.0118	844	0.0203
843	0.0041	843	0.0054	843	0.0072	843	0.0117	843	0.0122	843	0.0218
842	0.0044	842	0.005	842	0.0072	842	0.0119	842	0.0119	842	0.0219
841	0.0053	841	0.0044	841	0.007	841	0.0114	841	0.0115	841	0.022
840	0.0054	840	0.0043	840	0.0068	840	0.0108	840	0.0112	840	0.0217
839	0.0057	839	0.0047	839	0.0073	839	0.0108	839	0.0115	839	0.0216
838	0.0059	838	0.0045	838	0.0069	838	0.0103	838	0.0112	838	0.0215
837	0.0048	837	0.0041	837	0.0067	837	0.0092	837	0.0103	837	0.0207
836	0.0042	836	0.0039	836	0.0065	836	0.0088	836	0.0101	836	0.0204
835	0.0037	835	0.0037	835	0.006	835	0.0086	835	0.0098	835	0.02
834	0.0036	834	0.0033	834	0.0058	834	0.0086	834	0.0099	834	0.0197
833	0.0036	833	0.0035	833	0.0053	833	0.0089	833	0.0102	833	0.0196
832	0.003	832	0.0036	832	0.0048	832	0.009	832	0.0101	832	0.0192
831	0.0032	831	0.0036	831	0.005	831	0.0091	831	0.0104	831	0.0196
830	0.0039	830	0.0041	830	0.005	830	0.0098	830	0.0109	830	0.0199
829	0.0044	829	0.0046	829	0.0053	829	0.0107	829	0.0113	829	0.0202
828	0.0046	828	0.0046	828	0.0058	828	0.011	828	0.0116	828	0.0204
827	0.0043	827	0.0043	827	0.0061	827	0.0107	827	0.0108	827	0.0203
826	0.0045	826	0.0042	826	0.0066	826	0.0109	826	0.0106	826	0.0205
825	0.0047	825	0.0044	825	0.0073	825	0.0111	825	0.0108	825	0.021
824	0.0049	824	0.0042	824	0.0075	824	0.0109	824	0.0105	824	0.0212
823	0.0047	823	0.0045	823	0.0076	823	0.0108	823	0.0108	823	0.0214
822	0.005	822	0.0047	822	0.0079	822	0.0111	822	0.0113	822	0.0215
821	0.0048	821	0.005	821	0.0078	821	0.0112	821	0.0116	821	0.0211
820	0.0045	820	0.0046	820	0.0071	820	0.011	820	0.0116	820	0.0207
819	0.0043	819	0.0041	819	0.0061	819	0.0107	819	0.0108	819	0.0199
818	0.0038	818	0.0036	818	0.0052	818	0.0103	818	0.0103	818	0.0193
817	0.0036	817	0.0035	817	0.0049	817	0.0099	817	0.0097	817	0.0192
816	0.0036	816	0.0034	816	0.0055	816	0.0102	816	0.0093	816	0.0195
815	0.0038	815	0.0035	815	0.0058	815	0.0102	815	0.0092	815	0.0197
814	0.0037	814	0.0034	814	0.006	814	0.0102	814	0.0094	814	0.0201
813	0.0037	813	0.0041	813	0.0059	813	0.01	813	0.0095	813	0.0201
812	0.0042	812	0.0046	812	0.0061	812	0.0102	812	0.01	812	0.0208
811	0.0044	811	0.0048	811	0.0058	811	0.0101	811	0.0103	811	0.0205
810	0.0046	810	0.0049	810	0.0059	810	0.0098	810	0.0104	810	0.0205
809	0.0045	809	0.0051	809	0.0058	809	0.01	809	0.0105	809	0.0207
808	0.005	808	0.005	808	0.0063	808	0.0101	808	0.0104	808	0.0205
807	0.005	807	0.005	807	0.0068	807	0.0101	807	0.0104	807	0.0206
806	0.0049	806	0.0046	806	0.0073	806	0.0109	806	0.0106	806	0.0212
805	0.0049	805	0.0045	805	0.0072	805	0.011	805	0.0104	805	0.0213
804	0.0044	804	0.0043	804	0.0066	804	0.011	804	0.0102	804	0.0211
803	0.0044	803	0.0043	803	0.0059	803	0.0109	803	0.0102	803	0.0213
802	0.0047	802	0.0044	802	0.0062	802	0.0111	802	0.0105	802	0.0214
801	0.0051	801	0.0043	801	0.0064	801	0.0108	801	0.0109	801	0.021
800	0.0049	800	0.0039	800	0.0065	800	0.0107	800	0.0108	800	0.0205
799	0.0048	799	0.0041	799	0.0063	799	0.0102	799	0.011	799	0.0199
798	0.0049	798	0.0041	798	0.0066	798	0.0105	798	0.0107	798	0.0203
797	0.0051	797	0.0041	797	0.0068	797	0.0107	797	0.0105	797	0.0206
796	0.0049	796	0.0043	796	0.0072	796	0.0111	796	0.0105	796	0.0206
795	0.0042	795	0.0042	795	0.0069	795	0.0112	795	0.0103	795	0.0208
794	0.004	794	0.0042	794	0.0066	794	0.0109	794	0.0104	794	0.0206
793	0.0039	793	0.0047	793	0.0067	793	0.0106	793	0.0104	793	0.0208
792	0.0041	792	0.0046	792	0.0067	792	0.0102	792	0.0106	792	0.0209
791	0.0045	791	0.0046	791	0.0063	791	0.01	791	0.0109	791	0.0212
790	0.0046	790	0.0046	790	0.0061	790	0.01	790	0.011	790	0.0211
789	0.0047	789	0.0043	789	0.0061	789	0.0102	789	0.0109	789	0.0211
788	0.0049	788	0.0043	788	0.006	788	0.0106	788	0.0109	788	0.0213
787	0.0047	787	0.0042	787	0.0065	787	0.0107	787	0.0108	787	0.0217
786	0.005	786	0.0045	786	0.0071	786	0.0113	786	0.011	786	0.022
785	0.0049	785	0.0044	785	0.0072	785	0.0113	785	0.0115	785	0.0217
784	0.0045	784	0.0044	784	0.007	784	0.0111	784	0.0117	784	0.0215
783	0.0045	783	0.0047	783	0.0074	783	0.0109	783	0.0122	783	0.0218
782	0.0046	782	0.0051	782	0.0072	782	0.0108	782	0.0122	782	0.0217
781	0.0044	781	0.0051	781	0.0071	781	0.0102	781	0.0123	781	0.0217
780	0.0043	780	0.0051	780	0.0066	780	0.0098	780	0.0122	780	0.0216
779	0.0044	779	0.0053	779	0.0068	779	0.0101	779	0.0121	779	0.0218
778	0.0043	778	0.0053	778	0.0069	778	0.0102	778	0.0116	778	0.0215
777	0.0041	777	0.0051	777	0.0066	777	0.0101	777	0.0112	777	0.0214
776	0.0043	776	0.0051	776	0.0069	776	0.0101	776	0.0111	776	0.0217
775	0.0045	775	0.0049	775	0.0074	775	0.0105	775	0.0113	775	0.0218
774	0.0046	774	0.0047	774	0.0075	774	0.011	774	0.0116	774	0.0221
773	0.0043	773	0.0044	773	0.0073	773	0.0111	773	0.0114	773	0.0224
772	0.0043	772	0.0045	772	0.007	772	0.0111	772	0.0111	772	0.0225
771	0.0045	771	0.0044	771	0.0066	771	0.0111	771	0.0109	771	0.0228
770	0.0046	770	0.0045	770	0.0063	770	0.0108	770	0.011	770	0.0229
769	0.0048	769	0.0045	769	0.0065	769	0.0111	769	0.0112	769	0.0228
768	0.0049	768	0.0046	768	0.0063	768	0.0112	768	0.0112	768	0.0227
767	0.0052	767	0.0047	767	0.0066	767	0.0112	767	0.0118	767	0.0227
766	0.0054	766	0.005	766	0.007	766	0.0111	766	0.012	766	0.0228
765	0.0055	765	0.005	765	0.0075	765	0.0114	765	0.0124	765	0.0232
764	0.0055	764	0.0052	764	0.0079	764	0.0118	764	0.0127	764	0.0234
763	0.0054	763	0.0053	763	0.0079	763	0.0118	763	0.0126	763	0.0236
762	0.0049	762	0.0052	762	0.0076	762	0.0116	762	0.012	762	0.0234
761	0.0049	761	0.0055	761	0.0075	761	0.0115	761	0.0117	761	0.0235
760	0.0049	760	0.0055	760	0.0076	760	0.0117	760	0.0118	760	0.0235
759	0.005	759	0.0055	759	0.0076	759	0.0117	759	0.012	759	0.0238
758	0.0047	758	0.0054	758	0.0071	758	0.0117	758	0.0118	758	0.0238
757	0.0045	757	0.0052	757	0.0068	757	0.0118	757	0.0119	757	0.0239
756	0.0046	756	0.0051	756	0.0069	756	0.0117	756	0.0123	756	0.0244
755	0.0045	755	0.0049	755	0.0075	755	0.0119	755	0.0124	755	0.0246
754	0.0046	754	0.0048	754	0.0079	754	0.0121	754	0.0127	754	0.025
753	0.0048	753	0.005	753	0.0082	753	0.012	753	0.0131	753	0.0254
752	0.005	752	0.0053	752	0.0086	752	0.0123	752	0.0132	752	0.0257
751	0.0053	751	0.0056	751	0.0087	751	0.0127	751	0.0132	751	0.0258
750	0.0055	750	0.0056	750	0.0088	750	0.0129	750	0.0132	750	0.0258
749	0.0056	749	0.0056	749	0.0087	749	0.0128	749	0.0131	749	0.0259
748	0.0053	748	0.0054	748	0.0083	748	0.0126	748	0.013	748	0.0259
747	0.0052	747	0.0053	747	0.0079	747	0.0123	747	0.0129	747	0.026
746	0.0052	746	0.0051	746	0.0078	746	0.0123	746	0.013	746	0.026
745	0.005	745	0.0052	745	0.0078	745	0.0123	745	0.0131	745	0.0259
744	0.0049	744	0.0054	744	0.0078	744	0.0125	744	0.0132	744	0.0261
743	0.0047	743	0.0055	743	0.0078	743	0.0124	743	0.0131	743	0.026
742	0.0048	742	0.0057	742	0.008	742	0.0127	742	0.0134	742	0.0263
741	0.0044	741	0.0056	741	0.0081	741	0.0128	741	0.0134	741	0.0263
740	0.0046	740	0.0058	740	0.0084	740	0.0131	740	0.0137	740	0.0264
739	0.0047	739	0.0058	739	0.0087	739	0.0131	739	0.0139	739	0.0266
738	0.0049	738	0.0059	738	0.009	738	0.0132	738	0.0141	738	0.0269
737	0.0054	737	0.0061	737	0.0092	737	0.0137	737	0.0147	737	0.0272
736	0.0058	736	0.0062	736	0.0093	736	0.014	736	0.015	736	0.0274
735	0.0058	735	0.0062	735	0.0093	735	0.0142	735	0.0151	735	0.0274
734	0.0054	734	0.0061	734	0.0091	734	0.0142	734	0.015	734	0.0275
733	0.0053	733	0.0063	733	0.009	733	0.0142	733	0.0153	733	0.0277
732	0.0051	732	0.0062	732	0.009	732	0.0143	732	0.0155	732	0.028
731	0.0051	731	0.0064	731	0.0091	731	0.0145	731	0.0157	731	0.0283
730	0.0054	730	0.0067	730	0.0094	730	0.0148	730	0.0159	730	0.0287
729	0.0056	729	0.0068	729	0.0096	729	0.0149	729	0.0161	729	0.0291
728	0.0062	728	0.007	728	0.0099	728	0.015	728	0.0165	728	0.0297
727	0.0062	727	0.007	727	0.0101	727	0.015	727	0.0167	727	0.0299
726	0.0062	726	0.007	726	0.01	726	0.0151	726	0.0171	726	0.0301
725	0.006	725	0.0069	725	0.0098	725	0.0151	725	0.0172	725	0.0301
724	0.0058	724	0.007	724	0.0099	724	0.0152	724	0.0176	724	0.0305
723	0.006	723	0.0072	723	0.0102	723	0.0155	723	0.018	723	0.0308
722	0.0063	722	0.0075	722	0.0105	722	0.0159	722	0.0183	722	0.0312
721	0.0065	721	0.0075	721	0.0108	721	0.0162	721	0.0184	721	0.0315
720	0.0068	720	0.0075	720	0.0111	720	0.0164	720	0.0183	720	0.0321
719	0.0072	719	0.0078	719	0.0115	719	0.0166	719	0.0186	719	0.0325
718	0.0072	718	0.0077	718	0.0116	718	0.0167	718	0.0187	718	0.0328
717	0.0072	717	0.0075	717	0.0117	717	0.0171	717	0.0189	717	0.0333
716	0.0073	716	0.0077	716	0.0118	716	0.0174	716	0.0193	716	0.0337
715	0.0074	715	0.0082	715	0.012	715	0.0179	715	0.0197	715	0.0344
714	0.0076	714	0.0087	714	0.0121	714	0.0182	714	0.0202	714	0.035
713	0.0079	713	0.0091	713	0.0126	713	0.0187	713	0.0207	713	0.0358
712	0.008	712	0.0092	712	0.0129	712	0.0191	712	0.0211	712	0.0362
711	0.0082	711	0.0095	711	0.0131	711	0.0193	711	0.0215	711	0.0368
710	0.0084	710	0.0096	710	0.0134	710	0.0194	710	0.022	710	0.0376
709	0.0084	709	0.0098	709	0.0136	709	0.0198	709	0.0224	709	0.0384
708	0.0087	708	0.0099	708	0.0138	708	0.02	708	0.0229	708	0.039
707	0.0086	707	0.0098	707	0.0139	707	0.0202	707	0.0231	707	0.0396
706	0.0085	706	0.0097	706	0.0139	706	0.0206	706	0.0232	706	0.0403
705	0.0083	705	0.0099	705	0.0139	705	0.0208	705	0.0233	705	0.0408
704	0.0081	704	0.0099	704	0.014	704	0.0212	704	0.0237	704	0.0416
703	0.0081	703	0.0097	703	0.0143	703	0.0215	703	0.0242	703	0.0426
702	0.0081	702	0.0096	702	0.0144	702	0.0219	702	0.0249	702	0.0435
701	0.008	701	0.0097	701	0.0146	701	0.0222	701	0.0254	701	0.0446
700	0.0083	700	0.0102	700	0.0148	700	0.0226	700	0.0261	700	0.0456
699	0.0083	699	0.0103	699	0.0149	699	0.0228	699	0.0266	699	0.0465
698	0.0081	698	0.0104	698	0.0151	698	0.023	698	0.0271	698	0.0472
697	0.0081	697	0.0104	697	0.0151	697	0.0232	697	0.0275	697	0.048
696	0.0081	696	0.0103	696	0.0151	696	0.0235	696	0.0279	696	0.049
695	0.0081	695	0.0105	695	0.0155	695	0.0241	695	0.0286	695	0.0501
694	0.0081	694	0.0103	694	0.0155	694	0.0244	694	0.0291	694	0.0511
693	0.0081	693	0.0103	693	0.0158	693	0.0248	693	0.0296	693	0.0524
692	0.008	692	0.0103	692	0.0161	692	0.0253	692	0.0301	692	0.0537
691	0.0078	691	0.0104	691	0.0161	691	0.0257	691	0.0305	691	0.0548
690	0.0078	690	0.0107	690	0.0164	690	0.0262	690	0.0312	690	0.056
689	0.0078	689	0.0108	689	0.0168	689	0.0266	689	0.0319	689	0.0574
688	0.0079	688	0.0109	688	0.0169	688	0.027	688	0.0327	688	0.0589
687	0.0078	687	0.011	687	0.0172	687	0.0274	687	0.0334	687	0.0605
686	0.0079	686	0.0112	686	0.0175	686	0.0279	686	0.0343	686	0.0621
685	0.0081	685	0.0113	685	0.0179	685	0.0285	685	0.0353	685	0.0638
684	0.0082	684	0.0115	684	0.0183	684	0.0293	684	0.0362	684	0.0656
683	0.0081	683	0.0113	683	0.0185	683	0.0298	683	0.0367	683	0.0671
682	0.008	682	0.0114	682	0.0186	682	0.0305	682	0.0374	682	0.0688
681	0.0081	681	0.0116	681	0.0191	681	0.0313	681	0.0383	681	0.0707
680	0.008	680	0.0116	680	0.0192	680	0.0319	680	0.0393	680	0.0723
679	0.0079	679	0.0117	679	0.0195	679	0.0324	679	0.0401	679	0.0742
678	0.0078	678	0.0117	678	0.0197	678	0.0329	678	0.041	678	0.0762
677	0.0077	677	0.0119	677	0.02	677	0.0336	677	0.0421	677	0.0784
676	0.0077	676	0.0121	676	0.0205	676	0.0344	676	0.0434	676	0.0806
675	0.0078	675	0.0121	675	0.0209	675	0.0353	675	0.0446	675	0.083
674	0.0079	674	0.0122	674	0.0214	674	0.036	674	0.0458	674	0.0854
673	0.0078	673	0.0123	673	0.0218	673	0.0368	673	0.0468	673	0.088
672	0.0078	672	0.0124	672	0.0221	672	0.0377	672	0.048	672	0.0905
671	0.0078	671	0.0126	671	0.0224	671	0.0386	671	0.0493	671	0.0931
670	0.0077	670	0.0128	670	0.0228	670	0.0395	670	0.0508	670	0.0957
669	0.0076	669	0.0131	669	0.0235	669	0.0405	669	0.0521	669	0.0984
668	0.0076	668	0.0135	668	0.0239	668	0.0417	668	0.0535	668	0.1012
667	0.0077	667	0.0139	667	0.0245	667	0.0427	667	0.055	667	0.1042
666	0.0079	666	0.0142	666	0.0252	666	0.0439	666	0.0567	666	0.1073
665	0.008	665	0.0145	665	0.0259	665	0.0449	665	0.0581	665	0.1105
664	0.0079	664	0.0147	664	0.0265	664	0.0461	664	0.0596	664	0.1139
663	0.0081	663	0.0149	663	0.0274	663	0.0472	663	0.0611	663	0.1171
662	0.0081	662	0.0151	662	0.0281	662	0.0484	662	0.063	662	0.1205
661	0.0086	661	0.0155	661	0.0291	661	0.0499	661	0.0649	661	0.1242
660	0.0087	660	0.0157	660	0.0296	660	0.0513	660	0.0669	660	0.1277
659	0.0087	659	0.0161	659	0.0303	659	0.0527	659	0.0686	659	0.1314
658	0.0088	658	0.0165	658	0.0308	658	0.0543	658	0.0706	658	0.1353
657	0.0088	657	0.0168	657	0.0312	657	0.0556	657	0.0723	657	0.1391
656	0.0088	656	0.017	656	0.0317	656	0.0567	656	0.0741	656	0.1429
655	0.0089	655	0.0173	655	0.0326	655	0.0581	655	0.0758	655	0.1469
654	0.0089	654	0.0177	654	0.0336	654	0.0596	654	0.0778	654	0.1511
653	0.0092	653	0.018	653	0.0346	653	0.0613	653	0.0799	653	0.1554
652	0.0095	652	0.0186	652	0.0358	652	0.0632	652	0.0825	652	0.1599
651	0.0098	651	0.019	651	0.0366	651	0.065	651	0.0849	651	0.1647
650	0.01	650	0.0197	650	0.0374	650	0.0671	650	0.0876	650	0.1696
649	0.0102	649	0.0204	649	0.0385	649	0.069	649	0.0904	649	0.1747
648	0.0102	648	0.021	648	0.0396	648	0.0711	648	0.0931	648	0.1798
647	0.0104	647	0.0214	647	0.0408	647	0.0729	647	0.0955	647	0.1846
646	0.0104	646	0.0219	646	0.0419	646	0.0747	646	0.098	646	0.1894
645	0.0105	645	0.0224	645	0.0432	645	0.0767	645	0.1005	645	0.1943
644	0.0107	644	0.0229	644	0.0444	644	0.0789	644	0.1031	644	0.1994
643	0.0109	643	0.0234	643	0.0454	643	0.081	643	0.1058	643	0.2046
642	0.0112	642	0.024	642	0.0463	642	0.0834	642	0.1088	642	0.2102
641	0.0113	641	0.0246	641	0.0474	641	0.0859	641	0.1118	641	0.2159
640	0.0113	640	0.0252	640	0.0487	640	0.0885	640	0.1149	640	0.2218
639	0.0115	639	0.0258	639	0.05	639	0.0911	639	0.1182	639	0.2278
638	0.0114	638	0.0265	638	0.0518	638	0.094	638	0.1217	638	0.234
637	0.0114	637	0.027	637	0.0534	637	0.0969	637	0.1251	637	0.24
636	0.0112	636	0.0275	636	0.0549	636	0.0998	636	0.1286	636	0.2461
635	0.0113	635	0.028	635	0.0565	635	0.103	635	0.1325	635	0.2526
634	0.0116	634	0.0287	634	0.0581	634	0.1065	634	0.1364	634	0.2595
633	0.0117	633	0.0293	633	0.0598	633	0.1103	633	0.1405	633	0.2666
632	0.0117	632	0.03	632	0.0616	632	0.1141	632	0.1446	632	0.2739
631	0.0118	631	0.031	631	0.0637	631	0.1181	631	0.149	631	0.2813
630	0.0119	630	0.0322	630	0.0659	630	0.1224	630	0.1535	630	0.2892
629	0.012	629	0.0333	629	0.0684	629	0.1269	629	0.1582	629	0.2971
628	0.0123	628	0.0346	628	0.0711	628	0.1319	628	0.1634	628	0.3053
627	0.0121	627	0.0353	627	0.0736	627	0.1368	627	0.1685	627	0.3135
626	0.0123	626	0.0365	626	0.0765	626	0.1423	626	0.174	626	0.3221
625	0.0124	625	0.0374	625	0.0793	625	0.1479	625	0.1799	625	0.3309
624	0.0126	624	0.0387	624	0.0824	624	0.154	624	0.1859	624	0.3399
623	0.0128	623	0.0401	623	0.0855	623	0.16	623	0.192	623	0.3489
622	0.013	622	0.0417	622	0.0887	622	0.1663	622	0.198	622	0.358
621	0.0131	621	0.0431	621	0.092	621	0.1723	621	0.2041	621	0.3668
620	0.0133	620	0.0446	620	0.0951	620	0.1782	620	0.2098	620	0.3752
619	0.0133	619	0.0458	619	0.098	619	0.184	619	0.2152	619	0.3833
618	0.0132	618	0.0467	618	0.1007	618	0.1893	618	0.2201	618	0.3907
617	0.0132	617	0.0475	617	0.103	617	0.1938	617	0.2247	617	0.3971
616	0.0132	616	0.0483	616	0.1049	616	0.1977	616	0.2286	616	0.4028
615	0.0133	615	0.049	615	0.1068	615	0.2012	615	0.232	615	0.4078
614	0.0136	614	0.0497	614	0.1083	614	0.2039	614	0.235	614	0.4117
613	0.0138	613	0.0501	613	0.1091	613	0.2056	613	0.2367	613	0.4142
612	0.0141	612	0.0507	612	0.1097	612	0.2065	612	0.2378	612	0.4156
611	0.0142	611	0.0506	611	0.1096	611	0.2064	611	0.2381	611	0.4162
610	0.0144	610	0.0505	610	0.1093	610	0.2056	610	0.2375	610	0.4158
609	0.0145	609	0.0501	609	0.1084	609	0.2036	609	0.2362	609	0.4144
608	0.0146	608	0.0496	608	0.1072	608	0.2013	608	0.2342	608	0.4123
607	0.0147	607	0.049	607	0.106	607	0.1988	607	0.232	607	0.41
606	0.0149	606	0.0485	606	0.1047	606	0.1962	606	0.2299	606	0.4072
605	0.0149	605	0.048	605	0.1033	605	0.1933	605	0.2273	605	0.4041
604	0.0149	604	0.0474	604	0.102	604	0.1905	604	0.2248	604	0.4008
603	0.0148	603	0.0469	603	0.1005	603	0.1876	603	0.2222	603	0.3975
602	0.0151	602	0.0465	602	0.0993	602	0.1851	602	0.2198	602	0.3947
601	0.0151	601	0.0462	601	0.098	601	0.1825	601	0.2175	601	0.3916
600	0.0152	600	0.0458	600	0.0967	600	0.1798	600	0.2153	600	0.3886
599	0.0154	599	0.0456	599	0.0957	599	0.1776	599	0.2132	599	0.3859
598	0.0156	598	0.0454	598	0.0948	598	0.1756	598	0.2112	598	0.3831
597	0.016	597	0.0451	597	0.094	597	0.1737	597	0.2094	597	0.3804
596	0.0162	596	0.045	596	0.0933	596	0.1719	596	0.2076	596	0.3776
595	0.0164	595	0.0447	595	0.0925	595	0.17	595	0.2058	595	0.3747
594	0.0162	594	0.0443	594	0.0913	594	0.1677	594	0.2036	594	0.3717
593	0.0165	593	0.0439	593	0.0904	593	0.1657	593	0.2017	593	0.369
592	0.0166	592	0.0437	592	0.0895	592	0.1638	592	0.1997	592	0.3661
591	0.017	591	0.0436	591	0.0888	591	0.1622	591	0.1979	591	0.3635
590	0.0173	590	0.0436	590	0.0881	590	0.1606	590	0.1963	590	0.3607
589	0.0174	589	0.0433	589	0.0872	589	0.159	589	0.1944	589	0.3577
588	0.0176	588	0.0432	588	0.0866	588	0.1576	588	0.1926	588	0.3549
587	0.0177	587	0.0431	587	0.0857	587	0.1559	587	0.1907	587	0.3519
586	0.0178	586	0.0429	586	0.0849	586	0.1541	586	0.1889	586	0.3488
585	0.0179	585	0.0426	585	0.0842	585	0.1524	585	0.187	585	0.3457
584	0.0179	584	0.0424	584	0.0835	584	0.1506	584	0.185	584	0.3426
583	0.0181	583	0.0422	583	0.0828	583	0.149	583	0.1831	583	0.3398
582	0.0182	582	0.042	582	0.0822	582	0.1474	582	0.1812	582	0.3368
581	0.0186	581	0.042	581	0.0817	581	0.1461	581	0.1796	581	0.334
580	0.0187	580	0.042	580	0.0812	580	0.1449	580	0.178	580	0.3312
579	0.019	579	0.0419	579	0.0807	579	0.1439	579	0.1766	579	0.3286
578	0.0191	578	0.0419	578	0.0801	578	0.1428	578	0.1752	578	0.3259
577	0.0192	577	0.0417	577	0.0798	577	0.1419	577	0.1739	577	0.3234
576	0.0193	576	0.0416	576	0.0795	576	0.141	576	0.1727	576	0.3209
575	0.0193	575	0.0414	575	0.0792	575	0.14	575	0.1714	575	0.3185
574	0.0195	574	0.0412	574	0.079	574	0.1392	574	0.1703	574	0.3161
573	0.0195	573	0.0411	573	0.0787	573	0.1384	573	0.1692	573	0.3138
572	0.0197	572	0.0411	572	0.0786	572	0.1379	572	0.1684	572	0.3116
571	0.0199	571	0.0413	571	0.0785	571	0.1375	571	0.1677	571	0.3095
570	0.0204	570	0.0416	570	0.0785	570	0.1372	570	0.1671	570	0.3075
569	0.0206	569	0.0417	569	0.0786	569	0.1371	569	0.1665	569	0.3056
568	0.0209	568	0.042	568	0.0787	568	0.137	568	0.1659	568	0.3037
567	0.021	567	0.0422	567	0.0787	567	0.1367	567	0.1653	567	0.3017
566	0.021	566	0.0423	566	0.0785	566	0.1363	566	0.1644	566	0.2996
565	0.0212	565	0.0423	565	0.0784	565	0.136	565	0.1635	565	0.2975
564	0.0214	564	0.0423	564	0.0782	564	0.1356	564	0.1626	564	0.2953
563	0.0214	563	0.0423	563	0.0781	563	0.1352	563	0.1616	563	0.2931
562	0.0216	562	0.0423	562	0.0781	562	0.1347	562	0.1608	562	0.2907
561	0.0217	561	0.0422	561	0.078	561	0.1343	561	0.1598	561	0.2883
560	0.0219	560	0.0425	560	0.078	560	0.1341	560	0.1591	560	0.2861
559	0.022	559	0.0425	559	0.0779	559	0.1335	559	0.1582	559	0.2837
558	0.0221	558	0.0427	558	0.0779	558	0.1331	558	0.1573	558	0.2813
557	0.0225	557	0.0428	557	0.0778	557	0.1323	557	0.156	557	0.2787
556	0.0227	556	0.0429	556	0.0773	556	0.1313	556	0.1546	556	0.2756
555	0.0227	555	0.0425	555	0.0766	555	0.1301	555	0.1529	555	0.2721
554	0.0229	554	0.0423	554	0.076	554	0.1287	554	0.151	554	0.2684
553	0.0232	553	0.0421	553	0.0752	553	0.1271	553	0.149	553	0.2644
552	0.0233	552	0.0416	552	0.0741	552	0.1249	552	0.1466	552	0.2599
551	0.0232	551	0.0411	551	0.073	551	0.1226	551	0.1441	551	0.2553
550	0.0234	550	0.0407	550	0.0719	550	0.1204	550	0.1417	550	0.2509
549	0.0235	549	0.0404	549	0.0707	549	0.1178	549	0.139	549	0.2464
548	0.0236	548	0.0401	548	0.0695	548	0.1154	548	0.1364	548	0.2419
547	0.0238	547	0.0397	547	0.0683	547	0.113	547	0.1337	547	0.2374
546	0.0238	546	0.0395	546	0.0672	546	0.1108	546	0.1312	546	0.2331
545	0.0237	545	0.0391	545	0.0659	545	0.1086	545	0.1287	545	0.2286
544	0.0238	544	0.0389	544	0.065	544	0.1068	544	0.1265	544	0.2246
543	0.0239	543	0.0386	543	0.0642	543	0.1048	543	0.1241	543	0.2206
542	0.0239	542	0.0384	542	0.0634	542	0.1028	542	0.1219	542	0.2167
541	0.0239	541	0.038	541	0.0626	541	0.101	541	0.1198	541	0.2129
540	0.0241	540	0.0377	540	0.0619	540	0.0994	540	0.1178	540	0.2093
539	0.0245	539	0.0377	539	0.0612	539	0.0979	539	0.1159	539	0.2059
538	0.0247	538	0.0375	538	0.0604	538	0.0962	538	0.1139	538	0.2023
537	0.0246	537	0.0373	537	0.0595	537	0.0946	537	0.1119	537	0.1988
536	0.0247	536	0.0369	536	0.0588	536	0.0931	536	0.1101	536	0.1953
535	0.0249	535	0.0367	535	0.0581	535	0.0915	535	0.1083	535	0.1919
534	0.0249	534	0.0364	534	0.0573	534	0.0902	534	0.1065	534	0.1885
533	0.025	533	0.0362	533	0.0566	533	0.0889	533	0.1049	533	0.1851
532	0.025	532	0.0359	532	0.056	532	0.0876	532	0.1033	532	0.182
531	0.025	531	0.0356	531	0.0553	531	0.0862	531	0.1017	531	0.1787
530	0.0251	530	0.0354	530	0.0547	530	0.085	530	0.1003	530	0.1755
529	0.0252	529	0.0352	529	0.054	529	0.0835	529	0.0988	529	0.1724
528	0.0251	528	0.035	528	0.0535	528	0.082	528	0.0972	528	0.1694
527	0.0251	527	0.0347	527	0.053	527	0.0809	527	0.0957	527	0.1665
526	0.0253	526	0.0346	526	0.0524	526	0.0799	526	0.0941	526	0.1637
525	0.0254	525	0.0347	525	0.052	525	0.079	525	0.0927	525	0.1612
524	0.0256	524	0.0347	524	0.0516	524	0.0782	524	0.0914	524	0.1586
523	0.0256	523	0.0347	523	0.0512	523	0.0775	523	0.0901	523	0.1561
522	0.0256	522	0.0346	522	0.0508	522	0.0765	522	0.0889	522	0.1534
521	0.0257	521	0.0345	521	0.0504	521	0.0756	521	0.0878	521	0.1509
520	0.0259	520	0.0344	520	0.05	520	0.0748	520	0.0868	520	0.1484
519	0.0261	519	0.0343	519	0.0496	519	0.0739	519	0.0858	519	0.1461
518	0.0263	518	0.0343	518	0.0492	518	0.0729	518	0.0846	518	0.1438
517	0.0265	517	0.0342	517	0.0489	517	0.0722	517	0.0835	517	0.1417
516	0.0267	516	0.0343	516	0.0486	516	0.0716	516	0.0826	516	0.1397
515	0.0268	515	0.0344	515	0.0485	515	0.0709	515	0.0817	515	0.1376
514	0.027	514	0.0346	514	0.0485	514	0.0702	514	0.0808	514	0.1356
513	0.0271	513	0.0346	513	0.0484	513	0.0696	513	0.08	513	0.1334
512	0.0274	512	0.0346	512	0.0483	512	0.0691	512	0.0792	512	0.1311
511	0.0276	511	0.0346	511	0.048	511	0.0685	511	0.0784	511	0.129
510	0.0278	510	0.0346	510	0.0478	510	0.0678	510	0.0775	510	0.127
509	0.0279	509	0.0346	509	0.0474	509	0.0672	509	0.0765	509	0.1249
508	0.0281	508	0.0346	508	0.0469	508	0.0664	508	0.0755	508	0.1228
507	0.0282	507	0.0345	507	0.0466	507	0.0656	507	0.0745	507	0.1206
506	0.0285	506	0.0346	506	0.0464	506	0.0648	506	0.0736	506	0.1188
505	0.0286	505	0.0347	505	0.0462	505	0.0641	505	0.0726	505	0.1169
504	0.0287	504	0.0346	504	0.0458	504	0.0632	504	0.0714	504	0.1148
503	0.0288	503	0.0344	503	0.0455	503	0.0624	503	0.0705	503	0.1128
502	0.0291	502	0.0344	502	0.0452	502	0.0618	502	0.0696	502	0.1108
501	0.0292	501	0.0342	501	0.045	501	0.0613	501	0.0688	501	0.1088
500	0.0294	500	0.0343	500	0.0447	500	0.0607	500	0.0679	500	0.1072
499	0.0295	499	0.0343	499	0.0444	499	0.0598	499	0.0672	499	0.1052
498	0.0298	498	0.0344	498	0.0441	498	0.0592	498	0.0664	498	0.1033
497	0.0301	497	0.0344	497	0.044	497	0.0586	497	0.0656	497	0.1017
496	0.0305	496	0.0346	496	0.044	496	0.0581	496	0.0649	496	0.1003
495	0.0306	495	0.0347	495	0.0438	495	0.0576	495	0.0642	495	0.0989
494	0.0309	494	0.0349	494	0.0438	494	0.0572	494	0.0635	494	0.0975
493	0.031	493	0.035	493	0.0436	493	0.0566	493	0.0629	493	0.0961
492	0.0315	492	0.0354	492	0.0437	492	0.0563	492	0.0626	492	0.0949
491	0.0319	491	0.0357	491	0.0438	491	0.0561	491	0.0622	491	0.0938
490	0.0322	490	0.0359	490	0.0437	490	0.0557	490	0.0616	490	0.0925
489	0.0326	489	0.036	489	0.0437	489	0.0554	489	0.0613	489	0.0914
488	0.0329	488	0.0361	488	0.0436	488	0.055	488	0.0608	488	0.0902
487	0.0332	487	0.0362	487	0.0436	487	0.0549	487	0.0604	487	0.0892
486	0.0335	486	0.0363	486	0.0436	486	0.0547	486	0.06	486	0.0883
485	0.0337	485	0.0364	485	0.0435	485	0.0543	485	0.0597	485	0.0871
484	0.034	484	0.0365	484	0.0435	484	0.054	484	0.0594	484	0.086
483	0.0342	483	0.0367	483	0.0434	483	0.0537	483	0.0591	483	0.085
482	0.0344	482	0.0369	482	0.0434	482	0.0535	482	0.0588	482	0.084
481	0.0345	481	0.0372	481	0.0435	481	0.0533	481	0.0586	481	0.0833
480	0.0346	480	0.0374	480	0.0434	480	0.0532	480	0.0583	480	0.0825
479	0.035	479	0.0377	479	0.0435	479	0.053	479	0.0582	479	0.0819
478	0.0355	478	0.0381	478	0.0437	478	0.0531	478	0.0583	478	0.0813
477	0.036	477	0.0384	477	0.044	477	0.0532	477	0.0582	477	0.0807
476	0.0364	476	0.0386	476	0.0443	476	0.0532	476	0.0582	476	0.0803
475	0.0368	475	0.0387	475	0.0446	475	0.0533	475	0.0583	475	0.0801
474	0.037	474	0.0387	474	0.0447	474	0.0533	474	0.0582	474	0.0796
473	0.0372	473	0.0389	473	0.045	473	0.0534	473	0.0584	473	0.0795
472	0.0375	472	0.0391	472	0.045	472	0.0537	472	0.0587	472	0.0795
471	0.0376	471	0.0393	471	0.0451	471	0.0538	471	0.059	471	0.0795
470	0.0381	470	0.0398	470	0.0455	470	0.0541	470	0.0595	470	0.0796
469	0.0388	469	0.0403	469	0.0459	469	0.0545	469	0.06	469	0.0799
468	0.0394	468	0.0408	468	0.0462	468	0.0549	468	0.0605	468	0.0799
467	0.0399	467	0.0414	467	0.0468	467	0.0552	467	0.061	467	0.0802
466	0.0399	466	0.0417	466	0.0469	466	0.0553	466	0.0613	466	0.0803
465	0.04	465	0.042	465	0.0472	465	0.0556	465	0.0618	465	0.0805
464	0.0401	464	0.0422	464	0.0474	464	0.056	464	0.0623	464	0.0808
463	0.0404	463	0.0424	463	0.0475	463	0.0566	463	0.0629	463	0.0812
462	0.041	462	0.0426	462	0.0478	462	0.0572	462	0.0636	462	0.082
461	0.0416	461	0.043	461	0.0483	461	0.058	461	0.0645	461	0.0829
460	0.0421	460	0.0433	460	0.0487	460	0.0587	460	0.0653	460	0.0839
459	0.0428	459	0.0437	459	0.0494	459	0.0595	459	0.0663	459	0.085
458	0.0433	458	0.0443	458	0.05	458	0.0605	458	0.0676	458	0.0861
457	0.0437	457	0.0448	457	0.0505	457	0.0612	457	0.0687	457	0.0871
456	0.0442	456	0.0455	456	0.0513	456	0.0621	456	0.0701	456	0.0882
455	0.0446	455	0.0459	455	0.0519	455	0.0628	455	0.0714	455	0.0893
454	0.0449	454	0.0464	454	0.0527	454	0.0637	454	0.0727	454	0.0906
453	0.0454	453	0.0466	453	0.0535	453	0.0648	453	0.0738	453	0.0919
452	0.046	452	0.0472	452	0.0544	452	0.066	452	0.0753	452	0.0934
451	0.0467	451	0.048	451	0.0552	451	0.0673	451	0.0771	451	0.095
450	0.0475	450	0.0489	450	0.0563	450	0.0688	450	0.0791	450	0.0968
449	0.0484	449	0.0499	449	0.0574	449	0.0706	449	0.0814	449	0.0986
448	0.0497	448	0.0512	448	0.0586	448	0.0727	448	0.0839	448	0.1006
447	0.051	447	0.0525	447	0.0602	447	0.0748	447	0.0865	447	0.1027
446	0.0523	446	0.0538	446	0.0618	446	0.077	446	0.0895	446	0.105
445	0.0536	445	0.0552	445	0.0637	445	0.0794	445	0.0925	445	0.1074
444	0.0553	444	0.0571	444	0.0659	444	0.0824	444	0.0962	444	0.1103
443	0.0576	443	0.0594	443	0.0687	443	0.0859	443	0.1002	443	0.1136
442	0.0603	442	0.0621	442	0.0718	442	0.09	442	0.1048	442	0.1172
441	0.064	441	0.0655	441	0.0755	441	0.0947	441	0.1104	441	0.1214
440	0.0689	440	0.0705	440	0.0805	440	0.1006	440	0.1173	440	0.1264
439	0.075	439	0.0763	439	0.0865	439	0.1076	439	0.125	439	0.132
438	0.0823	438	0.0835	438	0.0939	438	0.1154	438	0.1336	438	0.1383
437	0.0915	437	0.0922	437	0.1027	437	0.1248	437	0.1437	437	0.1452
436	0.1035	436	0.1038	436	0.1141	436	0.136	436	0.1558	436	0.1534
435	0.1176	435	0.1174	435	0.1272	435	0.1486	435	0.1691	435	0.1622
434	0.1337	434	0.1328	434	0.1418	434	0.1627	434	0.1835	434	0.1716
433	0.1525	433	0.1509	433	0.1586	433	0.1781	433	0.1988	433	0.1815
432	0.1751	432	0.1725	432	0.1783	432	0.1956	432	0.2155	432	0.192
431	0.2011	431	0.1974	431	0.2007	431	0.2146	431	0.2333	431	0.2027
430	0.2313	430	0.2262	430	0.2261	430	0.2355	430	0.2522	430	0.2139
429	0.2672	429	0.2604	429	0.2561	429	0.2592	429	0.2733	429	0.2255
428	0.3102	428	0.3012	428	0.2915	428	0.2866	428	0.2967	428	0.2378
427	0.3602	427	0.3484	427	0.3325	427	0.3178	427	0.3228	427	0.2508
426	0.4178	426	0.4026	426	0.3793	426	0.353	426	0.3519	426	0.2648
425	0.4813	425	0.462	425	0.4304	425	0.3913	425	0.3835	425	0.2795
424	0.5464	424	0.5229	424	0.4825	424	0.43	424	0.4145	424	0.2938
423	0.6094	423	0.5818	423	0.5327	423	0.4672	423	0.4441	423	0.3071
422	0.6683	422	0.637	422	0.5796	422	0.5015	422	0.4713	422	0.3193
421	0.7162	421	0.6817	421	0.6174	421	0.5289	421	0.4927	421	0.3289
420	0.7449	420	0.7087	420	0.6407	420	0.5461	420	0.5061	420	0.335
419	0.7574	419	0.7202	419	0.6509	419	0.5536	419	0.5116	419	0.3378
418	0.7578	418	0.7206	418	0.6516	418	0.5537	418	0.5113	418	0.3378
417	0.7471	417	0.7102	417	0.6429	417	0.5467	417	0.5053	417	0.3355
416	0.7247	416	0.6891	416	0.6252	416	0.5333	416	0.4944	416	0.3312
415	0.6978	415	0.6636	415	0.6038	415	0.5173	415	0.4814	415	0.3263
414	0.6707	414	0.6382	414	0.5821	414	0.501	414	0.4686	414	0.3218
413	0.6438	413	0.6133	413	0.5609	413	0.4857	413	0.4566	413	0.3179
412	0.6186	412	0.5895	412	0.5412	412	0.4714	412	0.4454	412	0.3147
411	0.5961	411	0.5683	411	0.5239	411	0.4593	411	0.4364	411	0.3129
410	0.5759	410	0.5497	410	0.5082	410	0.449	410	0.4289	410	0.3119
409	0.5588	409	0.534	409	0.4955	409	0.441	409	0.4235	409	0.3121
408	0.5464	408	0.5225	408	0.4865	408	0.4359	408	0.4208	408	0.3135
407	0.538	407	0.515	407	0.4805	407	0.4329	407	0.42	407	0.3155
406	0.533	406	0.5107	406	0.4772	406	0.4318	406	0.4205	406	0.3179
405	0.5339	405	0.5118	405	0.4782	405	0.4338	405	0.4231	405	0.3209
404	0.5417	404	0.5197	404	0.4851	404	0.4399	404	0.4289	404	0.3251
403	0.5568	403	0.5342	403	0.4974	403	0.4497	403	0.4375	403	0.3302
402	0.578	402	0.5546	402	0.5149	402	0.4633	402	0.4487	402	0.3367
401	0.6058	401	0.5808	401	0.5377	401	0.4806	401	0.4624	401	0.3442
400	0.6384	400	0.6117	400	0.5643	400	0.5003	400	0.4782	400	0.3525
399	0.6735	399	0.6449	399	0.5928	399	0.5213	399	0.495	399	0.3612
398	0.7077	398	0.677	398	0.6208	398	0.5414	398	0.511	398	0.3695
397	0.7374	397	0.7044	397	0.6445	397	0.5584	397	0.5244	397	0.3765
396	0.7569	396	0.7226	396	0.6597	396	0.5692	396	0.5328	396	0.381
395	0.7648	395	0.7297	395	0.666	395	0.5734	395	0.5356	395	0.3832
394	0.7626	394	0.7273	394	0.6643	394	0.5717	394	0.5338	394	0.3831
393	0.75	393	0.7152	393	0.654	393	0.5636	393	0.5267	393	0.3808
392	0.7278	392	0.6945	392	0.6365	392	0.5502	392	0.5151	392	0.3766
391	0.7011	391	0.6698	391	0.6152	391	0.5339	391	0.501	391	0.3713
390	0.6731	390	0.6441	390	0.5929	390	0.5164	390	0.4863	390	0.3656
389	0.645	389	0.6184	389	0.5703	389	0.4994	389	0.4721	389	0.36
388	0.6177	388	0.5934	388	0.5486	388	0.4832	388	0.4586	388	0.3551
387	0.5928	387	0.5701	387	0.5289	387	0.469	387	0.4466	387	0.3507
386	0.5699	386	0.5488	386	0.5107	386	0.4558	386	0.4358	386	0.3469
385	0.5502	385	0.5303	385	0.4949	385	0.4449	385	0.4271	385	0.3443
384	0.5332	384	0.5144	384	0.482	384	0.4357	384	0.4199	384	0.3425
383	0.5196	383	0.5018	383	0.4716	383	0.4287	383	0.4142	383	0.3417
382	0.5088	382	0.4919	382	0.4636	382	0.4232	382	0.4095	382	0.3414
381	0.5015	381	0.4856	381	0.4584	381	0.4197	381	0.4065	381	0.3417
380	0.4982	380	0.4831	380	0.4563	380	0.4183	380	0.4053	380	0.3425
379	0.4983	379	0.4835	379	0.4565	379	0.4185	379	0.4053	379	0.3436
378	0.5009	378	0.4857	378	0.4586	378	0.4201	378	0.4063	378	0.3451
377	0.5048	377	0.4895	377	0.4621	377	0.4224	377	0.4082	377	0.347
376	0.5096	376	0.4939	376	0.4661	376	0.4251	376	0.4103	376	0.3487
375	0.5123	375	0.4965	375	0.4683	375	0.4269	375	0.4117	375	0.3504
374	0.5116	374	0.4959	374	0.4678	374	0.4267	374	0.4113	374	0.3516
373	0.5074	373	0.4917	373	0.4649	373	0.4252	373	0.4093	373	0.3519
372	0.4995	372	0.4849	372	0.4589	372	0.4208	372	0.4052	372	0.3516
371	0.4886	371	0.4753	371	0.4505	371	0.4148	371	0.4004	371	0.3506
370	0.4755	370	0.4632	370	0.4404	370	0.4072	370	0.3945	370	0.349
369	0.4618	369	0.4504	369	0.4297	369	0.3991	369	0.3887	369	0.3479
368	0.4479	368	0.437	368	0.4191	368	0.3915	368	0.3829	368	0.347
367	0.435	367	0.4244	367	0.4087	367	0.3844	367	0.378	367	0.3465
366	0.4229	366	0.4134	366	0.3998	366	0.3786	366	0.3737	366	0.3467
365	0.4121	365	0.4037	365	0.3918	365	0.374	365	0.3698	365	0.3476
364	0.4029	364	0.3947	364	0.3851	364	0.3701	364	0.3665	364	0.349
363	0.3947	363	0.3874	363	0.3797	363	0.3667	363	0.3643	363	0.3512
362	0.3886	362	0.3826	362	0.3761	362	0.3652	362	0.3636	362	0.3542
361	0.3831	361	0.3789	361	0.373	361	0.3643	361	0.3633	361	0.3572
360	0.3791	360	0.3761	360	0.3712	360	0.3641	360	0.3635	360	0.3607
359	0.3768	359	0.3744	359	0.3703	359	0.3653	359	0.365	359	0.3646
358	0.3753	358	0.3739	358	0.3705	358	0.3672	358	0.3669	358	0.3691
357	0.3745	357	0.3737	357	0.3713	357	0.3691	357	0.3691	357	0.3739
356	0.3747	356	0.3737	356	0.3725	356	0.3719	356	0.3717	356	0.3787
355	0.3753	355	0.3746	355	0.374	355	0.3748	355	0.3751	355	0.3847
354	0.3751	354	0.3749	354	0.3761	354	0.3778	354	0.3789	354	0.3917
353	0.3748	353	0.3751	353	0.3774	353	0.3803	353	0.3835	353	0.3993
352	0.3738	352	0.3753	352	0.3787	352	0.383	352	0.3877	352	0.4076
351	0.3722	351	0.3752	351	0.3797	351	0.3862	351	0.3921	351	0.4164
350	0.3711	350	0.3752	350	0.3811	350	0.3897	350	0.3972	350	0.426
349	0.3703	349	0.3753	349	0.3827	349	0.3934	349	0.4027	349	0.4363
348	0.3704	348	0.3762	348	0.3852	348	0.3982	348	0.409	348	0.4477
347	0.3709	347	0.3777	347	0.3885	347	0.4042	347	0.4165	347	0.4597
346	0.3724	346	0.3804	346	0.3927	346	0.4115	346	0.4245	346	0.4731
345	0.3752	345	0.3844	345	0.3981	345	0.4201	345	0.4347	345	0.4884
344	0.3782	344	0.3889	344	0.4043	344	0.4293	344	0.4451	344	0.5045
343	0.3821	343	0.3936	343	0.4115	343	0.4386	343	0.456	343	0.5223
342	0.3869	342	0.3987	342	0.4192	342	0.4487	342	0.4679	342	0.5411
341	0.392	341	0.4044	341	0.4268	341	0.4598	341	0.4803	341	0.5608
340	0.3974	340	0.4101	340	0.435	340	0.4713	340	0.4938	340	0.5819
339	0.4019	339	0.416	339	0.4427	339	0.4823	339	0.5073	339	0.6033
338	0.408	338	0.4236	338	0.4524	338	0.4957	338	0.5219	338	0.6268
337	0.4125	337	0.4299	337	0.4611	337	0.5081	337	0.5358	337	0.6494
336	0.417	336	0.4369	336	0.4701	336	0.5204	336	0.5502	336	0.6721
335	0.421	335	0.4427	335	0.4776	335	0.5321	335	0.564	335	0.6937
334	0.4248	334	0.4481	334	0.4847	334	0.5433	334	0.577	334	0.7143
333	0.4283	333	0.4529	333	0.4917	333	0.5542	333	0.5895	333	0.7338
332	0.4312	332	0.4569	332	0.4976	332	0.5638	332	0.6015	332	0.7516
331	0.4338	331	0.4605	331	0.5035	331	0.5732	331	0.6129	331	0.7681
330	0.4358	330	0.4637	330	0.5087	330	0.5818	330	0.6238	330	0.7815
329	0.4383	329	0.4672	329	0.5141	329	0.59	329	0.6338	329	0.7946
328	0.4407	328	0.4709	328	0.52	328	0.5974	328	0.6429	328	0.8073
327	0.4431	327	0.4743	327	0.5254	327	0.6051	327	0.6518	327	0.819
326	0.4461	326	0.478	326	0.53	326	0.6133	326	0.6603	326	0.8308
325	0.4475	325	0.4801	325	0.5336	325	0.6194	325	0.6671	325	0.8413
324	0.4509	324	0.4846	324	0.5394	324	0.6286	324	0.6761	324	0.8556
323	0.4533	323	0.4882	323	0.5447	323	0.6365	323	0.6844	323	0.8687
322	0.4557	322	0.4923	322	0.5508	322	0.644	322	0.6928	322	0.8821
321	0.4578	321	0.4959	321	0.5563	321	0.6514	321	0.7012	321	0.8943
320	0.4599	320	0.4991	320	0.5618	320	0.6585	320	0.7096	320	0.9061
319	0.4618	319	0.5022	319	0.5658	319	0.6649	319	0.7165	319	0.9173
318	0.4634	318	0.505	318	0.5698	318	0.6702	318	0.7234	318	0.9278
317	0.4645	317	0.5067	317	0.5725	317	0.6746	317	0.7276	317	0.9361
316	0.4661	316	0.5083	316	0.5749	316	0.6783	316	0.7322	316	0.943
315	0.4687	315	0.5117	315	0.578	315	0.682	315	0.7364	315	0.9491
314	0.4733	314	0.5159	314	0.5825	314	0.6855	314	0.7398	314	0.9547
313	0.4792	313	0.5215	313	0.5878	313	0.689	313	0.7435	313	0.9575
312	0.486	312	0.528	312	0.5929	312	0.6934	312	0.7466	312	0.9597
311	0.493	311	0.5343	311	0.5984	311	0.6977	311	0.7501	311	0.9606
310	0.5006	310	0.5414	310	0.6038	310	0.7016	310	0.753	310	0.9614
309	0.5076	309	0.5478	309	0.609	309	0.7048	309	0.7555	309	0.9614
308	0.5133	308	0.5533	308	0.6133	308	0.7069	308	0.7568	308	0.9602
307	0.5183	307	0.5579	307	0.6176	307	0.7087	307	0.7576	307	0.9585
306	0.5219	306	0.5609	306	0.6204	306	0.7093	306	0.7579	306	0.9565
305	0.5258	305	0.5641	305	0.6224	305	0.7095	305	0.7578	305	0.9545
304	0.5307	304	0.5688	304	0.6259	304	0.711	304	0.7593	304	0.9535
303	0.5364	303	0.5739	303	0.6295	303	0.7135	303	0.7609	303	0.9533
302	0.5424	302	0.5785	302	0.6335	302	0.7164	302	0.7631	302	0.9538
301	0.5477	301	0.5839	301	0.6375	301	0.7196	301	0.7656	301	0.9551
300	0.5527	300	0.588	300	0.6413	300	0.7226	300	0.7678	300	0.9563

## Sheet: Fig. 2c
	ID:PMMA (1:200)		ID in o-DCB		ID film
Wavelength (nm)	Emission intensity (a.u.)	Wavelength (nm)	Emission intensity (a.u.)	Wavelength (nm)	Emission intensity (a.u.)
450	716.866	450	3641.02	450	-6.46709
451	767.625	451	3781.57	451	183.957
452	788.107	452	3627.63	452	119.587
453	886.955	453	4276.86	453	132.695
454	992.926	454	4276.86	454	-13.5669
455	1246.72	455	3728.03	455	-68.5003
456	1545.05	456	4363.87	456	-34.3485
457	2216.5	457	4859.15	457	-64.502
458	2999.26	458	4865.85	458	37.9076
459	4075	459	5428.06	459	147.631
460	6090.24	460	6632.81	460	235.544
461	8125.07	461	7255.27	461	262.585
462	10735.2	462	8245.84	462	419.8
463	14135.2	463	9925.79	463	463.317
464	18345.5	464	12321.9	464	738.641
465	22635.2	465	13734.1	465	1016.75
466	27027.2	466	15768.8	466	1292.79
467	32291	467	18600	467	1559.43
468	37725.9	468	22133.9	468	1882.08
469	43247.1	469	24784.4	469	2190.56
470	47886.6	470	28974.2	470	2381.12
471	52585.9	471	33063.7	471	2677.28
472	57712.6	472	37440.9	472	3014.46
473	61453.7	473	41229.2	473	3288.06
474	65612.4	474	45151.3	474	3542.22
475	69532.4	475	49006.5	475	3833.16
476	72564.6	476	53035.7	476	4055.54
477	75221.9	477	57627.2	477	4126.77
478	77610.3	478	61147.7	478	4251
479	79887.4	479	64628.1	479	4417.18
480	81649.7	480	68717.5	480	4623.03
481	83144.9	481	69801.8	481	4874.71
482	84127.1	482	73857.8	482	5136.92
483	84552.8	483	75477.5	483	5412.49
484	84647.2	484	76822.8	484	5512.04
485	84650.7	485	79727.6	485	5605.57
486	83795	486	79948.5	486	5615.65
487	83855.5	487	81454.4	487	5624.1
488	82591	488	83094.2	488	5539.33
489	82314.9	489	83121	489	5511.61
490	80850	490	83415.5	490	5643.51
491	79949.7	491	84647	491	5756.42
492	78895.3	492	82839.9	492	5830.8
493	77052	493	82860	493	5891.56
494	74882.7	494	81220.2	494	5921.54
495	73691.2	495	80477.2	495	5830.19
496	72415.9	496	80504	496	5805.37
497	70363.3	497	79085.1	497	5844.62
498	69165.5	498	79138.6	498	5884.89
499	67755	499	78335.5	499	5784.93
500	66410.3	500	77873.6	500	5754.57
501	64769.1	501	74942.1	501	5731.69
502	63476.9	502	73884.6	502	5618.73
503	61231.9	503	73007.8	503	5693.6
504	60032.4	504	72505.8	504	5751.85
505	59025.2	505	70310.5	505	5718
506	57011.8	506	69580.9	506	5695.75
507	56155.1	507	69768.4	507	5712.16
508	54814	508	68316	508	5602.39
509	53724.9	509	67593.1	509	5575.82
510	52491.5	510	66321.4	510	5774.68
511	51736.4	511	65230.5	511	5890.87
512	49838.7	512	64849	512	5882.52
513	48668.5	513	64179.7	513	5832.21
514	47248.1	514	63148.9	514	5885.94
515	46336.3	515	62138.3	515	5762.63
516	45286.3	516	61883.9	516	5620.05
517	44395.8	517	60552	517	5642.59
518	43059.2	518	59661.8	518	5740.33
519	42021.7	519	58791.7	519	5808.15
520	41033.2	520	57821.3	520	5744.18
521	39991.3	521	57573.6	521	5784.34
522	38605.7	522	56957.9	522	5742.48
523	37956.5	523	55398.4	523	5646.69
524	36874.5	524	55351.5	524	5628
525	35979.5	525	55559	525	5505.93
526	35010.7	526	53417.2	526	5517.61
527	34136.2	527	52520.4	527	5523.43
528	33081.8	528	52212.5	528	5700.17
529	31974.9	529	51141.6	529	5679.15
530	31230.4	530	51034.5	530	5793.49
531	30344.4	531	50204.6	531	5959.56
532	29275.7	532	49615.6	532	6009.06
533	27969.3	533	48631.7	533	5944.58
534	27661.2	534	45747	534	5904.11
535	26786.7	535	46262.4	535	5996.76
536	25810.7	536	45305.3	536	6019.04
537	25072.5	537	44455.2	537	6069.4
538	24206	538	43946.6	538	6079.21
539	23455.3	539	43036.3	539	6124
540	22638.7	540	42179.6	540	6275.23
541	22198.8	541	41443.4	541	6183.12
542	21433.8	542	38672.4	542	6471.52
543	20782	543	39897.3	543	6721.42
544	20516.6	544	38023.2	544	7099.28
545	19887.9	545	37086.2	545	7178.66
546	19328.7	546	36470.4	546	7182.7
547	18707.1	547	36430.3	547	7049.66
548	18029.4	548	35192.1	548	6986.64
549	17542.3	549	34583	549	6705.23
550	17246.6	550	33759.7	550	6570.03
551	16397.1	551	32160.1	551	6633.94
552	15863.7	552	32849.5	552	6572.6
553	15650.8	553	31644.7	553	6402.06
554	15174.4	554	30962	554	6348.36
555	14997.2	555	29516.3	555	6458.4
556	14414.8	556	30172.3	556	6467.13
557	14019.4	557	29275.4	557	6446.78
558	13688.1	558	28606.1	558	6387.64
559	13387.1	559	28699.8	559	6587.71
560	12977.5	560	27809.6	560	6447.67
561	12707.7	561	26457.6	561	6343.11
562	12238.4	562	27515.1	562	6317.21
563	11974.8	563	25440.3	563	6605.56
564	11824.3	564	25119	564	6697.37
565	11452	565	24791.1	565	6853.65
566	11074.5	566	24670.6	566	6888.1
567	10913.3	567	23927.7	567	7019.13
568	10639.9	568	24014.7	568	6866.88
569	10565.1	569	23017.4	569	6614.09
570	10071.7	570	23184.7	570	6504.96
571	9867.82	571	22455.2	571	6577.9
572	9795.68	572	21772.5	572	6495.75
573	9662.11	573	20976	573	6574.42
574	9292.54	574	21906.4	574	6704.36
575	9138.48	575	20387	575	6865.82
576	8966.61	576	20353.6	576	6902.17
577	8728.85	577	19978.8	577	7081.83
578	8787.62	578	19242.5	578	7139.32
579	8431.41	579	19102	579	7358.35
580	8231.94	580	18767.3	580	7325.12
581	8066.3	581	17837	581	7376
582	8055.61	582	17843.7	582	7471.93
583	7895.32	583	17495.6	583	7526.66
584	7835.66	584	17529.1	584	7574.84
585	7552.47	585	17060.6	585	7609.5
586	7348.54	586	16819.6	586	7725.9
587	7263.05	587	16404.7	587	7586.01
588	7296.89	588	15581.4	588	7737.56
589	7227.43	589	15313.7	589	7633.23
590	6863.21	590	15641.7	590	7701.69
591	6869.45	591	14878.6	591	7732.37
592	6726.07	592	14851.9	592	7771.26
593	6681.55	593	14671.2	593	7593.8
594	6600.51	594	14610.9	594	7535.14
595	6516.8	595	13613.7	595	7484.91
596	6245.19	596	13727.4	596	7359.69
597	6404.6	597	13399.5	597	7444.42
598	6071.54	598	13345.9	598	7565.52
599	6157.03	599	12904.2	599	7571.39
600	6061.75	600	13098.3	600	7662.13
601	5950.43	601	12623.1	601	7600.09
602	6002.97	602	12549.5	602	7663.77
603	5834.67	603	11906.9	603	7680.02
604	5802.61	604	12107.7	604	7915.31
605	5680.61	605	11806.5	605	7964.13
606	5799.94	606	11451.8	606	8106
607	5704.65	607	11565.6	607	8081.73
608	5597.79	608	10762.4	608	8331.41
609	5676.15	609	11170.7	609	8462.49
610	5539.01	610	11143.9	610	8363.93
611	5493.6	611	10976.6	611	8586.22
612	5468.66	612	10575	612	8889.29
613	5340.43	613	11150.6	613	8952.91
614	5459.76	614	10206.9	614	9074.34
615	5544.36	615	10407.7	615	9451.43
616	5493.6	616	9972.64	616	9642.81
617	5499.83	617	9778.55	617	9317.17
618	5352.9	618	9899.02	618	9063.02
619	5366.25	619	9176.17	619	9129.01
620	5317.28	620	9423.81	620	8778.32
621	5303.92	621	9115.93	621	8172.43
622	5278.09	622	8961.99	622	8467.93
623	5312.82	623	8982.07	623	8308.29
624	5095.54	624	8787.97	624	7937.51
625	5116.02	625	9002.15	625	8294.96
626	5105.33	626	8439.94	626	8597.11
627	5205.07	627	8399.78	627	8386.86
628	5175.68	628	8198.99	628	8516.73
629	5093.76	629	8620.65	629	8634.49
630	5064.37	630	8265.92	630	8291.45
631	4960.18	631	8145.44	631	8365.92
632	5151.64	632	8439.94	632	8482.78
633	5036.76	633	7543.07	633	8669.61
634	4939.7	634	7328.89	634	8531.03
635	5081.29	635	8085.2	635	8369.31
636	5087.52	636	7683.62	636	8410.64
637	4979.77	637	7583.23	637	8458.47
638	5200.62	638	7188.34	638	8273.06
639	5134.72	639	7482.83	639	8417.67
640	5228.22	640	7543.07	640	8550.67
641	5212.19	641	6746.59	641	8389.56
642	5265.63	642	7054.47	642	8228.09
643	5295.9	643	7241.88	643	8695.85
644	5312.82	644	6572.57	644	8762.05
645	5447.29	645	6519.03	645	8852.35
646	5503.39	646	6646.2	646	8863.2
647	5664.58	647	7148.18	647	8994.55
648	5769.66	648	6759.98	648	8522
649	5661.01	649	6110.75	649	8292.8
650	5636.08	650	6980.85	650	8101.79
651	5684.17	651	6893.84	651	8307.16
652	5750.96	652	6826.91	652	8228.89
653	5836.45	653	6853.68	653	8143.75
654	5705.54	654	6505.64	654	8285.77
655	5848.91	655	6559.19	655	8538.92
656	5863.16	656	6713.13	656	8473.58
657	5945.98	657	6519.03	657	8592.56
658	6087.57	658	6425.33	658	8570.81
659	6111.62	659	6298.16	659	8473.01
660	6239.85	660	6726.51	660	8418.31
661	5994.96	661	6304.85	661	8371
662	6305.75	662	6217.84	662	8534.6
663	6239.85	663	6164.3	663	8656.15
664	6269.24	664	6693.05	664	8524.56
665	6403.71	665	6338.32	665	8604.26
666	6423.3	666	6144.22	666	9036.37
667	6598.73	667	6271.39	667	8852.43
668	6703.81	668	6110.75	668	8928.77
669	6873.01	669	6237.92	669	9251.41
670	7019.05	670	5782.79	670	9126.32
671	7276.41	671	6378.48	671	8580.95
672	7320.94	672	6003.67	672	8942.79
673	7664.68	673	6177.68	673	9197.35
674	7818.74	674	5735.94	674	9045.37
675	8093.91	675	5963.51	675	8841.8
676	8427.85	676	5702.48	676	9024.86
677	8765.36	677	5983.59	677	8683.1
678	8860.64	678	6552.5	678	8290.15
679	9291.65	679	5789.49	679	8556.42
680	9860.69	680	5896.58	680	8632.25
681	10065.5	681	5709.17	681	8995.32
682	10549.1	682	5515.07	682	9123.91
683	11248.1	683	5876.5	683	9472.06
684	11837.6	684	5541.85	684	9637.56
685	12722.8	685	5481.61	685	9595.54
686	13429	686	5675.71	686	9090.34
687	14278.5	687	5762.72	687	9051.83
688	15118.3	688	5976.89	688	9051.11
689	16012.4	689	5869.8	689	8789.75
690	17296.5	690	6432.02	690	9624.77
691	18435.5	691	6365.09	691	10404.5
692	19859.4	692	6438.71	692	10629.2
693	21343	693	6244.62	693	11037.7
694	22871.1	694	6110.75	694	11227.4
695	24316.5	695	6592.65	695	11145.6
696	26154.5	696	6478.87	696	10942.1
697	28249	697	6432.02	697	11083
698	30353.3	698	6826.91	698	10892.6
699	32262.5	699	6853.68	699	11063.4
700	35740	700	6880.46	700	11096.3
701	37786.4	701	7429.29	701	11257.5
702	40693.9	702	7369.05	702	11856.4
703	43597.9	703	7208.41	703	12457.9
704	46107.4	704	7583.23	704	13098
705	48576.8	705	8205.68	705	14148.2
706	51045.3	706	8513.56	706	15029.1
707	52910.1	707	8741.12	707	14970.1
708	54492.5	708	8634.03	708	15673.8
709	56255.7	709	9711.62	709	16467.4
710	56925.4	710	9484.05	710	17373.4
711	57726	711	9805.32	711	17506.4
712	57526.5	712	10220.3	712	18362.5
713	57644	713	10106.5	713	18852.2
714	57235.3	714	10240.4	714	19463
715	56648.4	715	10401	715	19672.3
716	56206.7	716	10541.6	716	20954.9
717	55487.2	717	10702.2	717	21791.4
718	53951.1	718	10441.2	718	22562
719	53307.2	719	11050.2	719	23545
720	52737.3	720	10755.7	720	24440
721	51457.6	721	10795.9	721	25439.6
722	50524.4	722	10729	722	26498.3
723	49528.8	723	10923.1	723	27574.6
724	48351.5	724	10227	724	27349.3
725	47586.5	725	10641.9	725	28346.9
726	46506.3	726	10554.9	726	28296.9
727	45191.1	727	10903	727	28750.9
728	44009.3	728	9912.41	728	29446.9
729	43030.7	729	9939.18	729	30514.8
730	41637	730	9778.55	730	30705
731	40842.7	731	9571.06	731	31628.3
732	39845.3	732	9510.82	732	31672.1
733	38632.4	733	9765.16	733	32280
734	37990.3	734	9303.34	734	33200.2
735	37223.6	735	9202.94	735	33818.2
736	36610	736	9156.09	736	34269.1
737	35510.2	737	8908.45	737	35147.4
738	35068.5	738	8794.67	738	34662.1
739	34321.4	739	8613.96	739	35234.8
740	33682	740	8828.13	740	34971.6
741	33068.4	741	8647.42	741	34782.1
742	31818.2	742	8165.52	742	35879.2
743	32008.7	743	8553.72	743	36691.5
744	31313.2	744	8359.62	744	36692.6
745	30892.9	745	7817.48	745	37868.9
746	30532.3	746	7958.04	746	38603.6
747	29756.6	747	8359.62	747	38543.3
748	29592.8	748	7763.94	748	39359.1
749	28859	749	7509.6	749	39402.4
750	28257	750	7817.48	750	39165.8
751	27736.9	751	7777.32	751	40172.8
752	27138.5	752	7676.93	752	39979.9
753	27031.6	753	7328.89	753	40238.9
754	26250.7	754	7302.12	754	40065.2
755	26087.7	755	7181.64	755	39727.6
756	25377.1	756	7054.47	756	38847.4
757	24992.4	757	6813.52	757	40149
758	24691.4	758	6954.08	758	40600.5
759	24298.6	759	6940.69	759	41040.1
760	24074.2	760	7067.86	760	42204.4
761	23712.7	761	6659.58	761	43957.5
762	23491.8	762	6887.15	762	43073.8
763	23442.9	763	6432.02	763	42660.4
764	22836.4	764	6759.98	764	44362.3
765	22728.7	765	6485.57	765	44545.4
766	22347.5	766	6177.68	766	45072.1
767	22182.8	767	6559.19	767	45996.2
768	22008.2	768	6217.84	768	47468.4
769	21831	769	6298.16	769	46492.1
770	21847.9	770	6184.38	770	46260.2
771	21384	771	6204.46	771	46274.8
772	21216.6	772	6010.36	772	45641.7
773	21026.9	773	5856.42	773	44885.7
774	21281.6	774	5996.97	774	45641.9
775	21047.4	775	5856.42	775	45615.9
776	20677.8	776	6331.63	776	44911.8
777	20824.7	777	6077.29	777	46058.2
778	20525.5	778	5796.18	778	45626.3
779	20738.4	779	5856.42	779	45732.6
780	20606.6	780	5963.51	780	46822.1
781	20662.7	781	5970.2	781	45836.8
782	20719.7	782	5983.59	782	45691.5
783	20386.6	783	5883.19	783	47107.1
784	20753.5	784	6043.82	784	47335.8
785	20578.1	785	5742.64	785	47280.2
786	20576.3	786	6365.09	786	47637.1
787	20619	787	6083.98	787	48038.4
788	20500.6	788	6077.29	788	48983.4
789	20273.5	789	5816.26	789	48245.7
790	20343	790	6097.37	790	48898.4
791	20046.4	791	5749.33	791	49923.1
792	20102.5	792	6117.45	792	50529.7
793	19840.7	793	5896.58	793	48497.9
794	19777.5	794	6017.05	794	49673.8
795	19586	795	5829.65	795	50048.8
796	19420.4	796	6104.06	796	50217
797	19057.9	797	5863.11	797	50731.9
798	19294.8	798	6117.45	798	52950
799	18665.2	799	5675.71	799	52982.7
800	18783.7	800	5709.17	800	53797
801	18330.4	801	5615.47	801	55265.2
802	17961.7	802	6003.67	802	56283.4
803	17804.1	803	5950.12	803	56469.8
804	17396.2	804	5916.66	804	58593.3
805	17212.8	805	5448.14	805	58981.4
806	16860.2	806	5461.53	806	58043.5
807	16682.1	807	5608.78	807	57569.3
808	16328.5	808	5588.7	808	57841.9
809	16008.8	809	5709.17	809	56496.6
810	15724.7	810	5474.91	810	55170.7
811	15487.9	811	5648.93	811	57783.7
812	15449.6	812	5602.08	812	58098.3
813	15169.1	813	5441.45	813	58378.6
814	14960.7	814	5836.34	814	59318.5
815	14731.8	815	5100.1	815	60774.6
816	14475.3	816	5247.35	816	61811.3
817	14198.4	817	5454.84	817	62217.1
818	14054.1	818	5602.08	818	62464.7
819	13747.8	819	5608.78	819	63952.6
820	13825.3	820	5602.08	820	69101.9
821	13518.9	821	5381.21	821	69256.6
822	13403.2	822	5193.81	822	71690.9
823	13235.8	823	5341.05	823	73810.2
824	12855.5	824	5501.69	824	72932.9
825	12510.9	825	5515.07	825	70078.7
826	12241.9	826	5521.77	826	70347.5
827	12011.3	827	4912.7	827	69645.8
828	11835.9	828	5039.87	828	68422
829	11456.5	829	5113.49	829	69622.2
830	11542	830	5140.26	830	69763.5
831	11428.9	831	5407.98	831	69777.7
832	11113.6	832	5294.2	832	71095.8
833	11019.3	833	4805.61	833	72853.9
834	10722.7	834	4859.15	834	73877.6
835	10548.2	835	4859.15	835	73860.1
836	10602.5	836	5274.12	836	74005
837	10334.4	837	4892.62	837	73380.3
838	10224.9	838	4892.62	838	70378.7
839	10112.7	839	4859.15	839	68853.7
840	9818.84	840	5066.64	840	69556.1
841	9819.73	841	5066.64	841	68072.4
842	9573.05	842	4952.86	842	66930.8
843	9361.11	843	5073.33	843	70080
844	9370.02	844	4845.77	844	73178.4
845	9213.29	845	4778.84	845	73000.2
846	9157.18	846	4872.54	846	72800
847	8933.66	847	4946.16	847	74746.1
848	8644.25	848	4276.86	848	75494.8
849	8686.1	849	4946.16	849	73169.7
850	8435.87	850	4785.53	850	74462.1
851	8304.07	851	5066.64	851	78767.2
852	8152.68	852	4571.35	852	77506.1
853	7954.1	853	4537.89	853	76658.1
854	7864.15	854	5059.95	854	79070.8
855	7671.8	855	4584.74	855	78134.3
856	7580.97	856	4879.23	856	76277.1
857	7385.06	857	4638.28	857	76863.7
858	7283.54	858	4484.34	858	78677.9
859	7150.85	859	4598.13	859	79499.8
860	7009.26	860	4417.41	860	80598.3
861	6779.5	861	4604.82	861	80900.7
862	6743.88	862	4624.9	862	80570.7
863	6421.52	863	4711.91	863	80586.5
864	6179.3	864	4624.9	864	79094.6
865	6059.97	865	4711.91	865	75222.7
866	5942.42	866	4738.68	866	77555.9
867	5932.62	867	4303.63	867	78550.5
868	5612.04	868	4611.51	868	78249.4
869	5470.44	869	4042.6	869	78628.1
870	5288.78	870	4524.5	870	84940.5
871	5044.78	871	4557.97	871	80341.8
872	4912.98	872	4644.98	872	78112
873	4772.28	873	4370.56	873	75487.4
874	4675.21	874	4363.87	874	73492.6
875	4413.4	875	4236.7	875	71964.5
876	4324.35	876	4270.17	876	76363.4
877	4085.69	877	4270.17	877	78457.4
878	3892.45	878	4711.91	878	79031.4
879	3849.7	879	4055.99	879	81302.4
880	3656.46	880	4263.47	880	79713.5
881	3436.5	881	4243.39	881	78293
882	3204.08	882	4397.33	882	81456.8
883	3073.17	883	4363.87	883	84647.2
884	3001.93	884	4243.39	884	83968.4
885	2857.67	885	3835.12	885	81439.6
886	2656.41	886	4176.46	886	83542.9
887	2464.06	887	4303.63	887	77656
888	2403.5	888	3828.42	888	76249.1
889	2355.42	889	4223.31	889	80300.3
890	2112.31	890	4156.38	890	81682.5
891	2049.08	891	4263.47	891	75347.4
892	1949.34	892	3875.28	892	80995.7
893	1803.3	893	4149.69	893	79777.9
894	1827.34	894	3734.72	894	73411.7
895	1683.08	895	3922.13	895	76296.1
896	1683.08	896	3848.5	896	--
897	1593.13	897	3413.46	897	--
898	1487.16	898	3768.19	898	--
899	1420.37	899	3761.49	899	--
900	1368.72	900	4116.23	900	--
--	--	--	--	--	--
		--	--
		--	--
		Wavelength (nm)	Emission intensity´3
		680	23586.3
		681	22836.7
		682	22060.3
		683	23506
		684	22167.4
		685	21926.4
		686	22702.8
		687	23050.9
		688	23907.6
		689	23479.2
		690	25728.1
		691	25460.4
		692	25754.9
		693	24978.5
		694	24443
		695	26370.6
		696	25915.5
		697	25728.1
		698	27307.6
		699	27414.7
		700	27521.8
		701	29717.1
		702	29476.2
		703	28833.7
		704	30332.9
		705	32822.7
		706	34054.2
		707	34964.5
		708	34536.1
		709	38846.5
		710	37936.2
		711	39221.3
		712	40881.1
		713	40426
		714	40961.5
		715	41604
		716	42166.2
		717	42808.7
		718	41764.6
		719	44200.9
		720	43022.9
		721	43183.6
		722	42915.8
		723	43692.2
		724	40907.9
		725	42567.8
		726	42219.8
		727	43611.9
		728	39649.6
		729	39756.7
		730	39114.2
		731	38284.2
		732	38043.3
		733	39060.6
		734	37213.4
		735	36811.8
		736	36624.4
		737	35633.8
		738	35178.7
		739	34455.8
		740	35312.5
		741	34589.7
		742	32662.1
		743	34214.9
		744	33438.5
		745	31269.9
		746	31832.1
		747	33438.5
		748	31055.8
		749	30038.4
		750	31269.9
		751	31109.3
		752	30707.7
		753	29315.6
		754	29208.5
		755	28726.6
		756	28217.9
		757	27254.1
		758	27816.3
		759	27762.8
		760	28271.4
		761	26638.3
		762	27548.6
		763	25728.1
		764	27039.9
		765	25942.3
		766	24710.7
		767	26236.8
		768	24871.4
		769	25192.6
		770	24737.5
		771	24817.8
		772	24041.4
		773	23425.7
		774	23987.9
		775	23425.7
		776	25326.5
		777	24309.2
		778	23184.7
		779	23425.7
		780	23854
		781	23880.8
		782	23934.3
		783	23532.8
		784	24175.3
		785	22970.5
		786	25460.4
		787	24335.9
		788	24309.2
		789	23265
		790	24389.5
		791	22997.3
		792	24469.8
		793	23586.3
		794	24068.2
		795	23318.6
		796	24416.2
		797	23452.4
		798	24469.8
		799	22702.8
		800	22836.7
		801	22461.9
		802	24014.7
		803	23800.5
		804	23666.6
		805	21792.6
		806	21846.1
		807	22435.1
		808	22354.8
		809	22836.7
		810	21899.7
		811	22595.7
		812	22408.3
		813	21765.8
		814	23345.4
		815	20400.4
		816	20989.4
		817	21819.3
		818	22408.3
		819	22435.1
		820	22408.3
		821	21524.8
		822	20775.2
		823	21364.2
		824	22006.7
		825	22060.3
		826	22087.1
		827	19650.8
		828	20159.5
		829	20454
		830	20561
		831	21631.9
		832	21176.8
		833	19222.4
		834	19436.6
		835	19436.6
		836	21096.5
		837	19570.5
		838	19570.5
		839	19436.6
		840	20266.6
		841	20266.6
		842	19811.4
		843	20293.3
		844	19383.1
		845	19115.4
		846	19490.2
		847	19784.7
		848	17107.4
		849	19784.7
		850	19142.1
		851	20266.6
		852	18285.4
		853	18151.6
		854	20239.8
		855	18339
		856	19516.9
		857	18553.1
		858	17937.4
		859	18392.5
		860	17669.7
		861	18419.3
		862	18499.6
		863	18847.6
		864	18499.6
		865	18847.6
		866	18954.7
		867	17214.5
		868	18446
		869	16170.4
		870	18098
		871	18231.9
		872	18579.9
		873	17482.2
		874	17455.5
		875	16946.8
		876	17080.7
		877	17080.7
		878	18847.6
		879	16224
		880	17053.9
		881	16973.6
		882	17589.3
		883	17455.5
		884	16973.6
		885	15340.5
		886	16705.9
		887	17214.5
		888	15313.7
		889	16893.3
		890	16625.5
		891	17053.9
		892	15501.1
		893	16598.8
		894	14938.9
		895	15688.5
		896	15394
		897	13653.8
		898	15072.7
		899	15046
		900	16464.9

## Sheet: Fig. 2d
	ID film		ID in o-DCB
Wavelength (nm)	Emission intensity (a.u.)	Wavelength (nm)	Emission intensity (a.u.)
680	-3.38366	680	428.799
681	-5.01116	681	435.829
682	-7.16237	682	436.652
683	-9.09313	683	430.023
684	-9.80944	684	416.226
685	-8.27162	685	397.039
686	-3.62892	686	375.301
687	4.57588	687	354.243
688	16.2872	688	336.732
689	30.9373	689	324.67
690	47.5696	690	318.676
691	65.056	691	318.158
692	82.3508	692	321.696
693	98.7173	693	327.629
694	113.868	694	334.636
695	127.98	695	342.149
696	141.593	696	350.477
697	155.414	697	360.621
698	170.088	698	373.866
699	186.005	699	391.288
700	203.198	700	413.342
701	221.356	701	439.659
702	239.963	702	469.097
703	258.507	703	500.013
704	276.717	704	530.659
705	294.743	705	559.551
706	313.236	706	585.72
707	333.288	707	608.763
708	356.244	708	628.715
709	383.412	709	645.813
710	415.753	710	660.256
711	453.604	711	672.051
712	496.519	712	680.996
713	543.256	713	686.788
714	591.928	714	689.195
715	640.305	715	688.207
716	686.182	716	684.087
717	727.781	717	677.301
718	764.069	718	668.353
719	794.957	719	657.607
720	821.32	720	645.181
721	844.826	721	630.996
722	867.614	722	614.988
723	891.865	723	597.421
724	919.348	724	579.202
725	951.033	725	562.042
726	986.846	726	548.358
727	1025.63	727	540.897
728	1065.31	728	542.109
729	1103.28	729	553.443
730	1136.89	730	574.76
731	1164.01	731	604.043
732	1183.46	732	637.544
733	1195.34	733	670.371
734	1201.05	734	697.397
735	1203.08	735	714.298
736	1204.6	736	718.45
737	1208.8	737	709.468
738	1218.34	738	689.248
739	1234.76	739	661.508
740	1258.24	740	630.931
741	1287.48	741	602.146
742	1320.04	742	578.772
743	1352.75	743	562.745
744	1382.39	744	554.068
745	1406.28	745	550.986
746	1422.79	746	550.527
747	1431.66	747	549.248
748	1433.97	748	544.002
749	1431.93	749	532.592
750	1428.42	750	514.199
751	1426.48	751	489.543
752	1428.74	752	460.787
753	1436.98	753	431.237
754	1451.93	754	404.87
755	1473.18	755	385.766
756	1499.35	756	377.486
757	1528.43	757	382.457
758	1558.15	758	401.456
759	1586.37	759	433.278
760	1611.5	760	474.691
761	1632.67	761	520.752
762	1649.82	762	565.489
763	1663.7	763	602.879
764	1675.59	764	627.953
765	1687.07	765	637.8
766	1699.64	766	632.226
767	1714.39	767	613.869
768	1731.78	768	587.699
769	1751.51	769	559.971
770	1772.59	770	536.847
771	1793.53	771	523.028
772	1812.69	772	520.723
773	1828.7	773	529.24
774	1840.79	774	545.311
775	1849.06	775	564.079
776	1854.58	776	580.487
777	1859.14	777	590.689
778	1865.01	778	593.1
779	1874.36	779	588.792
780	1888.78	780	581.117
781	1908.91	781	574.668
782	1934.2	782	573.869
783	1962.97	783	581.607
784	1992.76	784	598.285
785	2020.85	785	621.597
786	2044.81	786	647.07
787	2063.07	787	669.261
788	2075.21	788	683.237
789	2082.02	789	685.956
790	2085.31	790	677.135
791	2087.44	791	659.371
792	2090.77	792	637.47
793	2097.17	793	617.175
794	2107.68	794	603.649
795	2122.4	795	600.107
796	2140.66	796	606.996
797	2161.37	797	621.918
798	2183.44	798	640.311
799	2206.19	799	656.684
800	2229.53	800	666.072
801	2253.94	801	665.294
802	2280.28	802	653.712
803	2309.33	803	633.28
804	2341.41	804	607.909
805	2376.02	805	582.353
806	2411.73	806	560.923
807	2446.32	807	546.399
808	2477.13	808	539.418
809	2501.59	809	538.5
810	2517.82	810	540.66
811	2525.01	811	542.427
812	2523.71	812	540.96
813	2515.75	813	534.956
814	2503.96	814	525.075
815	2491.63	815	513.798
816	2481.95	816	504.738
817	2477.47	817	501.616
818	2479.72	818	507.176
819	2489.1	819	522.349
820	2504.95	820	545.879
821	2525.85	821	574.521
822	2550.03	822	603.76
823	2575.76	823	628.851
824	2601.73	824	645.918
825	2627.17	825	652.818
826	2651.89	826	649.566
827	2676.19	827	638.208
828	2700.58	828	622.205
829	2725.57	829	605.497
830	2751.47	830	591.516
831	2778.25	831	582.389
832	2805.52	832	578.553
833	2832.61	833	578.854
834	2858.72	834	581.073
835	2883.11	835	582.719
836	2905.22	836	581.839
837	2924.79	837	577.609
838	2941.91	838	570.55
839	2956.94	839	562.291
840	2970.44	840	554.99
841	2983.02	841	550.569
842	2995.23	842	550.006
843	3007.4	843	552.91
844	3019.64	844	557.497
845	3031.84	845	561.003
846	3043.68	846	560.405
847	3054.82	847	553.263
848	3064.97	848	538.437
849	3073.98	849	516.484
850	3081.95	850	489.615
851	3089.21	851	461.23
852	3096.23	852	435.156
853	3103.54	853	414.796
854	3111.59	854	402.406
855	3120.6	855	398.696
856	3130.51	856	402.817
857	3140.98	857	412.725
858	3151.49	858	425.782
859	3161.47	859	439.422
860	3170.53	860	451.688
861	3178.62	861	461.517
862	3186.14	862	468.728
863	3193.94	863	473.764
864	3203.22	864	477.306
865	3215.26	865	479.908
866	3231.17	866	481.763
867	3251.59	867	482.68
868	3276.43	868	482.236
869	3304.79	869	480.042
870	3335.05	870	476.004
871	3365.04	871	470.458
872	3392.42	872	464.152
873	3415.03	873	458.044
874	3431.28	874	453.012
875	3440.35	875	449.565
876	3442.33	876	447.67
877	3438.11	877	446.762
878	3429.15	878	445.94
879	3417.19	879	444.297
880	3403.91	880	441.275
881	3390.62	881	436.928
882	3378.14	882	431.989
883	3366.72	883	427.726
884	3356.11	884	425.596
885	3345.8	885	426.809
886	3335.16	886	431.925
887	3323.64	887	440.602
888	3310.92	888	451.576
889	3296.94	889	462.894
890	3281.87	890	472.333
891	3266	891	477.904
892	3249.69	892	478.309
893	3233.24	893	473.235
894	3216.84	894	463.414
895	3200.58	895	450.445
896	3184.5	896	436.424
897	3168.58	897	423.492
898	3152.83	898	413.397
899	3137.31	899	407.172
900	3122.08	900	404.996
901	3107.21	901	406.245
902	3092.69	902	409.701
903	3078.42	903	413.858
904	3064.16	904	417.251
905	3049.6	905	418.735
906	3034.33	906	417.678
907	3018.01	907	414.022
908	3000.33	908	408.247
909	2981.17	909	401.227
910	2960.57	910	394.042
911	2938.73	911	387.761
912	2916.03	912	383.252
913	2892.9	913	381.027
914	2869.82	914	381.171
915	2847.24	915	383.343
916	2825.54	916	386.864
917	2805.02	917	390.863
918	2785.83	918	394.466
919	2768.02	919	396.971
920	2751.5	920	397.993
921	2736.07	921	397.52
922	2721.43	922	395.885
923	2707.21	923	393.654
924	2693.06	924	391.453
925	2678.65	925	389.792
926	2663.76	926	388.927
927	2648.32	927	388.8
928	2632.38	928	389.08
929	2616.14	929	389.283
930	2599.85	930	388.941
931	2583.7	931	387.768
932	2567.77	932	385.758
933	2551.95	933	383.2
934	2535.92	934	380.586
935	2519.19	935	378.449
936	2501.22	936	377.176
937	2481.56	937	376.852
938	2459.95	938	377.201
939	2436.47	939	377.626
940	2411.55	940	377.366
941	2385.95	941	375.699
942	2360.59	942	372.164
943	2336.43	943	366.708
944	2314.25	944	359.733
945	2294.53	945	352.022
946	2277.36	946	344.557
947	2262.44	947	338.294
948	2249.21	948	333.944
949	2236.99	949	331.834
950	2225.15	950	331.869
951	2213.28	951	333.61
952	2201.24	952	336.437
953	2189.13	953	339.74
954	2177.26	954	343.08
955	2165.96	955	346.28
956	2155.42	956	349.412
957	2145.59	957	352.696
958	2136.11	958	356.352
959	2126.33	959	360.442
960	2115.45	960	364.775
961	2102.64	961	368.892
962	2087.25	962	372.143
963	2068.94	963	373.841
964	2047.77	964	373.448
965	2024.24	965	370.735
966	1999.15	966	365.871
967	1973.54	967	359.423
968	1948.48	968	352.255
969	1924.92	969	345.353
970	1903.59	970	339.63
971	1884.85	971	335.742
972	1868.74	972	333.98
973	1855	973	334.238
974	1843.1	974	336.079
975	1832.39	975	338.863
976	1822.17	976	341.903
977	1811.82	977	344.612
978	1800.82	978	346.604
979	1788.84	979	347.724
980	1775.77	980	348.014
981	1761.67	981	347.632
982	1746.78	982	346.749
983	1731.44	983	345.461
984	1716.07	984	343.743
985	1701.04	985	341.457
986	1686.69	986	338.41
987	1673.21	987	334.446
988	1660.65	988	329.542
989	1648.94	989	323.878
990	1637.86	990	317.853
991	1627.16	991	312.049
992	1616.54	992	307.132
993	1605.75	993	303.717
994	1594.61	994	302.24
995	1583.02	995	302.846
996	1570.95	996	305.341
997	1558.42	997	309.216
998	1545.49	998	313.728
999	1532.22	999	318.044
1000	1518.66	1000	321.388
1001	1504.83	1001	323.182
1002	1490.76	1002	323.141
1003	1476.5	1003	321.292
1004	1462.09	1004	317.949
1005	1447.62	1005	313.611
1006	1433.19	1006	308.852
1007	1418.88	1007	304.198
1008	1404.75	1008	300.039
1009	1390.82	1009	296.58
1010	1377.05	1010	293.846
1011	1363.36	1011	291.721
1012	1349.66	1012	290.012
1013	1335.85	1013	288.525
1014	1321.9	1014	287.11
1015	1307.84	1015	285.699
1016	1293.77	1016	284.3
1017	1279.84	1017	282.982
1018	1266.2	1018	281.841
1019	1252.99	1019	280.969
1020	1240.27	1020	280.434
1021	1228.02	1021	280.264
1022	1216.12	1022	280.453
1023	1204.41	1023	280.965
1024	1192.7	1024	281.739
1025	1180.81	1025	282.691
1026	1168.67	1026	283.715
1027	1156.26	1027	284.678
1028	1143.7	1028	285.423
1029	1131.15	1029	285.783
1030	1118.82	1030	285.597
1031	1106.91	1031	284.745
1032	1095.54	1032	283.176
1033	1084.78	1033	280.931
1034	1074.6	1034	278.156
1035	1064.9	1035	275.086
1036	1055.56	1036	272.011
1037	1046.42	1037	269.234
1038	1037.38	1038	267.011
1039	1028.34	1039	265.505
1040	1019.27	1040	264.755
1041	1010.17	1041	264.668
1042	1001.02	1042	265.032
1043	991.833	1043	265.557
1044	982.568	1044	265.922
1045	973.179	1045	265.835
1046	963.609	1046	265.073
1047	953.804	1047	263.52
1048	943.741	1048	261.18
1049	933.436	1049	258.17
1050	922.949	1050	254.698
1051	912.378	1051	251.025
1052	901.834	1052	247.429
1053	891.425	1053	244.159
1054	881.226	1054	241.409
1055	871.27	1055	239.298
1056	861.545	1056	237.864
1057	852.005	1057	237.076
1058	842.59	1058	236.857
1059	833.254	1059	237.112
1060	823.986	1060	237.753
1061	814.824	1061	238.717
1062	805.854	1062	239.972
1063	797.2	1063	241.503
1064	788.995	1064	243.285
1065	781.355	1065	245.258
1066	774.352	1066	247.296
1067	767.991	1067	249.193
1068	762.202	1068	250.677
1069	756.85	1069	251.439
1070	751.745	1070	251.187
1071	746.672	1071	249.713
1072	741.418	1072	246.949
1073	735.798	1073	243.008
1074	729.677	1074	238.194
1075	722.981	1075	232.971
1076	715.703	1076	227.897
1077	707.892	1077	223.538
1078	699.65	1078	220.373
1079	691.109	1079	218.707
1080	682.42	1080	218.619
1081	673.736	1081	219.953
1082	665.194	1082	222.341
1083	656.908	1083	225.271
1084	648.959	1084	228.175
1085	641.396	1085	230.523
1086	634.231	1086	231.9
1087	627.448	1087	232.062
1088	621.009	1088	230.955
1089	614.861	1089	228.706
1090	608.943	1090	225.582
1091	603.194	1091	221.945
1092	597.553	1092	218.189
1093	591.963	1093	214.689
1094	586.37	1094	211.768
1095	580.726	1095	209.661
1096	574.99	1096	208.506
1097	569.137	1097	208.33
1098	563.165	1098	209.054
1099	557.106	1099	210.493
1100	551.029	1100	212.368
1101	545.041	1101	214.329
1102	539.275	1102	215.99
1103	533.873	1103	216.97
1104	528.959	1104	216.955
1105	524.605	1105	215.744
1106	520.81	1106	213.3
1107	517.484	1107	209.764
1108	514.445	1108	205.444
1109	511.447	1109	200.772
1110	508.207	1110	196.221
1111	504.462	1111	192.22
1112	500.012	1112	189.06
1113	494.762	1113	186.832
1114	488.741	1114	185.404
1115	482.099	1115	184.439
1116	475.083	1116	183.474
1117	467.983	1117	182.02
1118	461.086	1118	179.67
1119	454.617	1119	176.194
1120	448.705	1120	171.595
1121	443.369	1121	166.101
1122	438.534	1122	160.117
1123	434.055	1123	154.123
1124	429.77	1124	148.567
1125	425.541	1125	143.762
1126	421.286	1126	139.826
1127	416.995	1127	136.668
1128	412.717	1128	134.038
1129	408.536	1129	131.609
1130	404.531	1130	129.088
1131	400.744	1131	126.307
1132	397.154	1132	123.293
1133	393.682	1133	120.268
1134	390.204	1134	117.614
1135	386.594	1135	115.785
1136	382.761	1136	115.193
1137	378.686	1137	116.109
1138	374.441	1138	118.582
1139	370.185	1139	122.421
1140	366.127	1140	127.21
1141	362.483	1141	132.389
1142	359.422	1142	137.353
1143	357.015	1143	141.568
1144	355.211	1144	144.662
1145	353.84	1145	146.49
1146	352.642	1146	147.151
1147	351.314	1147	146.946
1148	349.574	1148	146.316
1149	347.213	1149	145.733
1150	344.133	1150	145.606
1151	340.36	1151	146.19
1152	336.024	1152	147.537
1153	331.329	1153	149.486
1154	326.501	1154	151.701
1155	321.746	1155	153.748
1156	317.214	1156	155.193
1157	312.989	1157	155.7
1158	309.093	1158	155.113
1159	305.504	1159	153.49
1160	302.189	1160	151.101
1161	299.12	1161	148.369
1162	296.29	1162	145.781
1163	293.708	1163	143.785
1164	291.382	1164	142.695
1165	289.3	1165	142.634
1166	287.403	1166	143.521
1167	285.587	1167	145.1
1168	283.701	1168	147.019
1169	281.574	1169	148.91
1170	279.054	1170	150.478
1171	276.042	1171	151.548
1172	272.524	1172	152.084
1173	268.585	1173	152.165
1174	264.404	1174	151.932
1175	260.216	1175	151.526
1176	256.278	1176	151.044
1177	252.809	1177	150.509
1178	249.95	1178	149.881
1179	247.735	1179	149.083
1180	246.089	1180	148.041
1181	244.843	1181	146.722
1182	243.776	1182	145.145
1183	242.662	1183	143.375
1184	241.317	1184	141.5
1185	239.637	1185	139.592
1186	237.61	1186	137.693
1187	235.311	1187	135.806
1188	232.882	1188	133.92
1189	230.487	1189	132.045
1190	228.275	1190	130.248
1191	226.346	1191	128.672
1192	224.726	1192	127.525
1193	223.372	1193	127.035
1194	222.177	1194	127.382
1195	221.004	1195	128.626
1196	219.714	1196	130.654
1197	218.202	1197	133.176
1198	216.416	1198	135.765
1199	214.367	1199	137.944
1200	212.127	1200	139.294
1201	209.809	1201	139.563
1202	207.545	1202	138.726
1203	205.456	1203	136.997
1204	203.629	1204	134.774
1205	202.1	1205	132.54
1206	200.846	1206	130.74
1207	199.79	1207	129.671
1208	198.812	1208	129.424
1209	197.768	1209	129.869
1210	196.512	1210	130.713
1211	194.916	1211	131.589
1212	192.89	1212	132.157
1213	190.395	1213	132.188
1214	187.45	1214	131.611
1215	184.128	1215	130.509
1216	180.556	1216	129.078
1217	176.89	1217	127.559
1218	173.305	1218	126.174
1219	169.965	1219	125.08
1220	167.004	1220	124.35
1221	164.508	1221	123.977
1222	162.505	1222	123.908
1223	160.961	1223	124.07
1224	159.796	1224	124.391
1225	158.893	1225	124.815
1226	158.129	1226	125.294
1227	157.394	1227	125.777
1228	156.607	1228	126.208
1229	155.728	1229	126.525
1230	154.754	1230	126.666
1231	153.707	1231	126.588
1232	152.616	1232	126.27
1233	151.504	1233	125.715
1234	150.376	1234	124.939
1235	149.216	1235	123.948
1236	147.996	1236	122.726
1237	146.695	1237	121.228
1238	145.308	1238	119.395
1239	143.866	1239	117.191
1240	142.433	1240	114.635
1241	141.099	1241	111.839
1242	139.954	1242	109.009
1243	139.065	1243	106.428
1244	138.453	1244	104.4
1245	138.074	1245	103.186
1246	137.823	1246	102.944
1247	137.554	1247	103.696
1248	137.108	1248	105.337
1249	136.353	1249	107.677
1250	135.213	1250	110.518
1251	133.692	1251	113.72
1252	131.868	1252	117.241
1253	129.878	1253	121.144
1254	127.883	1254	125.547
1255	126.029	1255	130.553
1256	124.416	1256	136.183
1257	123.071	1257	142.34
1258	121.955	1258	148.826
1259	120.968	1259	155.411
1260	119.99	1260	161.941
1261	118.908	1261	168.428
1262	117.647	1262	175.103
1263	116.197	1263	182.392
1264	114.61	1264	190.804
1265	112.998	1265	200.772
1266	111.51	1266	212.475
1267	110.301	1267	225.717
1268	109.509	1268	239.892
1269	109.226	1269	254.064
1270	109.48	1270	267.149
1271	110.224	1271	278.135
1272	111.33	1272	286.298
1273	112.603	1273	291.323
1274	113.802	1274	293.319
1275	114.666	1275	292.713
1276	114.96	1276	290.066
1277	114.516	1277	285.881
1278	113.273	1278	280.467
1279	111.299	1279	273.904
1280	108.792	1280	266.122
1281	106.044	1281	257.049
1282	103.394	1282	246.777
1283	101.146	1283	235.657
1284	99.5015	1284	224.284
1285	98.5041	1285	213.366
1286	98.0257	1286	203.504
1287	97.7947	1287	194.979
1288	97.468	1288	187.621
1289	96.7278	1289	180.837
1290	95.378	1290	173.808
1291	93.411	1291	165.804
1292	91.0235	1292	156.53
1293	88.5702	1293	146.369
1294	86.4657	1294	136.423
1295	85.0591	1295	128.304
1296	84.5184	1296	123.709
1297	84.7613	1297	123.883
1298	85.4603	1298	129.138
1299	86.1273	1299	138.572
1300	86.2626	1300	150.117

## Sheet: Fig. 3a
Contour plot of ID in o-DCB
Contour plot in the NIR region.	Note: The first row of the matrix represents the delay time (highlighted in green), the first column represents the probe wavelength (highlighted in yellow), and each element in the matrix represents the differential absorption intensity at the corresponding delay time and probe wavelength.
0	-1.97557	-1.89823	-1.81556	-1.73156	-1.64222	-1.54756	-1.4529	-1.3489	-1.24089	-1.12756	-1.00756	-0.88356	-0.75289	-0.61556	-0.47156	-0.31823	-0.1609	0.00444	0.18044	0.36577	0.55911	0.7591	0.97243	1.19777	1.42844	1.67111	1.9311	2.20043	2.48444	2.78043	3.09377	3.42044	3.7631	4.12578	4.5031	4.90044	5.3191	5.75377	6.21378	6.6951	7.20043	7.72977	8.2871	8.86977	9.48311	10.1258	10.8004	11.5071	12.2511
797.202	-0.000259476	3.07473e-05	0.000127587	6.88115e-05	0.000214873	5.27674e-05	0.000127912	-3.17249e-05	-0.000201816	9.84919e-05	0.000122281	0.00024801	5.20457e-05	-6.93805e-05	-0.000133371	4.07729e-05	-0.000321767	3.09951e-05	0.000618878	0.00106	0.000938017	0.000697543	0.000641831	0.000578262	0.000343072	0.000455568	0.00070427	0.000731348	0.000354463	0.000436079	0.000494333	0.000294296	0.000499916	0.000651482	0.000514087	0.000496399	0.00038847	0.000575354	0.000521032	0.000435172	0.000653737	0.000402577	0.000425911	0.00061214	0.000630994	0.000479055	0.000587776	0.000491764	0.000647083
800.585	3.80176e-05	0.000173536	7.38468e-05	3.95999e-05	-2.56233e-06	-3.24452e-05	-0.000112149	-0.00036497	-0.000192774	5.24335e-05	-4.57663e-05	-8.11801e-05	-9.3381e-05	4.88794e-05	3.64927e-05	3.31585e-05	0.000144686	0.000107019	0.000796569	0.000862528	0.000631139	0.000573428	0.000310927	0.000318985	0.000442208	0.000341598	0.000605827	0.000392055	0.000491242	0.000437555	0.000212077	0.000373327	0.000387442	0.000597135	0.000413202	0.000416063	0.000397448	0.000485131	0.000551192	0.000341738	0.000524703	0.000468568	0.000489174	0.000291223	0.000397978	0.000442423	0.000621379	0.000488016	0.000422963
803.969	8.30513e-05	1.41963e-05	7.19339e-05	0.00010785	7.30846e-06	-8.1607e-05	-0.000180662	-0.00010696	2.3645e-05	3.76128e-05	1.31957e-05	-9.45279e-05	4.08143e-05	3.27352e-05	6.2925e-06	2.38771e-05	3.16669e-05	0.000219371	0.000653154	0.000763862	0.000637841	0.000536303	0.000406591	0.000420373	0.000332259	0.000273598	0.000511653	0.000418574	0.00036192	0.0003588	0.000203259	0.00033476	0.000375507	0.000524763	0.000356028	0.00025095	0.000392825	0.000440198	0.000423726	0.000370012	0.000506029	0.000458118	0.000472242	0.000334565	0.000420843	0.000443392	0.000543592	0.00055473	0.0003918
807.354	6.05733e-05	-1.61866e-05	4.97519e-05	-2.21788e-05	1.9891e-05	-2.23783e-05	-8.74129e-05	-1.81458e-05	4.32284e-05	3.27396e-05	6.16315e-06	-5.17038e-06	6.15642e-05	2.51221e-05	7.71926e-05	5.24436e-05	0.000110314	0.000416003	0.000746234	0.000730906	0.000697966	0.000529991	0.000471625	0.000412338	0.000422974	0.000383094	0.000529393	0.000469654	0.000425643	0.000354037	0.000318801	0.000412283	0.000425584	0.000476915	0.000426452	0.000354855	0.000375456	0.000480745	0.000388793	0.000412448	0.000435189	0.000458855	0.000488453	0.000378133	0.000465743	0.000467696	0.000499165	0.000482687	0.000463924
810.74	2.60892e-05	9.13532e-06	3.33959e-05	-0.00010743	4.76402e-05	-1.90064e-05	-6.07214e-05	-1.05415e-06	-3.0943e-05	2.58138e-05	5.33846e-05	-1.22069e-05	5.40289e-06	2.40199e-05	4.02418e-05	-2.53506e-05	4.13785e-05	0.00026867	0.000603885	0.000628832	0.000489964	0.000339188	0.000407642	0.000373336	0.000339947	0.000381545	0.000398272	0.000398828	0.000315375	0.000301509	0.000270642	0.000355919	0.000312375	0.00033278	0.000344377	0.000296355	0.000308233	0.000347719	0.000284658	0.000299952	0.000364658	0.000360873	0.000329444	0.000275101	0.000383234	0.000314482	0.000368338	0.000378295	0.000372445
814.125	-1.4293e-05	-2.10723e-05	-3.86014e-05	-0.000104092	3.11924e-05	6.46276e-05	6.86866e-06	5.65844e-05	-1.15658e-05	2.1867e-05	2.05531e-05	-3.60552e-05	7.41837e-05	4.8212e-05	4.87225e-05	5.2107e-05	5.74886e-05	0.000272648	0.000488864	0.000444988	0.000411236	0.000266264	0.000345213	0.000333483	0.000296709	0.000315735	0.000359154	0.000354801	0.000289352	0.000302476	0.000264563	0.000284367	0.000246914	0.000294489	0.000290159	0.000286811	0.000287403	0.000274523	0.000285331	0.000296291	0.000327323	0.000284024	0.00034198	0.000247917	0.00029424	0.000310142	0.000304237	0.000295397	0.000338293
817.512	-7.68472e-06	-1.0101e-05	-7.36573e-05	-0.000121665	-3.62448e-05	0.000103365	3.61736e-05	6.39688e-05	-9.42725e-06	4.14993e-05	3.39826e-05	-3.02288e-05	7.08782e-05	5.4665e-05	1.70487e-05	4.95618e-05	9.31894e-05	0.000272334	0.000450179	0.000418036	0.000388818	0.000265981	0.000343326	0.000330631	0.000261686	0.000292076	0.000320527	0.000324663	0.000280506	0.000273097	0.000258156	0.000281302	0.000265789	0.000267143	0.000291232	0.000257916	0.000270232	0.0002609	0.000271636	0.000318002	0.000315825	0.000249982	0.00034167	0.00021287	0.000276704	0.000283467	0.000294762	0.000286514	0.000326441
820.899	2.50905e-07	2.59194e-05	-7.52884e-05	-0.000154753	-5.63302e-05	0.000115885	4.88034e-05	4.68458e-05	1.66846e-05	4.26403e-05	2.54346e-05	-1.18875e-05	6.03078e-05	4.93124e-05	5.19321e-05	5.31165e-05	5.91091e-05	0.000305738	0.000472138	0.000446277	0.000379704	0.000320423	0.000330847	0.000312089	0.000279246	0.000279871	0.000321262	0.000311161	0.00026334	0.000288365	0.000285693	0.000297353	0.000287454	0.000289784	0.000295392	0.000298344	0.000304866	0.000279846	0.000304793	0.000314776	0.000321699	0.000293668	0.000338735	0.000248977	0.000291929	0.000301392	0.00029651	0.00033959	0.00033104
824.287	1.65089e-05	5.49267e-05	-8.06641e-05	-0.000182336	-2.70197e-05	0.000113554	3.52011e-05	4.86921e-05	2.84733e-05	2.73905e-05	9.21877e-06	2.39003e-05	2.52617e-05	2.88378e-05	3.38484e-05	-7.40691e-06	2.21158e-05	0.000316219	0.000488129	0.000491365	0.000421462	0.000349255	0.000344063	0.000318428	0.000284906	0.000302738	0.0003324	0.000328106	0.000298184	0.000324164	0.000294927	0.000302258	0.000318746	0.000309277	0.000299931	0.000318992	0.000311707	0.000315146	0.000332554	0.000342716	0.000359207	0.000335336	0.000345436	0.000306148	0.000317466	0.000319256	0.000335934	0.000322748	0.00033239
827.675	1.50308e-05	5.04771e-05	-8.82636e-05	-0.000199955	6.02114e-05	0.000108705	2.49433e-06	3.80349e-05	8.49943e-06	8.47068e-06	-2.20924e-05	5.69007e-06	1.24332e-06	-1.11255e-06	4.17972e-05	-2.51886e-05	4.01692e-06	0.000382308	0.000516741	0.000528598	0.000426442	0.000381337	0.000338161	0.000331138	0.000304154	0.000338133	0.000362962	0.000343512	0.000327686	0.000337637	0.000323669	0.000356039	0.000319426	0.000335067	0.000307418	0.000352392	0.000335731	0.00033641	0.000351779	0.000343505	0.000377842	0.000367519	0.000365827	0.000347868	0.000354157	0.000357177	0.000400765	0.000333902	0.00035016
831.064	-2.012e-05	-5.50999e-06	-9.55843e-05	-0.000198284	0.000170181	8.07293e-05	-4.32872e-05	1.165e-05	-4.35273e-06	1.6395e-05	-5.29905e-05	-1.74174e-05	3.34016e-07	-1.07907e-05	6.16475e-06	-2.7074e-05	1.63232e-05	0.000459856	0.000582364	0.00057799	0.000467849	0.000418438	0.000373124	0.000360392	0.000343803	0.000385681	0.000399354	0.000386161	0.000367153	0.000404513	0.000350594	0.00038998	0.000346601	0.00036788	0.000372033	0.000394169	0.000375892	0.000389813	0.000388616	0.000412188	0.000433506	0.000396647	0.000391595	0.000398417	0.000401551	0.000404466	0.000477229	0.000389632	0.000393253
834.453	-1.53539e-05	-4.51715e-06	-9.09411e-05	-0.000192965	0.000269675	4.33965e-05	-8.70611e-05	-3.38358e-05	-3.43725e-05	-2.64101e-05	-6.34339e-05	-2.38e-05	-2.51912e-05	-5.08764e-05	-3.56686e-05	-4.47816e-05	1.28107e-05	0.000502304	0.000650717	0.000654106	0.000526261	0.000462286	0.000428465	0.000404865	0.000368949	0.000397782	0.000441247	0.000445551	0.000408318	0.000447707	0.000411606	0.000465678	0.00038855	0.000416763	0.000430786	0.000443292	0.00041456	0.000437827	0.000447011	0.000458554	0.000477499	0.000462347	0.000448812	0.000418794	0.000425549	0.000448591	0.000514683	0.000466591	0.000457951
837.843	-4.54133e-06	-2.87485e-06	-7.15095e-05	-0.000194027	0.000268714	3.85897e-05	-5.92381e-05	-3.48193e-05	-2.39832e-05	-3.1734e-05	-5.16143e-05	-1.85667e-05	-2.83714e-05	-2.74156e-05	-3.492e-05	-3.08291e-05	-7.67112e-06	0.000470726	0.000694912	0.000716342	0.000596088	0.000554316	0.000488532	0.000472653	0.000406301	0.00041403	0.000466309	0.000453941	0.000467177	0.000514798	0.000477446	0.000535822	0.000428073	0.000469856	0.000492872	0.000482922	0.000447791	0.000469937	0.000495964	0.000518505	0.000535545	0.000512044	0.000534205	0.000466407	0.000464861	0.000501808	0.000539389	0.000530156	0.000515843
841.234	-2.19054e-06	-5.36053e-07	-6.46851e-05	-0.000224526	0.000174373	5.65525e-05	4.86598e-05	2.63896e-05	1.3526e-05	-8.55239e-07	-2.11302e-05	7.86452e-06	-1.34164e-06	3.8265e-06	-5.65241e-06	-5.68677e-06	1.33026e-05	0.000411078	0.000674517	0.000788961	0.000682776	0.000562011	0.000551103	0.000503619	0.000413874	0.000431134	0.000492152	0.000474806	0.00051205	0.000544571	0.000500454	0.00058707	0.000448303	0.000515654	0.000517356	0.000488576	0.000463703	0.000486058	0.000522483	0.000560498	0.000577667	0.000538399	0.000574141	0.000470485	0.000501237	0.00054375	0.000543104	0.000567895	0.000569279
844.625	1.11373e-05	2.61278e-06	-7.21994e-05	-0.000238654	0.000121113	0.000123759	0.000157399	8.55543e-05	4.50438e-05	7.4619e-06	1.60241e-06	6.60544e-06	2.60931e-07	1.02463e-05	-6.02116e-06	-3.97893e-07	3.03111e-05	0.000465592	0.00072023	0.000841162	0.000725861	0.00059694	0.000576895	0.000553472	0.000422742	0.000456412	0.000499494	0.000507751	0.000528395	0.00056638	0.000531867	0.000604425	0.000477834	0.000564916	0.000559238	0.000517256	0.000475044	0.000515596	0.000547466	0.000581384	0.0005974	0.000520663	0.000607181	0.000491745	0.000546439	0.0005686	0.000578214	0.00061022	0.00061106
848.017	1.58441e-05	2.67928e-05	-2.17128e-05	-0.00021648	3.31164e-05	0.000226976	0.00018184	9.19948e-05	3.35395e-05	5.64191e-05	4.44518e-05	2.75719e-05	2.20097e-05	2.43672e-05	3.25529e-05	-9.75953e-06	5.15416e-05	0.000604397	0.000882269	0.000981261	0.000822057	0.000689465	0.000678738	0.000612055	0.000518399	0.000542953	0.000573833	0.000601864	0.000617942	0.000652587	0.000627203	0.00066794	0.000541108	0.00066034	0.000629782	0.000611327	0.000568149	0.000580996	0.00064017	0.000660397	0.000642767	0.000606189	0.000694776	0.00056828	0.00064357	0.000654528	0.000686194	0.000705259	0.000679624
851.409	2.76637e-05	5.21806e-05	3.52663e-06	-0.000219424	-4.78136e-05	0.000315165	0.000178836	7.95601e-05	5.70447e-05	5.51242e-05	9.1726e-05	5.32098e-05	5.86578e-05	3.2566e-05	6.81293e-05	-3.13851e-05	1.44372e-05	0.000699844	0.00107	0.00116	0.000957044	0.000853982	0.000784934	0.000724647	0.000644873	0.000647661	0.000669445	0.000767778	0.000768099	0.000785792	0.000767934	0.000779275	0.00064825	0.000798066	0.000732179	0.00076889	0.000694129	0.000718146	0.000780453	0.000795624	0.000757133	0.000748779	0.000828428	0.000693009	0.000762854	0.000795044	0.000807281	0.000815197	0.000805808
854.802	2.94561e-05	6.76731e-05	1.42535e-06	-0.000211447	-5.67988e-05	0.000317981	0.000116643	8.59218e-05	4.48332e-05	5.85964e-05	8.55197e-05	4.04612e-05	6.16714e-05	3.01414e-05	4.4586e-05	-7.70569e-05	-1.84314e-06	0.00083907	0.00123	0.00133	0.00107	0.00101	0.000877438	0.000808444	0.000751612	0.0007622	0.000769896	0.00087259	0.000906674	0.000949769	0.000886643	0.00088392	0.000744096	0.000931832	0.000865621	0.000905748	0.000821106	0.000849024	0.00092181	0.000920939	0.000867598	0.000861262	0.000966874	0.000812963	0.000899681	0.000950488	0.000972989	0.00096248	0.00090345
858.195	2.62576e-05	5.77144e-05	-1.135e-05	-0.000158522	-2.83151e-05	0.000193095	-7.54493e-06	6.93777e-05	5.58554e-05	2.50276e-05	3.18116e-05	2.12293e-05	5.30402e-05	1.63965e-05	-1.04874e-05	-7.83907e-05	4.51295e-05	0.000957527	0.00135	0.00138	0.00112	0.00106	0.000948158	0.0008732	0.00077469	0.000851011	0.000838945	0.000916956	0.000930895	0.000970094	0.000902187	0.000965363	0.000818728	0.001	0.000955935	0.000965729	0.000887668	0.000968115	0.000985172	0.000989691	0.000967707	0.000926281	0.000997988	0.000886818	0.000994587	0.00106	0.00105	0.00104	0.000988017
861.589	5.1773e-05	2.75894e-05	-6.54858e-05	-0.000150302	-7.54864e-05	9.29525e-05	8.57129e-06	7.26028e-05	4.67802e-05	7.08506e-06	2.7642e-06	4.51803e-06	3.73362e-05	3.51888e-05	2.19406e-05	1.27215e-05	0.000136136	0.001	0.00134	0.00137	0.00116	0.00108	0.00101	0.000951353	0.00083707	0.000922387	0.000933408	0.00097699	0.001	0.00104	0.000931198	0.00106	0.000908859	0.00107	0.001	0.000991091	0.000974417	0.00101	0.00101	0.00103	0.00102	0.00102	0.00103	0.000966166	0.00105	0.00112	0.00114	0.00109	0.00105
864.984	3.88433e-05	-7.56865e-06	-6.88286e-05	-9.53775e-05	-7.45604e-05	-2.97972e-05	5.34116e-05	6.32749e-05	4.9441e-05	-2.18975e-05	-9.38092e-06	8.23019e-06	2.14751e-05	3.11786e-05	-2.34357e-06	4.4652e-05	0.000113239	0.000883115	0.00118	0.00125	0.00114	0.00109	0.00106	0.000972705	0.000833614	0.000915313	0.000955777	0.00101	0.00101	0.00104	0.000949133	0.00106	0.000920589	0.00105	0.00102	0.00104	0.000989599	0.00102	0.00105	0.00107	0.00103	0.00106	0.0011	0.00097987	0.00108	0.0011	0.00113	0.00107	0.00104
868.379	2.75817e-05	-2.34738e-05	-6.36103e-05	-8.08346e-05	-9.82955e-05	-7.31223e-05	3.1212e-05	4.43075e-05	8.35482e-05	1.82936e-05	-1.03361e-05	4.13082e-06	3.27861e-05	1.97137e-05	2.76486e-05	5.71544e-05	0.000159915	0.000828364	0.00113	0.0012	0.00115	0.00111	0.00111	0.000969776	0.000869808	0.000957503	0.000959531	0.000985749	0.00103	0.00106	0.000978959	0.0011	0.000976084	0.00108	0.00105	0.00105	0.000993059	0.00105	0.00105	0.0011	0.00111	0.00114	0.00112	0.000986226	0.00108	0.00114	0.00114	0.00115	0.00111
871.775	5.30884e-05	1.10036e-06	-5.64605e-05	-8.04695e-05	-7.46163e-05	-7.45992e-05	-1.14421e-05	3.96048e-05	2.87897e-05	2.00059e-05	2.84497e-05	7.31429e-05	3.06945e-05	2.5278e-05	2.53789e-05	6.93993e-05	7.63115e-05	0.000773168	0.00112	0.00122	0.00118	0.00115	0.00109	0.00101	0.000906731	0.000955826	0.00101	0.00101	0.00107	0.00112	0.00104	0.00113	0.000971749	0.0011	0.00104	0.00106	0.00105	0.00105	0.00112	0.00112	0.00112	0.00112	0.00113	0.00104	0.00111	0.00115	0.0012	0.00118	0.00115
875.171	1.02699e-05	-1.75983e-05	-5.62219e-05	-5.97837e-05	-3.80941e-05	-6.68986e-05	2.02699e-05	2.37521e-05	2.67187e-05	9.34066e-06	-1.175e-05	1.29265e-05	1.80443e-05	1.33289e-05	2.26461e-05	4.68545e-05	6.64929e-05	0.000742019	0.00111	0.00124	0.00119	0.00115	0.00116	0.00101	0.000886197	0.000982094	0.000992459	0.00103	0.0011	0.00115	0.00106	0.00113	0.000980202	0.00116	0.00109	0.0011	0.00107	0.00107	0.00111	0.00117	0.00113	0.00114	0.00119	0.00104	0.0011	0.00117	0.00121	0.00121	0.00118
878.568	1.46624e-05	1.66546e-05	-3.9364e-05	-4.67869e-05	5.36853e-06	-2.62387e-05	1.48628e-05	2.15368e-05	2.43669e-05	4.76395e-06	-9.73342e-06	1.58188e-05	2.02433e-05	1.25087e-05	8.69757e-06	6.76776e-05	6.58724e-05	0.000738307	0.00111	0.00126	0.00117	0.00115	0.0011	0.001	0.000872613	0.000944826	0.000955278	0.00104	0.00106	0.00114	0.00103	0.0011	0.000970489	0.00111	0.00107	0.00108	0.00104	0.00104	0.00109	0.00115	0.00114	0.0011	0.00118	0.00103	0.0011	0.00116	0.00119	0.00123	0.00119
881.966	3.56249e-06	8.32938e-06	-2.83184e-05	-2.54127e-05	9.09344e-06	-2.19998e-05	8.38799e-07	3.58958e-06	-1.89913e-05	-2.5544e-05	-1.58397e-05	1.2665e-05	-6.16386e-06	1.12801e-06	6.22303e-06	2.51072e-05	1.99897e-05	0.000690019	0.00107	0.00123	0.00116	0.00114	0.00107	0.000974068	0.000834677	0.000935707	0.00094412	0.001	0.00103	0.00111	0.00102	0.0011	0.0009426	0.00111	0.00106	0.00104	0.00102	0.001	0.00107	0.00112	0.00109	0.00108	0.00116	0.001	0.0011	0.00115	0.0012	0.00119	0.00115
885.364	-7.72863e-07	1.17952e-05	-2.11479e-05	-1.80332e-05	1.61917e-05	4.84948e-06	1.43456e-05	-1.15715e-05	-6.61976e-07	-1.75384e-06	2.80412e-06	9.80571e-06	-1.22628e-05	7.91084e-06	2.37823e-06	2.98752e-06	-7.07255e-06	0.000645412	0.00105	0.00123	0.00114	0.00109	0.00106	0.000951279	0.000830657	0.000906245	0.000904473	0.001	0.00105	0.00111	0.00101	0.00109	0.000917149	0.00111	0.00105	0.00104	0.000993948	0.00101	0.00108	0.00111	0.00109	0.00107	0.00116	0.00101	0.00107	0.00115	0.00117	0.00118	0.00113
888.762	1.34872e-05	3.48495e-05	1.91682e-07	-2.34262e-05	-3.49939e-06	2.2253e-05	1.16339e-05	8.10302e-06	4.60431e-06	1.49612e-05	2.51984e-05	1.14365e-06	1.78587e-06	6.27851e-06	1.81348e-05	1.44231e-05	-8.5415e-06	0.000669674	0.0011	0.00126	0.00118	0.00115	0.00109	0.000969194	0.000845526	0.000955939	0.00092471	0.00103	0.00108	0.00112	0.00102	0.00111	0.000938694	0.00115	0.00107	0.00107	0.00103	0.00105	0.00111	0.00116	0.00111	0.00109	0.00119	0.00104	0.00111	0.00117	0.00123	0.00121	0.00119
892.162	8.39083e-06	3.04214e-05	9.16671e-08	-2.79536e-05	-1.23054e-05	2.89832e-05	1.9989e-05	-7.10121e-06	1.34559e-06	8.72908e-06	1.06067e-07	-2.8012e-06	-2.36164e-05	-2.28985e-06	-1.67729e-06	5.49799e-06	-6.04877e-06	0.000688467	0.00115	0.00129	0.00121	0.00112	0.00105	0.000940798	0.000834314	0.000940956	0.000900868	0.00102	0.00105	0.00114	0.00102	0.00108	0.000921881	0.00113	0.00108	0.00107	0.00101	0.00104	0.00112	0.00114	0.0011	0.00111	0.00116	0.00102	0.00111	0.00115	0.00123	0.00122	0.00115
895.561	1.0428e-05	3.05132e-05	2.48661e-06	-2.90083e-05	-1.31235e-05	2.44566e-05	-3.60829e-06	1.51646e-06	-7.52929e-06	1.07449e-06	-2.90135e-05	-9.95695e-06	7.92234e-06	9.99043e-06	-1.25159e-05	-1.41777e-05	1.43655e-05	0.000729378	0.00118	0.00134	0.00122	0.00117	0.0011	0.000964872	0.000846182	0.000964626	0.000921971	0.00103	0.00108	0.00116	0.00104	0.00112	0.000940095	0.00117	0.0011	0.00108	0.00104	0.00105	0.00114	0.00117	0.00113	0.00113	0.0012	0.00107	0.00113	0.0012	0.00124	0.00125	0.00121
898.962	3.1466e-05	3.75833e-05	6.91791e-06	-4.55062e-05	-4.06795e-05	1.9005e-05	4.16709e-06	3.49751e-06	-7.15535e-06	7.22382e-06	-1.25821e-05	-1.80166e-05	-1.84447e-05	-1.70657e-05	-2.83244e-06	-2.61892e-05	-3.50506e-06	0.000716386	0.0012	0.00135	0.00122	0.00116	0.00107	0.000958866	0.000848873	0.000958755	0.000915597	0.00103	0.00107	0.00116	0.00105	0.0011	0.000939297	0.00116	0.0011	0.00107	0.00103	0.00105	0.00114	0.00117	0.00113	0.00113	0.00119	0.00104	0.00111	0.00119	0.00125	0.00122	0.00119
902.363	8.16896e-07	2.59818e-05	2.80178e-05	-1.65203e-05	-1.45753e-05	3.91646e-05	1.25194e-05	1.20216e-05	5.82709e-06	6.0114e-06	-3.85953e-06	3.00863e-06	3.54605e-06	-4.98645e-06	7.37e-08	-4.41868e-05	-6.33532e-06	0.000755274	0.00124	0.00139	0.00125	0.00118	0.0011	0.000957099	0.000858533	0.000959538	0.00090703	0.00105	0.0011	0.00119	0.00105	0.00112	0.000967853	0.00121	0.00113	0.0011	0.00108	0.00111	0.00119	0.00117	0.00114	0.00114	0.00119	0.00107	0.00115	0.0012	0.00129	0.00125	0.0012
905.764	4.15093e-07	2.85885e-05	2.24083e-05	-2.38236e-05	-1.38355e-05	4.8332e-05	2.43733e-05	4.1626e-06	1.05964e-05	2.93929e-05	3.15212e-05	1.57025e-05	6.49488e-06	-5.60113e-06	2.57221e-05	-6.97187e-05	3.62683e-05	0.000781735	0.00124	0.00139	0.00127	0.00118	0.00111	0.000991279	0.000879448	0.000990643	0.000925554	0.00106	0.00111	0.00118	0.00106	0.00114	0.000974278	0.00123	0.00114	0.00112	0.00107	0.00109	0.00119	0.0012	0.00117	0.00118	0.00122	0.00109	0.00115	0.00123	0.00126	0.00128	0.00122
909.166	9.96425e-06	3.70149e-05	2.35916e-05	-3.4971e-05	-3.7245e-05	4.10078e-06	-2.32125e-05	-1.63935e-05	-1.11712e-05	8.3358e-06	1.588e-05	-4.67786e-06	-1.29894e-05	-3.37493e-05	7.36436e-06	-5.43547e-05	1.51259e-06	0.000760315	0.00123	0.00139	0.00126	0.00122	0.00113	0.00101	0.000900938	0.000980381	0.000943375	0.00108	0.00114	0.00122	0.00108	0.00115	0.000993191	0.00124	0.00114	0.00113	0.00107	0.0011	0.00118	0.00122	0.00117	0.0012	0.00124	0.00109	0.00117	0.00123	0.00129	0.00129	0.00121
912.569	2.05783e-06	1.1677e-06	2.36974e-05	-3.16055e-07	-4.96179e-06	1.71264e-05	-9.54461e-06	-2.12084e-05	-3.38368e-06	3.39819e-07	2.15622e-05	5.90262e-06	-1.12179e-05	-2.53707e-05	2.81682e-05	-7.10918e-05	6.04632e-05	0.000823245	0.00132	0.00146	0.0013	0.00125	0.00117	0.00101	0.000907606	0.00101	0.000966127	0.00112	0.00118	0.00127	0.00109	0.00117	0.00101	0.00125	0.00119	0.00116	0.0011	0.00115	0.00122	0.00122	0.00123	0.00122	0.00129	0.00112	0.00122	0.0013	0.00136	0.00134	0.00128
915.972	9.60309e-07	1.95925e-05	2.10564e-05	-1.01102e-06	-6.39374e-07	1.93521e-05	1.51328e-05	1.21096e-05	6.27319e-06	2.8854e-05	3.22396e-05	3.12228e-05	2.90411e-06	-8.66329e-06	-4.62326e-07	-7.18764e-05	5.65742e-05	0.000807939	0.00128	0.00141	0.00129	0.00123	0.00118	0.00105	0.000925774	0.00101	0.000969818	0.00112	0.00115	0.00123	0.0011	0.00117	0.000981775	0.00124	0.00117	0.00114	0.00109	0.00112	0.00124	0.00124	0.0012	0.00123	0.00126	0.00113	0.0012	0.00129	0.00132	0.0013	0.00128
919.376	-1.30991e-05	-1.66581e-05	7.70725e-06	2.33885e-06	2.80961e-06	1.79289e-05	9.37391e-06	8.33338e-06	2.96011e-06	-1.1662e-05	1.88875e-05	-2.32703e-05	-4.98867e-06	1.13239e-05	7.08566e-07	-5.83259e-05	3.2711e-05	0.000766263	0.00124	0.00142	0.00125	0.00119	0.00114	0.001	0.000876002	0.00102	0.000964359	0.00109	0.00113	0.00122	0.00108	0.00116	0.000978655	0.00126	0.00115	0.00114	0.00111	0.00114	0.0012	0.00123	0.00118	0.00117	0.00126	0.00109	0.00119	0.0013	0.0013	0.00132	0.00124
922.781	-3.81743e-07	-2.55172e-06	6.60601e-06	-1.30972e-05	-1.57665e-05	1.18426e-08	-3.6619e-07	1.29434e-06	1.18361e-06	8.72518e-06	-1.96724e-05	-3.57229e-05	-1.81681e-05	-2.3212e-06	-1.15589e-05	-5.92911e-05	4.70214e-05	0.000770632	0.00122	0.00137	0.00126	0.00121	0.00117	0.00102	0.000898996	0.00102	0.000963563	0.00109	0.00115	0.00123	0.00108	0.00117	0.00101	0.00125	0.00117	0.00113	0.00109	0.0011	0.0012	0.00127	0.0012	0.00122	0.00128	0.0011	0.00118	0.00128	0.00131	0.00133	0.00125
926.186	-1.83377e-05	1.63931e-05	1.0475e-05	-1.53204e-05	1.19891e-05	2.99657e-05	-8.98582e-06	-2.53502e-06	7.03553e-06	1.95354e-05	3.4963e-05	-2.47306e-05	-1.2436e-05	-7.36359e-06	1.82559e-05	-6.3328e-05	5.55834e-05	0.000789647	0.00121	0.0014	0.00128	0.00122	0.00118	0.00104	0.000885181	0.00104	0.00101	0.00112	0.00118	0.00122	0.00109	0.00116	0.000998386	0.00128	0.00119	0.00114	0.00109	0.00112	0.00122	0.00126	0.00119	0.0012	0.00127	0.00112	0.0012	0.00127	0.00131	0.00133	0.00126
929.591	-2.27472e-06	-2.69592e-06	-3.01784e-05	-9.46252e-06	2.95442e-05	2.4898e-05	-1.01449e-05	1.37773e-07	6.13843e-06	2.88667e-06	6.12751e-06	1.73131e-05	-1.71846e-05	-4.92376e-06	6.45999e-06	-3.21816e-05	6.22812e-05	0.000778007	0.0012	0.00135	0.00126	0.00123	0.00118	0.00101	0.000894729	0.00101	0.000959655	0.0011	0.00117	0.00125	0.00111	0.00118	0.00102	0.00128	0.00121	0.00117	0.0011	0.00114	0.00122	0.00127	0.00118	0.00121	0.00129	0.00111	0.00123	0.0013	0.00135	0.00133	0.00129
932.998	-8.96164e-07	1.11931e-05	-3.89915e-06	-6.81909e-06	8.51937e-06	1.74564e-05	6.42132e-06	2.83894e-06	-3.90604e-06	5.80603e-06	-1.45953e-05	1.09486e-05	-2.18274e-05	-2.6602e-06	5.05449e-06	-4.96398e-05	4.58851e-05	0.000709572	0.00115	0.00133	0.00122	0.00119	0.00116	0.00101	0.000891419	0.00101	0.000950061	0.0011	0.00114	0.00123	0.00106	0.00117	0.000987632	0.00127	0.00118	0.00109	0.00107	0.00111	0.00122	0.00124	0.00119	0.00119	0.00125	0.0011	0.00121	0.00128	0.00132	0.00126	0.00126
936.404	-6.41898e-06	1.12508e-05	-1.03359e-06	-1.70742e-05	-1.71443e-06	1.329e-05	3.7569e-06	1.59959e-05	2.48189e-05	7.81823e-06	-3.2875e-05	2.11081e-06	-1.23015e-05	2.30265e-06	-5.31178e-06	-1.38027e-05	4.27852e-05	0.000706621	0.00112	0.00131	0.00122	0.00117	0.00116	0.00102	0.000874628	0.000998471	0.000947756	0.00107	0.00113	0.00121	0.00106	0.00116	0.000981439	0.00124	0.00118	0.00112	0.00112	0.00114	0.00119	0.00124	0.00119	0.00121	0.00124	0.00109	0.00117	0.00127	0.00134	0.00132	0.00125
939.812	1.9607e-05	3.63434e-05	-1.995e-05	-3.40908e-05	2.98266e-05	6.23062e-05	2.0197e-05	1.41033e-05	1.84528e-05	2.8613e-05	3.67462e-06	1.32977e-05	6.23471e-06	1.16102e-05	-2.93286e-06	-3.67973e-05	7.90416e-05	0.000749172	0.00118	0.00135	0.00122	0.00119	0.00115	0.00102	0.000908209	0.00102	0.000950803	0.00108	0.00113	0.00121	0.00108	0.00116	0.001	0.00127	0.00116	0.00112	0.00112	0.00112	0.00122	0.00126	0.00116	0.00119	0.00126	0.00111	0.0012	0.00127	0.00134	0.0013	0.00127
943.22	-4.80595e-06	5.78648e-06	2.556e-05	-7.67186e-07	1.02216e-05	2.55407e-05	4.96138e-07	-1.31188e-05	-7.23182e-06	8.34222e-06	-1.04169e-06	-1.97163e-05	-1.93307e-05	-2.12389e-05	3.92739e-06	-5.09078e-05	6.342e-05	0.000739017	0.00114	0.00136	0.00122	0.00117	0.00115	0.000992718	0.000880046	0.00103	0.000942373	0.00111	0.00118	0.00124	0.00107	0.00116	0.000987633	0.00128	0.00118	0.00114	0.0011	0.00111	0.0012	0.00126	0.00119	0.00119	0.00126	0.00115	0.00123	0.0013	0.00133	0.00134	0.00123
946.628	-5.53126e-06	-1.53897e-05	-1.72731e-05	-2.18469e-05	8.49239e-06	3.79315e-05	3.31864e-05	1.87432e-05	1.54148e-05	2.65284e-05	6.9281e-06	-6.52717e-07	-3.00275e-06	-1.30774e-05	7.46816e-06	-4.32887e-05	5.59639e-05	0.000697108	0.00115	0.00135	0.00123	0.00119	0.00118	0.00101	0.000905936	0.00102	0.000957228	0.0011	0.00117	0.00124	0.00109	0.00117	0.00101	0.00131	0.00122	0.00116	0.00113	0.00112	0.00123	0.00127	0.0012	0.00122	0.00131	0.00115	0.00123	0.0013	0.00137	0.00135	0.00128
950.037	-2.68698e-05	1.06571e-05	4.52724e-06	2.52114e-06	1.99449e-05	2.87115e-05	1.25933e-05	1.67377e-06	1.16873e-05	1.83482e-05	3.12841e-05	-9.72414e-06	-2.5204e-06	-1.17217e-06	5.46041e-06	-6.32775e-05	5.16609e-05	0.000732583	0.00119	0.00138	0.00123	0.0012	0.00117	0.00102	0.000908982	0.00102	0.000989091	0.00112	0.00118	0.00123	0.00109	0.0012	0.00103	0.0013	0.00119	0.00116	0.00113	0.00115	0.00122	0.00127	0.00122	0.00125	0.00128	0.00113	0.00126	0.00133	0.0014	0.00137	0.00133
953.447	1.33889e-05	2.54919e-05	-2.18944e-05	-2.7846e-05	1.54808e-05	3.73851e-05	1.96673e-05	1.2382e-05	-6.61403e-06	2.50713e-05	4.33806e-06	-4.37916e-06	-3.33297e-05	1.22565e-05	2.71373e-06	-3.31569e-05	6.58227e-05	0.00071305	0.00116	0.00134	0.00123	0.00119	0.00117	0.000980125	0.000930741	0.001	0.00102	0.00111	0.00115	0.00128	0.00112	0.00118	0.00102	0.00132	0.00122	0.00116	0.00111	0.00116	0.00124	0.00126	0.00119	0.00122	0.00129	0.00115	0.00124	0.00133	0.00137	0.00136	0.00131
956.857	-8.23921e-06	3.65178e-05	8.35542e-06	-3.98653e-05	-6.31596e-06	2.03497e-05	-1.71359e-05	-2.60713e-05	-1.66469e-05	1.05641e-05	-5.75422e-06	-1.69875e-05	4.37365e-06	1.71459e-06	-1.74863e-05	-2.38614e-05	3.5165e-05	0.000701709	0.00118	0.00132	0.00123	0.00118	0.00116	0.000999942	0.000891517	0.00102	0.000967375	0.0011	0.00117	0.00125	0.00108	0.00119	0.00104	0.00129	0.00122	0.00117	0.00116	0.00117	0.00128	0.00129	0.00123	0.00123	0.00131	0.00114	0.00124	0.00129	0.00139	0.00139	0.00131
960.268	-2.01738e-05	3.95892e-05	1.2591e-05	-6.13386e-06	1.81717e-05	3.25073e-05	2.16704e-05	8.65453e-06	-2.06931e-05	4.89019e-06	4.77153e-06	-9.4913e-06	6.35571e-06	-1.63983e-05	1.71006e-05	-5.90201e-05	4.53489e-05	0.00070237	0.00114	0.00136	0.00123	0.0012	0.00118	0.00102	0.000894089	0.00104	0.001	0.00112	0.00122	0.00128	0.00112	0.00119	0.00106	0.00134	0.00125	0.00119	0.00114	0.00118	0.00128	0.00132	0.00124	0.00127	0.00134	0.00119	0.00127	0.00137	0.00145	0.00139	0.00134
963.679	3.65537e-05	1.01392e-05	2.06986e-05	1.44184e-07	1.42361e-05	3.22361e-05	1.94841e-05	6.41044e-06	1.30874e-05	3.12987e-05	4.20063e-06	7.82921e-07	-4.83833e-06	-1.48912e-05	9.87513e-07	-7.77513e-06	7.52769e-05	0.000720193	0.00113	0.00136	0.00123	0.0012	0.00116	0.00104	0.00093844	0.00104	0.000967783	0.00114	0.00117	0.00131	0.00114	0.00121	0.00107	0.00132	0.00121	0.00115	0.00119	0.0012	0.00132	0.00133	0.00129	0.00128	0.00133	0.00117	0.00128	0.00138	0.00144	0.00144	0.00136
967.091	-1.12758e-05	-1.84073e-05	-2.37904e-05	-4.6614e-06	2.60073e-05	3.39427e-05	5.68932e-06	-2.03754e-05	-4.91863e-06	1.55054e-05	-2.17427e-05	2.25947e-06	-1.92154e-05	-3.61943e-05	-2.00101e-06	-1.00708e-05	4.5875e-05	0.000736989	0.00117	0.00137	0.00124	0.00121	0.0012	0.00102	0.000917092	0.00108	0.00096079	0.00114	0.00122	0.00127	0.00113	0.00121	0.00107	0.00135	0.00123	0.00117	0.00118	0.0012	0.0013	0.00132	0.00128	0.00132	0.00137	0.00121	0.0013	0.00139	0.00145	0.00142	0.00138
970.504	2.36812e-07	4.68103e-05	2.19134e-05	-3.03282e-05	3.35278e-06	1.56506e-05	-8.70409e-06	-3.00523e-05	-1.11118e-05	3.38667e-05	7.15807e-06	-1.27542e-05	-1.85466e-05	8.38746e-07	-8.64617e-07	1.08807e-05	6.49349e-05	0.000743165	0.00117	0.00138	0.00127	0.00125	0.00123	0.00105	0.000946408	0.00107	0.000985476	0.00118	0.00124	0.00134	0.00119	0.00122	0.00112	0.00141	0.00132	0.00121	0.00122	0.00125	0.00134	0.00137	0.00132	0.00136	0.00139	0.00126	0.00137	0.00145	0.00153	0.00148	0.00144
973.917	1.94415e-06	2.24256e-05	3.37983e-05	-1.26416e-05	-2.09826e-05	3.47999e-06	1.41537e-05	3.57e-07	2.31453e-06	-6.71741e-06	-2.02687e-05	4.45719e-06	1.47574e-06	-2.44008e-06	2.19249e-05	-2.67878e-05	4.82279e-05	0.000680511	0.00113	0.00137	0.00124	0.00124	0.00124	0.00109	0.000928066	0.00109	0.001	0.00119	0.00126	0.00134	0.00117	0.00124	0.00107	0.00137	0.00129	0.00125	0.00122	0.00124	0.00133	0.00139	0.0013	0.00137	0.0014	0.00125	0.00132	0.00149	0.00154	0.00151	0.00143
977.331	-2.44039e-05	1.74158e-05	-2.33218e-06	1.88149e-06	8.88484e-06	1.19119e-05	8.28234e-06	1.44403e-05	1.7906e-05	-1.4867e-05	-3.69495e-05	-1.34752e-05	7.8445e-07	-3.10255e-05	-2.49001e-06	-1.70016e-05	3.14291e-05	0.000710913	0.00112	0.00137	0.00129	0.00123	0.0012	0.00106	0.000932029	0.00108	0.000982838	0.00116	0.00123	0.00129	0.00115	0.00127	0.00106	0.00137	0.00129	0.00121	0.00121	0.00125	0.00135	0.00139	0.00133	0.00136	0.00141	0.00127	0.00136	0.00145	0.00155	0.00155	0.00146
980.745	7.94639e-06	-4.29193e-06	1.76656e-05	-1.18696e-05	-4.02531e-06	9.56223e-06	-2.42492e-06	-1.6705e-05	-1.61759e-05	1.63334e-05	-2.06664e-05	4.7865e-06	-3.72044e-05	-2.70753e-06	-6.73125e-06	-2.24345e-05	4.09154e-05	0.000679702	0.00113	0.00139	0.00127	0.00125	0.00123	0.00106	0.00092364	0.00111	0.001	0.00121	0.00125	0.00133	0.00118	0.00127	0.00109	0.00139	0.00133	0.00127	0.00128	0.00128	0.00138	0.00145	0.00135	0.00137	0.00145	0.0013	0.00142	0.00153	0.00152	0.00151	0.00146
984.16	-1.6583e-05	4.46961e-05	-2.09077e-06	-2.7332e-05	1.14783e-05	3.48311e-05	4.86834e-06	-1.46644e-05	-2.11942e-05	-9.15058e-06	1.74733e-05	6.77894e-06	1.43217e-05	-2.75745e-05	2.57273e-05	-1.68236e-05	4.42856e-05	0.000742117	0.0012	0.00141	0.00133	0.00127	0.00124	0.00111	0.000990343	0.00116	0.00105	0.00122	0.00133	0.00139	0.00122	0.00129	0.00111	0.00149	0.00136	0.0013	0.00129	0.00132	0.00141	0.00148	0.0014	0.00145	0.00152	0.00137	0.00148	0.00159	0.00164	0.0016	0.00154
987.576	1.94265e-05	4.0965e-05	-1.89969e-05	-4.74349e-05	-8.28332e-06	7.69682e-06	-4.75497e-06	-4.88013e-06	2.71956e-06	1.12775e-05	-1.58156e-05	1.90374e-05	2.05921e-06	-3.25068e-06	3.59543e-05	4.63553e-05	6.84746e-05	0.000714027	0.00119	0.00141	0.00132	0.0013	0.00126	0.00109	0.000960704	0.00112	0.00112	0.00124	0.00134	0.00139	0.00122	0.00133	0.00115	0.00147	0.00142	0.00132	0.00134	0.00139	0.00145	0.00148	0.00142	0.00149	0.00157	0.0014	0.0015	0.00164	0.00167	0.00164	0.00158
990.992	2.21465e-05	-1.93688e-05	2.50622e-05	-1.21897e-06	3.12992e-05	3.13728e-05	4.57056e-06	1.12309e-05	2.29166e-05	5.5094e-05	8.15973e-06	-3.77517e-06	2.69795e-05	3.97186e-06	-2.02193e-06	-3.39237e-06	5.62255e-05	0.000733465	0.00117	0.00142	0.00128	0.00127	0.00129	0.00109	0.0009719	0.00114	0.00108	0.00124	0.0013	0.0014	0.00126	0.00131	0.00115	0.0015	0.00141	0.00134	0.00131	0.00139	0.00148	0.00149	0.00144	0.00146	0.00154	0.0014	0.00151	0.00161	0.00164	0.00168	0.00161
994.408	-3.48998e-05	-1.13181e-05	3.79649e-05	-1.48951e-06	1.09706e-05	2.34918e-05	2.10924e-05	1.55302e-05	3.3611e-06	2.87651e-05	-8.30192e-06	-1.191e-06	2.10488e-05	-1.70674e-05	-2.87328e-05	-3.89894e-06	7.60583e-05	0.000718341	0.00119	0.00138	0.00134	0.0013	0.00126	0.00114	0.00104	0.00112	0.00112	0.00127	0.00135	0.0014	0.00125	0.00134	0.00117	0.00152	0.00143	0.00137	0.0013	0.00137	0.00147	0.00156	0.00144	0.00152	0.00158	0.0014	0.00155	0.00169	0.00173	0.0017	0.00164
997.825	-1.31879e-05	-1.75562e-05	2.8192e-05	2.70627e-05	1.05912e-05	1.70409e-05	8.51774e-06	-1.67271e-05	7.59657e-06	4.46794e-05	5.1661e-06	1.59289e-05	1.32574e-05	1.50755e-05	-7.65524e-06	-5.01168e-05	5.08087e-05	0.000681628	0.00118	0.00141	0.00134	0.00133	0.00128	0.0011	0.000978639	0.00115	0.00108	0.00126	0.00135	0.00145	0.00127	0.00137	0.00118	0.00154	0.00147	0.00144	0.00138	0.00141	0.00156	0.00159	0.0015	0.00154	0.0016	0.00146	0.00158	0.00174	0.00182	0.00178	0.00174
1001.24	3.54866e-05	3.94631e-05	2.34548e-05	-3.71716e-05	8.26354e-06	2.70507e-05	-9.76149e-07	-1.64044e-05	-2.07911e-05	2.55082e-05	2.04464e-05	-4.3182e-05	-2.95556e-05	2.68255e-05	-1.02393e-05	-1.32651e-06	3.98807e-05	0.000720243	0.00115	0.00142	0.00136	0.00136	0.00129	0.00116	0.00102	0.00121	0.00112	0.00132	0.00141	0.0015	0.00135	0.00141	0.00124	0.0016	0.00149	0.00143	0.00148	0.00149	0.00159	0.00165	0.00155	0.00159	0.00171	0.00153	0.00166	0.00176	0.00187	0.00186	0.00175
1004.66	-9.76193e-06	-2.49376e-06	-1.65074e-05	-3.24116e-05	-2.27837e-06	5.90463e-06	3.04934e-06	2.66264e-05	6.58285e-07	-1.98103e-06	5.54941e-06	-3.08948e-05	-1.20432e-05	-1.36134e-05	-2.49712e-05	2.88126e-05	6.14315e-05	0.000709471	0.00122	0.00139	0.00138	0.00134	0.00135	0.00117	0.00102	0.0012	0.00114	0.00131	0.00139	0.00149	0.00131	0.0014	0.00126	0.00159	0.00151	0.00146	0.00149	0.0015	0.00159	0.00164	0.00158	0.00164	0.00173	0.00154	0.00168	0.00186	0.00188	0.00186	0.00181
1008.08	7.93899e-06	5.26204e-05	6.27767e-05	1.20482e-05	1.84591e-05	4.65993e-06	-7.17702e-06	1.04769e-05	-5.41931e-06	-3.61245e-05	-5.48641e-06	5.46134e-06	-4.29373e-05	-8.52145e-07	1.25176e-05	1.05236e-05	6.00397e-05	0.000710844	0.00119	0.00147	0.00136	0.00139	0.00135	0.00118	0.00102	0.00118	0.00113	0.00133	0.00147	0.00151	0.00133	0.00142	0.00128	0.00166	0.00151	0.00148	0.00146	0.00153	0.00163	0.00167	0.00159	0.00169	0.00172	0.00158	0.00174	0.00187	0.00196	0.00197	0.00188
1011.5	9.63358e-06	7.66334e-06	-1.15742e-06	7.05698e-06	1.97804e-05	3.60106e-05	8.88673e-06	6.55494e-06	1.2154e-05	4.75336e-06	6.26673e-06	-3.01323e-06	2.16046e-05	2.17092e-06	-2.37181e-06	-1.99561e-05	5.02406e-05	0.000746498	0.00122	0.00148	0.00141	0.00133	0.0014	0.00121	0.00107	0.00126	0.00119	0.00136	0.00153	0.00158	0.00139	0.00148	0.00129	0.00169	0.00163	0.00155	0.00154	0.00158	0.00166	0.00175	0.00167	0.00179	0.00184	0.00165	0.00183	0.00193	0.00205	0.00203	0.00194
1014.92	-4.83605e-05	-1.38093e-05	5.64818e-05	1.03803e-05	6.63502e-06	-2.57711e-05	-1.83267e-05	1.87751e-05	2.92098e-05	1.45138e-05	2.83071e-05	-1.99055e-05	4.68313e-05	1.3699e-05	2.60382e-05	6.09835e-06	3.32896e-05	0.000715962	0.00124	0.00145	0.00146	0.00142	0.00136	0.00122	0.00113	0.00127	0.0012	0.00143	0.00144	0.00158	0.00141	0.00156	0.00135	0.00169	0.0016	0.00156	0.00156	0.00165	0.0017	0.00176	0.00168	0.00181	0.00188	0.0017	0.00184	0.00198	0.00206	0.00207	0.00201
1018.34	-2.78178e-05	-1.2809e-05	2.89705e-05	-1.30105e-05	2.28114e-05	-3.46552e-06	-1.26517e-05	-2.46841e-06	-2.40497e-05	2.06726e-05	-2.8276e-06	-2.8331e-05	-8.44361e-06	-1.96801e-05	-1.44092e-05	-2.89776e-05	4.33914e-05	0.000695413	0.00122	0.00151	0.00139	0.0014	0.00144	0.00121	0.00111	0.00126	0.00121	0.00142	0.00147	0.00161	0.00143	0.0015	0.00137	0.00173	0.00165	0.00157	0.00156	0.00165	0.00179	0.00185	0.00178	0.0018	0.00187	0.00173	0.0019	0.00202	0.00209	0.0021	0.00203
1021.76	4.0399e-06	5.94942e-05	1.93621e-06	-4.80985e-05	-1.04967e-05	1.59982e-05	8.87089e-06	-1.14887e-05	-2.41555e-05	-6.5573e-06	1.491e-05	-1.67283e-05	-1.03189e-05	1.50868e-05	-2.39499e-05	1.03101e-05	3.75345e-05	0.000717692	0.00119	0.0015	0.00139	0.00141	0.0014	0.00125	0.00108	0.00127	0.00124	0.00144	0.00148	0.00162	0.0014	0.00156	0.00137	0.00181	0.0017	0.00159	0.00163	0.00164	0.00178	0.00182	0.00177	0.00186	0.00193	0.00174	0.00189	0.00206	0.00211	0.00212	0.00203
1025.18	5.75846e-06	-3.03761e-05	3.22748e-05	-2.31059e-06	-1.36894e-05	-2.69943e-05	-3.24101e-05	-1.2461e-05	-1.1676e-05	-2.48875e-05	3.18717e-05	-2.84036e-05	-2.21884e-05	-8.7996e-06	-2.46896e-05	5.80373e-06	6.72468e-05	0.000717016	0.0012	0.00147	0.00141	0.00138	0.00138	0.00119	0.00108	0.00128	0.0012	0.0014	0.00148	0.0016	0.00137	0.00158	0.00138	0.00177	0.00168	0.00161	0.00163	0.00166	0.00177	0.00184	0.00177	0.00184	0.00191	0.00175	0.00189	0.00206	0.00216	0.00214	0.00207
1028.61	8.51844e-06	9.98528e-06	6.62844e-05	-1.15367e-05	-5.26354e-05	-2.34081e-05	9.55035e-06	1.4397e-05	-3.59712e-05	1.7402e-05	5.71181e-05	-1.76222e-05	4.95724e-06	-3.31624e-05	3.45768e-06	4.91947e-06	2.2631e-05	0.000694345	0.0012	0.00145	0.00141	0.00143	0.00139	0.00124	0.00113	0.00131	0.00124	0.00145	0.00152	0.00161	0.00145	0.00158	0.00141	0.00177	0.0017	0.00163	0.0016	0.00167	0.00182	0.00189	0.00187	0.00187	0.00197	0.00177	0.00197	0.00211	0.00227	0.00223	0.00212
1032.03	7.99464e-06	9.55117e-06	1.75224e-05	-3.60134e-05	5.49152e-06	-5.61394e-06	-2.06005e-05	1.70097e-05	-6.38274e-06	1.86146e-06	-4.26589e-05	9.34103e-06	1.59689e-05	-1.96586e-05	-2.26201e-05	-2.61198e-05	8.70645e-06	0.000719241	0.0012	0.0015	0.0014	0.00138	0.00136	0.00123	0.0011	0.00129	0.00123	0.00145	0.0015	0.00165	0.00143	0.00155	0.00134	0.00175	0.00166	0.00162	0.00161	0.00165	0.00179	0.00184	0.00175	0.00187	0.00195	0.00175	0.00194	0.00208	0.00215	0.00218	0.00212
1035.45	-1.45734e-05	7.23331e-06	5.6906e-07	-2.07454e-05	-1.66043e-05	-3.19031e-05	-7.2346e-06	-1.2022e-05	-9.60586e-06	9.02082e-06	2.44335e-05	-1.6122e-05	-6.70524e-06	1.97027e-05	1.35964e-05	-1.10406e-05	-1.5391e-05	0.000712221	0.00123	0.00144	0.00137	0.00141	0.0014	0.00123	0.0011	0.00128	0.00118	0.00142	0.00154	0.00164	0.00141	0.00155	0.00136	0.00179	0.00164	0.00159	0.00159	0.0017	0.00177	0.00185	0.00174	0.0019	0.00195	0.00174	0.00193	0.00208	0.00224	0.0022	0.00214
1038.88	1.8532e-05	1.92027e-05	1.24791e-05	5.70966e-07	2.36448e-05	6.7308e-06	-2.29446e-05	-1.5865e-05	-3.72733e-05	-4.60331e-06	-4.79964e-06	4.14987e-06	9.40645e-06	-2.19443e-05	3.18328e-07	-1.77612e-05	4.50495e-06	0.000676554	0.00118	0.00143	0.00133	0.00133	0.00135	0.0012	0.00103	0.00123	0.00116	0.00136	0.00148	0.0016	0.00133	0.0015	0.00136	0.00173	0.00164	0.00156	0.0016	0.00161	0.00178	0.00181	0.00176	0.00181	0.00194	0.00171	0.00188	0.0021	0.00218	0.00211	0.00206
1042.3	4.42734e-06	4.11795e-05	3.61457e-05	3.96499e-06	1.39312e-05	-1.59529e-05	-3.55153e-05	-2.61218e-05	-1.36465e-05	-1.19297e-05	3.36551e-05	1.48755e-05	-1.95089e-05	-1.7414e-07	1.92936e-06	-4.71366e-05	4.33491e-05	0.000663992	0.00114	0.00139	0.00135	0.00131	0.00132	0.00118	0.00101	0.00116	0.00113	0.00139	0.00147	0.00155	0.00136	0.00145	0.00131	0.00173	0.00156	0.00152	0.00151	0.00162	0.00172	0.00176	0.00171	0.00176	0.00193	0.00171	0.00185	0.00204	0.00208	0.0021	0.00203
1045.73	4.68401e-06	-1.18739e-05	4.56014e-05	1.59909e-05	1.05024e-05	-5.47209e-06	-2.84239e-05	-4.27981e-05	-2.87867e-05	-1.60723e-05	3.83979e-05	6.32065e-06	1.03411e-05	7.95651e-06	-8.21851e-06	-3.32231e-05	4.74115e-05	0.00069048	0.00118	0.00142	0.00138	0.00131	0.00128	0.00118	0.00106	0.0012	0.00117	0.00134	0.00146	0.00152	0.00132	0.00147	0.00131	0.00169	0.00158	0.00151	0.00155	0.00156	0.00169	0.00176	0.00168	0.00175	0.00186	0.00164	0.00183	0.00196	0.00207	0.00208	0.00201
1049.15	-3.2225e-06	4.45599e-06	5.62555e-05	-2.15524e-05	3.8937e-06	-1.38316e-05	-4.19701e-05	-4.34895e-05	-1.6277e-05	-3.03924e-05	-1.61914e-05	7.31028e-07	-3.37996e-05	4.43172e-06	6.51676e-06	-3.35655e-05	1.22156e-05	0.000666332	0.00115	0.00138	0.00132	0.00126	0.00127	0.00115	0.00105	0.00118	0.0011	0.00132	0.0014	0.00149	0.00132	0.00142	0.00124	0.00161	0.00154	0.00144	0.00144	0.0015	0.00163	0.00172	0.0016	0.00174	0.00179	0.00164	0.00177	0.00196	0.00201	0.00199	0.00193
1052.58	1.18039e-05	2.62506e-05	5.17205e-05	-2.1692e-05	3.13165e-06	5.08206e-06	-2.60841e-05	-3.4906e-05	-2.35253e-05	3.10008e-05	-2.05963e-05	2.94413e-06	-3.11157e-05	-1.74946e-05	6.55766e-06	-5.85959e-06	4.17589e-05	0.000651278	0.00112	0.00135	0.0013	0.00126	0.00123	0.00112	0.000994249	0.00116	0.00107	0.00127	0.00135	0.00145	0.00128	0.00138	0.00122	0.00155	0.00154	0.00144	0.00145	0.00151	0.00166	0.00169	0.00157	0.00166	0.00174	0.00161	0.00175	0.0019	0.00194	0.00196	0.00191
1056.01	1.33919e-05	4.06265e-05	3.53413e-05	-1.63019e-05	3.12207e-05	2.00206e-05	1.97764e-07	-4.28754e-07	-1.6387e-05	-4.34406e-06	-6.91698e-05	-4.74789e-06	-1.66156e-05	-6.08585e-06	-2.57356e-05	1.17348e-05	5.58167e-05	0.000637923	0.00109	0.00135	0.00123	0.00123	0.00119	0.00105	0.000937986	0.00109	0.00102	0.00123	0.00127	0.00138	0.00123	0.0013	0.00114	0.0015	0.00144	0.0014	0.00137	0.00145	0.00152	0.00156	0.00147	0.00162	0.00168	0.00149	0.00166	0.00182	0.00187	0.0018	0.00179
1059.43	-2.61809e-05	-3.53825e-05	2.6417e-05	-1.97285e-06	2.31278e-05	1.86599e-05	-2.30458e-05	1.90694e-05	9.90297e-06	-2.07302e-05	4.14669e-05	7.05734e-06	4.51442e-05	3.23519e-06	-3.92824e-05	-3.86295e-05	1.61511e-05	0.0006586	0.00108	0.00139	0.00122	0.00117	0.00121	0.00101	0.0009377	0.00108	0.00103	0.0012	0.00133	0.00139	0.00118	0.0013	0.00113	0.00147	0.00141	0.00135	0.00139	0.00142	0.00154	0.00162	0.00154	0.00163	0.00165	0.00148	0.00164	0.00182	0.00188	0.00188	0.00179
1062.86	2.4541e-05	2.27885e-05	8.16244e-06	-1.34404e-05	4.55322e-05	5.08907e-05	-2.79071e-08	3.17674e-06	-3.95404e-06	5.04125e-05	-9.74412e-06	2.7282e-05	-4.11418e-06	4.96244e-05	-2.41845e-05	-4.29886e-06	1.98583e-05	0.000623239	0.00107	0.00128	0.00126	0.00116	0.00119	0.000996662	0.000951547	0.00105	0.00103	0.00116	0.00129	0.00131	0.00118	0.00127	0.00114	0.00147	0.00143	0.00136	0.00134	0.00136	0.00149	0.00155	0.00147	0.00158	0.0016	0.00144	0.00163	0.00177	0.00178	0.00187	0.00179
1066.29	1.21535e-05	-1.12908e-05	-3.57665e-06	-2.64141e-05	2.26659e-05	2.31962e-05	1.91874e-05	1.07685e-05	-1.19567e-05	5.27931e-06	8.78783e-06	1.71872e-05	2.15919e-05	1.82031e-05	1.27824e-05	-3.36856e-05	3.1036e-05	0.00068554	0.00107	0.00133	0.00113	0.00119	0.00114	0.00103	0.000886752	0.00106	0.00103	0.00114	0.00121	0.00135	0.00114	0.00121	0.00113	0.00146	0.00137	0.00131	0.00132	0.00132	0.00145	0.00149	0.00141	0.00156	0.00158	0.00144	0.00161	0.00168	0.00178	0.00179	0.0017
1069.72	-6.72213e-07	2.71524e-05	3.04591e-05	-5.03318e-05	-1.85554e-05	7.41448e-06	1.66921e-05	1.20157e-05	9.19862e-06	2.62731e-05	-2.90474e-06	2.54144e-05	2.55789e-05	-7.14053e-06	2.24314e-05	6.47866e-05	5.12767e-05	0.000626492	0.00106	0.0013	0.00115	0.00112	0.00112	0.00101	0.000908914	0.000997043	0.000952313	0.00114	0.00121	0.0013	0.00111	0.00119	0.00105	0.00142	0.00131	0.00131	0.00128	0.00132	0.00138	0.00146	0.00142	0.00145	0.00155	0.00139	0.00151	0.00163	0.00177	0.00171	0.00166
1073.15	2.67331e-05	1.64208e-05	5.53931e-06	-2.38978e-05	1.41766e-05	8.69328e-06	-9.67294e-06	1.75369e-06	-2.68481e-05	-6.01935e-05	-4.73764e-06	-9.5103e-06	-1.75454e-05	-2.11381e-05	1.30613e-05	-2.90976e-05	4.67375e-05	0.000635961	0.00105	0.00129	0.0012	0.00114	0.0011	0.000977341	0.000941527	0.000978575	0.000944957	0.00105	0.00123	0.00127	0.00109	0.0012	0.0011	0.00139	0.00135	0.00126	0.00124	0.00126	0.00136	0.00142	0.0014	0.00145	0.00151	0.00141	0.00151	0.00164	0.00172	0.00167	0.00163
1076.58	-8.79368e-06	4.28753e-05	1.00968e-05	9.12264e-07	2.88458e-05	2.91128e-05	-1.01917e-05	-4.17473e-05	1.33913e-05	1.02639e-05	-7.33128e-06	8.47466e-06	-6.85535e-07	2.00557e-05	-3.2869e-05	-1.75364e-06	7.15886e-05	0.000628179	0.00104	0.00124	0.00116	0.00114	0.00113	0.000966599	0.000821422	0.000958483	0.000923067	0.00105	0.00113	0.00123	0.00102	0.00118	0.00104	0.00135	0.00129	0.00119	0.00119	0.00124	0.00137	0.00147	0.00131	0.00144	0.0015	0.00131	0.00144	0.0016	0.00164	0.00161	0.00155
1080.01	-2.59436e-07	2.3047e-05	1.09759e-05	-4.53031e-05	3.62174e-05	4.56205e-05	2.10532e-05	3.33555e-05	4.63248e-06	2.55316e-05	5.84613e-05	4.76346e-06	-2.91306e-05	5.53893e-05	5.10967e-06	6.56347e-06	6.13335e-06	0.000649988	0.0011	0.00131	0.00115	0.00114	0.00114	0.000966669	0.000803735	0.000990209	0.00088489	0.00108	0.00121	0.00123	0.00105	0.00119	0.00101	0.00135	0.00129	0.00123	0.00116	0.00126	0.00139	0.00143	0.0014	0.0014	0.00147	0.00128	0.00141	0.00162	0.00165	0.00164	0.00159
1083.44	7.66175e-07	1.55047e-05	3.69558e-05	-2.88819e-05	6.78802e-06	4.13177e-05	2.89251e-05	2.08411e-05	-1.60535e-05	2.09954e-05	9.93253e-06	-1.64034e-05	4.80706e-06	1.36821e-06	-1.53257e-05	-5.58257e-05	5.04969e-06	0.000636039	0.000959868	0.00123	0.00109	0.00104	0.00104	0.000871331	0.000790609	0.000954555	0.000893794	0.00103	0.00114	0.00122	0.00107	0.0011	0.00102	0.00128	0.00124	0.00119	0.00116	0.00119	0.0013	0.00135	0.00127	0.00136	0.00142	0.00129	0.00142	0.00155	0.00162	0.0016	0.00157
1086.88	2.34726e-05	2.06448e-05	2.31727e-05	-9.9676e-06	6.12388e-05	2.99229e-05	-2.0848e-05	-1.82871e-05	-2.6544e-05	-4.16781e-07	-3.41255e-05	-5.13166e-05	-3.38059e-05	-1.99315e-05	-1.47214e-05	1.49701e-05	4.57147e-05	0.00060863	0.00104	0.00123	0.0011	0.00105	0.00103	0.000908981	0.000748308	0.00091469	0.000929009	0.00105	0.00112	0.00118	0.00106	0.0011	0.00105	0.00134	0.00123	0.00117	0.00119	0.0012	0.00132	0.00136	0.00131	0.00138	0.00139	0.00131	0.00141	0.00152	0.00159	0.00159	0.00152
1090.31	3.48102e-05	4.28642e-05	1.51042e-05	-1.56357e-05	-8.61717e-06	2.44044e-05	-7.11532e-06	2.12e-05	5.86458e-06	-6.43942e-06	3.13978e-06	-2.82902e-05	2.88172e-06	5.6937e-05	1.53208e-06	-2.73227e-05	-4.46704e-06	0.000601704	0.00103	0.00121	0.0011	0.000962135	0.00104	0.000917764	0.000799507	0.000923462	0.000898089	0.00104	0.00112	0.00117	0.00105	0.00109	0.000981521	0.00128	0.00123	0.00115	0.00116	0.00121	0.0013	0.00135	0.00122	0.00135	0.00142	0.0013	0.00138	0.00154	0.00161	0.0016	0.0015
1093.74	1.67156e-05	6.10955e-05	9.65011e-05	-1.76783e-05	-1.19393e-05	2.14358e-05	5.30996e-06	1.2243e-05	1.34249e-05	2.53192e-05	-7.30489e-06	-4.04477e-06	1.37775e-05	2.54766e-05	1.77129e-05	1.19534e-05	2.59482e-05	0.000625681	0.001	0.00121	0.00108	0.00104	0.00105	0.000860637	0.000773731	0.000912519	0.000883111	0.00103	0.00105	0.00121	0.001	0.00111	0.000979904	0.00133	0.00121	0.00113	0.00116	0.00121	0.00129	0.00135	0.00125	0.00133	0.00141	0.00128	0.00145	0.0015	0.0015	0.00154	0.00152
1097.18	-1.65817e-05	-2.49803e-07	4.94197e-05	-1.60011e-05	3.96271e-05	3.58799e-05	-3.29454e-05	-2.89283e-05	1.26867e-05	-4.32098e-05	-3.04596e-05	3.241e-06	2.52985e-06	-4.05749e-05	3.34183e-05	-2.71611e-05	1.83283e-05	0.000551384	0.000961202	0.00121	0.00103	0.00102	0.001	0.000852924	0.000698308	0.000915273	0.000862728	0.000997988	0.00112	0.00116	0.000926089	0.00108	0.000955774	0.00119	0.00123	0.00113	0.00116	0.00125	0.00128	0.00131	0.00123	0.00131	0.00138	0.00124	0.00141	0.00154	0.00157	0.00149	0.00149
1100.61	-7.75641e-06	-6.08601e-06	1.99798e-05	-2.37605e-05	3.75981e-05	1.74624e-06	-3.2028e-05	-3.40898e-05	-2.26242e-05	8.38431e-06	3.21955e-06	-2.68003e-05	-5.45408e-06	-4.12276e-05	-3.06575e-05	-4.36158e-05	-6.24828e-06	0.000627114	0.000982417	0.00112	0.00103	0.000997864	0.000988161	0.00088708	0.000848338	0.000913612	0.000846802	0.000961348	0.00104	0.00114	0.000991588	0.00106	0.000991657	0.00121	0.00123	0.00116	0.00111	0.00116	0.00128	0.00125	0.00125	0.00133	0.00138	0.00124	0.00133	0.00145	0.00153	0.00158	0.00148
1104.05	-1.38216e-07	-3.44544e-05	1.42074e-05	-4.33016e-05	-1.68832e-05	1.28031e-05	3.8816e-05	9.37209e-06	-1.33184e-05	2.10364e-05	1.42033e-05	-2.27967e-05	-1.21792e-05	-5.61662e-05	-3.38949e-06	-4.83347e-05	2.45639e-06	0.000582061	0.00103	0.00117	0.00101	0.00102	0.000977419	0.000892906	0.000804385	0.000894074	0.000848608	0.00102	0.00113	0.00115	0.00103	0.00111	0.000968906	0.00129	0.00125	0.00121	0.00117	0.00122	0.0013	0.00139	0.0013	0.00137	0.00141	0.00128	0.00141	0.00154	0.00159	0.00161	0.00155
1107.48	6.02114e-06	3.55021e-05	1.23963e-05	2.4013e-05	4.93521e-05	2.31388e-05	-9.97326e-07	1.20963e-05	2.61194e-05	-7.91932e-06	-4.6051e-05	1.96083e-05	-2.62978e-06	-3.43665e-05	-6.79159e-06	-6.23789e-05	1.50401e-05	0.000611509	0.000987452	0.00121	0.00105	0.00104	0.00102	0.000933765	0.000785729	0.000914217	0.000851354	0.00106	0.00112	0.00122	0.00107	0.00111	0.000966121	0.00131	0.00122	0.00119	0.00119	0.00127	0.00133	0.00131	0.00126	0.00143	0.00141	0.00133	0.00144	0.00159	0.00161	0.00159	0.00154
1110.92	7.26396e-06	8.98255e-06	-5.32242e-05	-1.80001e-05	4.56206e-05	-7.7832e-06	2.04253e-05	3.46725e-05	4.6517e-06	-1.40013e-05	-6.54986e-05	4.33097e-05	-3.06401e-05	5.5256e-05	-3.17638e-05	-1.01829e-05	3.40973e-05	0.000558281	0.00105	0.00121	0.00103	0.00104	0.00103	0.000822966	0.000807641	0.000913803	0.000891314	0.00101	0.00109	0.00113	0.00101	0.00111	0.00104	0.00128	0.00126	0.00116	0.00122	0.00123	0.00129	0.0013	0.0013	0.00136	0.0014	0.00132	0.00141	0.00152	0.00161	0.00164	0.00157
1114.35	1.60138e-05	1.00273e-05	-1.42732e-05	-1.01085e-05	2.21187e-05	-4.51389e-05	-6.97101e-05	-1.84573e-05	4.92958e-05	1.55803e-05	4.2555e-05	6.29703e-05	-3.9392e-06	6.6563e-05	1.37168e-05	-2.36246e-05	3.50192e-05	0.000655286	0.00108	0.0012	0.00106	0.00106	0.000971776	0.000913556	0.000759162	0.000907336	0.000932933	0.00104	0.00108	0.00118	0.00108	0.00111	0.00102	0.00128	0.00129	0.0012	0.00123	0.0012	0.00133	0.00142	0.00132	0.00138	0.00145	0.00135	0.00149	0.00158	0.00166	0.00169	0.00159
1117.79	5.08479e-05	1.98102e-05	3.78712e-05	-9.34556e-05	-1.08004e-05	-1.97261e-05	-3.85968e-05	2.97774e-06	1.60268e-05	3.67108e-05	3.02707e-05	-3.21337e-05	-5.25709e-05	5.86967e-05	3.71766e-05	-4.14163e-05	4.43107e-05	0.000680015	0.00104	0.00126	0.00105	0.00103	0.00102	0.00089274	0.000758549	0.000955653	0.000961235	0.0011	0.00113	0.00113	0.00111	0.00107	0.00105	0.00135	0.00129	0.00128	0.00123	0.00121	0.00136	0.00142	0.00133	0.00137	0.0015	0.00137	0.0015	0.00162	0.0017	0.0017	0.00161
1121.23	2.5817e-05	7.43921e-05	2.54374e-05	-8.96152e-05	-2.89638e-07	-1.59688e-05	-6.88149e-06	1.19504e-05	3.14919e-05	-6.27635e-05	-1.41211e-05	-2.43077e-05	-1.24335e-05	1.92946e-05	2.34559e-05	-1.64823e-05	3.02847e-05	0.000601644	0.00112	0.00122	0.00109	0.00102	0.00101	0.000869552	0.000788571	0.000952835	0.000889028	0.00103	0.00118	0.00123	0.000997099	0.00117	0.00106	0.00133	0.00128	0.00118	0.0012	0.00125	0.00137	0.00141	0.0014	0.00144	0.00148	0.00135	0.00152	0.00168	0.00172	0.00169	0.00166
1124.67	-1.12467e-05	-4.33386e-06	7.64504e-05	-0.000100466	3.03759e-05	5.40582e-05	-1.87905e-05	-2.17284e-05	-2.173e-06	3.15945e-05	-2.77328e-05	-1.17575e-05	-4.55671e-05	6.43765e-06	4.15207e-05	-1.71006e-05	3.66673e-05	0.000608114	0.00104	0.00128	0.00109	0.00101	0.00101	0.00086118	0.000801544	0.000975139	0.000935719	0.00112	0.00125	0.00119	0.0011	0.00121	0.00108	0.00141	0.0013	0.00127	0.00126	0.0013	0.00135	0.00144	0.00143	0.00151	0.00155	0.00139	0.00158	0.00165	0.00175	0.00172	0.00167
1128.11	-2.56113e-06	2.26691e-05	6.25428e-05	-5.49059e-05	3.80593e-05	-1.51425e-05	-2.08634e-05	1.29221e-05	-4.86635e-05	4.07075e-05	-1.67641e-05	-2.19035e-05	-8.65606e-06	-2.61653e-05	-2.55233e-05	1.30971e-05	2.87749e-05	0.000625637	0.00103	0.00126	0.00105	0.00105	0.00104	0.000904855	0.000802132	0.0009235	0.000931107	0.00104	0.00117	0.00122	0.0011	0.00118	0.00107	0.00141	0.00128	0.00124	0.00126	0.0013	0.00136	0.00146	0.00138	0.00151	0.00157	0.00144	0.00163	0.00174	0.00184	0.0018	0.00176
1131.55	5.77999e-06	-8.30793e-06	5.04275e-05	-0.000109529	-2.29848e-05	7.07278e-05	4.43132e-05	6.35571e-06	2.05118e-05	4.90687e-05	2.96444e-05	2.22334e-05	-3.61378e-05	3.83766e-05	-3.62976e-07	-1.4909e-05	5.22166e-05	0.000677381	0.00116	0.00127	0.0011	0.00105	0.00109	0.000944435	0.000886208	0.001	0.000998076	0.00108	0.00118	0.00131	0.00111	0.00115	0.00107	0.00141	0.00135	0.00132	0.00132	0.00136	0.00153	0.00158	0.00154	0.00154	0.0016	0.00146	0.00165	0.00174	0.00187	0.00187	0.00177
1134.99	5.64464e-05	3.04831e-05	4.80786e-05	-9.63813e-05	-2.10445e-05	3.7123e-06	-3.79818e-05	-7.75121e-06	-2.60428e-06	5.45535e-05	4.8801e-05	4.9902e-05	5.41924e-06	2.6678e-05	4.76809e-05	1.47808e-05	7.44875e-05	0.000696823	0.00115	0.00127	0.00115	0.0011	0.00113	0.000987655	0.000888868	0.000983308	0.00096843	0.00113	0.00126	0.00137	0.00117	0.00119	0.00111	0.00147	0.00141	0.00134	0.00138	0.00143	0.00153	0.00156	0.00152	0.00171	0.0017	0.00152	0.00169	0.0019	0.00193	0.00189	0.00186
1138.43	3.76821e-05	3.84321e-07	-2.34113e-05	-0.000177751	-5.80517e-05	9.9574e-06	2.59598e-05	2.86171e-05	-2.49043e-05	-2.54974e-05	-1.28592e-05	3.44015e-06	-2.20647e-05	-3.99996e-05	-7.73519e-06	1.68101e-05	2.16879e-05	0.000613269	0.00112	0.00132	0.00113	0.000997408	0.00105	0.000895859	0.000849251	0.000919511	0.00096073	0.00111	0.00118	0.00135	0.00109	0.00118	0.00112	0.00144	0.0014	0.00131	0.00139	0.0014	0.00154	0.00156	0.00148	0.00166	0.00171	0.00151	0.00167	0.00181	0.00197	0.0019	0.0019
1141.87	3.61282e-06	3.41371e-05	1.15157e-05	-0.000154379	-1.92594e-06	5.51449e-05	9.10366e-07	2.92339e-05	4.49846e-05	8.62369e-05	-3.31208e-05	5.94367e-05	-4.26509e-06	6.70762e-05	2.58492e-05	-1.50598e-05	1.83081e-05	0.000735898	0.00122	0.00136	0.00117	0.00116	0.00113	0.0009767	0.000918401	0.000996899	0.00101	0.00118	0.00132	0.00134	0.00126	0.00129	0.00119	0.00154	0.00148	0.00139	0.00145	0.00148	0.0016	0.00169	0.00162	0.00177	0.00179	0.00164	0.00187	0.00205	0.00214	0.00205	0.00206
1145.31	5.39707e-05	7.88431e-05	9.72776e-06	-0.000146029	-1.96785e-06	-3.28259e-05	-4.61077e-05	2.28979e-05	-5.52421e-06	8.78119e-06	-4.05208e-05	5.69098e-05	2.14337e-05	-3.40771e-05	4.09083e-05	-5.36985e-05	7.12414e-05	0.000715377	0.00117	0.00126	0.00117	0.00113	0.00115	0.000951648	0.00091707	0.001	0.000976106	0.0012	0.0014	0.00133	0.0012	0.00129	0.00118	0.00153	0.0015	0.00145	0.00147	0.00155	0.00162	0.00168	0.00162	0.00177	0.0018	0.00169	0.00183	0.00203	0.00212	0.00213	0.00214
1148.76	5.90599e-05	6.27144e-05	2.80678e-05	-0.000104394	-5.37557e-06	4.68348e-05	2.89201e-05	5.30379e-05	-6.89672e-07	1.40459e-05	-4.48236e-06	9.45219e-05	2.22787e-05	5.99555e-05	5.23509e-05	-2.49069e-05	5.12175e-05	0.000706807	0.00113	0.00131	0.0012	0.00118	0.00115	0.000967212	0.000861043	0.00105	0.001	0.0012	0.00129	0.00134	0.0012	0.00134	0.00128	0.00161	0.0015	0.00142	0.00148	0.00154	0.0017	0.00174	0.00162	0.0018	0.00191	0.00171	0.00188	0.0021	0.00214	0.0022	0.00213
1152.2	6.16128e-05	4.42379e-05	1.64744e-05	-0.000151699	-3.01566e-05	-2.35378e-05	-4.78943e-05	-4.37406e-05	-9.62381e-06	6.33206e-05	6.94656e-05	2.0756e-05	6.76261e-06	-5.48115e-06	2.69043e-05	-4.23025e-05	8.8904e-06	0.000743077	0.00116	0.00135	0.00121	0.00113	0.00116	0.00106	0.000934241	0.00109	0.000991366	0.00115	0.00134	0.00138	0.00125	0.00137	0.00125	0.00165	0.00159	0.00152	0.00153	0.00153	0.00174	0.00187	0.0018	0.00182	0.0019	0.00182	0.00193	0.00214	0.00227	0.00226	0.00219
1155.64	5.16616e-05	8.63937e-05	3.51929e-05	-0.000124788	-4.13987e-05	-1.23623e-05	-5.13672e-05	7.92469e-06	1.0947e-05	2.43332e-06	-4.84114e-05	5.5665e-05	-1.74804e-06	1.8019e-05	3.62442e-05	-1.44846e-05	4.43937e-05	0.000716982	0.00123	0.00137	0.00122	0.00125	0.0012	0.00106	0.000966726	0.0011	0.00104	0.00123	0.0013	0.00141	0.0013	0.00145	0.00129	0.00166	0.00157	0.00155	0.00157	0.00157	0.00177	0.00185	0.00178	0.00192	0.00201	0.00181	0.0021	0.00237	0.00238	0.00244	0.00236
1159.09	4.12363e-05	2.14771e-05	-2.0571e-05	-0.000118441	-8.1623e-06	4.03312e-05	1.84916e-05	7.95544e-05	4.161e-05	8.9255e-05	-3.88212e-05	-1.68538e-05	3.31685e-05	5.05439e-07	-4.97168e-06	-1.12229e-06	4.36204e-05	0.000735389	0.00123	0.00146	0.00127	0.0012	0.0012	0.00108	0.000948671	0.00107	0.00106	0.00125	0.00144	0.0015	0.00137	0.00142	0.00133	0.00174	0.00161	0.00152	0.00163	0.00172	0.00183	0.0019	0.00182	0.00199	0.00217	0.00196	0.00215	0.00242	0.00248	0.00246	0.00246
1162.53	2.18325e-05	7.69696e-06	1.9705e-07	-7.23905e-05	5.96315e-05	4.19053e-05	-1.17091e-05	4.10233e-05	8.31065e-05	2.06302e-07	5.23765e-05	6.2992e-06	-3.02407e-05	-5.25484e-05	4.26752e-05	-1.33408e-05	-1.41709e-05	0.000702816	0.00128	0.0015	0.00133	0.00124	0.00124	0.00116	0.00101	0.00113	0.00107	0.00135	0.00141	0.00159	0.00137	0.00154	0.00135	0.00188	0.00174	0.00162	0.00168	0.00179	0.00196	0.00208	0.00197	0.00218	0.0022	0.00204	0.00229	0.00253	0.00257	0.00257	0.00249
1165.98	-2.16464e-05	7.15777e-05	3.2238e-05	-3.97991e-05	-9.48492e-06	-5.36729e-05	-5.98852e-05	-7.8662e-06	2.69965e-05	4.61271e-05	0.000126367	4.65773e-05	-8.2848e-06	-2.14849e-06	-1.21311e-05	-6.22744e-05	2.44181e-05	0.000761146	0.00125	0.00149	0.00141	0.00131	0.00128	0.00117	0.00102	0.00114	0.00113	0.00137	0.00151	0.0016	0.0015	0.00159	0.00139	0.00187	0.00179	0.00172	0.00182	0.00183	0.00205	0.00214	0.00194	0.00221	0.00234	0.00209	0.00231	0.00257	0.00271	0.00276	0.00271
1169.42	-5.05777e-06	5.08087e-05	6.49847e-05	-6.89309e-05	-3.86005e-05	-1.36833e-06	-3.56655e-05	-1.24764e-05	2.65947e-05	8.61264e-05	4.13922e-05	-4.98254e-05	-3.69849e-05	6.5964e-05	2.51711e-05	7.64406e-06	9.85803e-05	0.000714192	0.00132	0.0016	0.00134	0.00138	0.00139	0.00119	0.00113	0.00125	0.00114	0.00143	0.00162	0.00167	0.00155	0.00168	0.00151	0.00193	0.00193	0.00186	0.00196	0.00199	0.00213	0.00221	0.0022	0.00225	0.00244	0.00229	0.00256	0.00277	0.00293	0.00291	0.00288
1172.87	2.67733e-05	7.21208e-05	1.83999e-05	-8.30264e-05	-2.94426e-05	-4.52765e-05	-4.14268e-05	4.59756e-06	0.000101191	-4.23484e-05	3.17633e-05	2.58181e-05	-4.37481e-05	-4.27813e-05	-5.44049e-05	9.93166e-06	4.49327e-05	0.000748186	0.00139	0.00161	0.00136	0.00135	0.00143	0.00122	0.00118	0.00125	0.00117	0.00145	0.00166	0.00175	0.00155	0.00167	0.00157	0.00202	0.00193	0.00186	0.00189	0.00195	0.00219	0.00226	0.00227	0.00243	0.00244	0.00229	0.00261	0.00289	0.0029	0.00295	0.00291
1176.32	-1.24942e-05	-3.34063e-05	5.51624e-06	-7.19831e-05	-1.76056e-05	-6.25077e-05	-4.09995e-05	2.25408e-05	3.26062e-05	-3.05274e-05	-2.39673e-05	2.30082e-05	-2.68967e-05	7.61211e-05	-4.33381e-05	-1.00388e-05	2.89096e-05	0.000867744	0.00134	0.00157	0.00136	0.00138	0.00139	0.00124	0.00114	0.00127	0.00127	0.0015	0.00162	0.00169	0.00154	0.00172	0.00163	0.00192	0.00201	0.00189	0.00185	0.00202	0.00218	0.00232	0.00215	0.00238	0.00255	0.00241	0.00267	0.00292	0.00307	0.00313	0.00298
1179.77	2.62557e-05	1.73741e-05	1.94344e-05	-0.000123594	-3.99006e-05	2.18008e-05	1.52619e-05	1.0788e-05	8.7352e-06	5.18628e-05	0.000120855	4.9093e-05	3.07646e-05	7.4121e-05	-1.54736e-06	1.17095e-05	4.29438e-06	0.000901725	0.00144	0.00164	0.00148	0.00139	0.00143	0.00129	0.00114	0.00137	0.0013	0.00155	0.00178	0.00183	0.00166	0.00177	0.00164	0.00216	0.00208	0.00211	0.00211	0.00217	0.0023	0.0025	0.00238	0.00263	0.00271	0.00255	0.00276	0.00311	0.00319	0.00327	0.00314
1183.21	-4.14713e-05	-3.03072e-05	1.76449e-05	-8.74312e-05	7.4428e-07	-7.84403e-06	-5.09427e-05	-4.49885e-05	-4.32891e-05	1.66147e-05	7.31209e-05	2.72758e-05	2.93645e-05	-5.72663e-05	1.72455e-05	-4.59739e-05	2.20783e-05	0.000754232	0.00135	0.00156	0.00141	0.00144	0.00144	0.00127	0.00121	0.0014	0.00134	0.00163	0.0017	0.00184	0.00165	0.00179	0.00164	0.00221	0.00215	0.00209	0.00212	0.0023	0.00244	0.00261	0.00256	0.00265	0.00275	0.00258	0.00294	0.00325	0.00343	0.00337	0.00333
1186.66	-5.74767e-06	1.25469e-05	-2.14881e-05	-3.5719e-05	5.44808e-05	1.41613e-05	-5.29883e-06	4.71053e-05	2.0686e-05	5.69301e-06	2.56618e-05	4.15495e-05	3.32055e-05	-2.81643e-05	-1.41294e-05	4.8886e-06	-4.7484e-05	0.000817729	0.00145	0.00162	0.00152	0.00144	0.00145	0.00141	0.00121	0.00145	0.00135	0.00159	0.00175	0.00196	0.00162	0.00193	0.00175	0.00236	0.00223	0.00217	0.00216	0.00232	0.00249	0.0027	0.00266	0.0029	0.00298	0.00279	0.00305	0.00332	0.00353	0.00351	0.0035
1190.11	-1.40452e-05	6.43333e-05	8.11185e-05	-6.74243e-05	2.06678e-05	5.34482e-05	-4.94852e-05	-0.000100177	-3.28511e-05	6.83035e-05	2.45295e-05	-4.01198e-05	-4.90018e-06	1.41191e-05	-4.19955e-05	-5.08393e-05	-4.22748e-06	0.000771126	0.00142	0.00168	0.00141	0.00147	0.00147	0.00134	0.00124	0.00147	0.00134	0.00166	0.00191	0.00203	0.00178	0.00191	0.00166	0.00226	0.00225	0.00215	0.00219	0.00236	0.00257	0.00272	0.00279	0.00295	0.00301	0.00275	0.00308	0.00346	0.0035	0.00369	0.00365
1193.56	9.02949e-05	9.44446e-05	-8.77894e-06	-8.02417e-05	-9.12636e-05	3.48886e-06	1.4647e-05	7.12896e-05	-1.68982e-05	8.38133e-05	3.62552e-05	4.27656e-05	4.95883e-05	0.000114965	5.64333e-05	-8.80694e-05	-4.63525e-05	0.000850501	0.00141	0.00173	0.00149	0.00152	0.00151	0.00129	0.00129	0.00153	0.00156	0.00167	0.0018	0.002	0.00181	0.00194	0.00187	0.00242	0.00225	0.00224	0.00227	0.00241	0.00258	0.0027	0.00264	0.00298	0.00301	0.00283	0.00322	0.00347	0.00368	0.00371	0.0037
1197.01	5.70213e-05	7.08938e-05	-1.37995e-05	-5.65994e-05	4.60439e-05	0.000103413	-5.25344e-05	-3.4772e-05	1.74448e-05	2.80148e-05	-6.61787e-05	-3.74609e-05	3.33181e-05	0.000100349	2.13993e-05	4.93833e-05	2.97514e-05	0.000874553	0.00148	0.00172	0.00164	0.00149	0.00149	0.00136	0.00148	0.00148	0.00143	0.00166	0.002	0.00208	0.00196	0.00213	0.00191	0.00258	0.00243	0.00237	0.00241	0.00251	0.0028	0.00292	0.00286	0.00311	0.00324	0.00307	0.00339	0.00374	0.00387	0.00384	0.00398
1200.47	2.80474e-05	7.85539e-05	5.25851e-05	-2.12067e-05	-5.88619e-06	7.26949e-05	4.47155e-05	-1.17501e-05	-2.7464e-05	4.03674e-05	-2.00257e-05	8.51701e-06	-2.00435e-05	-1.51236e-05	4.40477e-05	-8.23236e-06	5.08019e-05	0.00091875	0.00137	0.00175	0.00162	0.00159	0.00157	0.00144	0.00131	0.00164	0.00155	0.00182	0.00192	0.00213	0.00206	0.00207	0.00195	0.00252	0.00244	0.00236	0.00237	0.00259	0.00282	0.00302	0.00291	0.00313	0.00334	0.00308	0.00341	0.00387	0.00408	0.00397	0.00407
1203.92	3.00846e-05	2.53039e-05	-1.11899e-05	-6.38651e-05	-7.69133e-05	-1.69237e-05	-1.448e-05	-2.48741e-05	-7.49164e-05	-5.83422e-06	0.000123996	-2.85935e-05	-0.000111135	2.06321e-05	-2.32933e-05	-4.02941e-05	-2.99513e-05	0.000916878	0.00148	0.00173	0.00156	0.00154	0.00163	0.00129	0.00132	0.00152	0.00154	0.0018	0.00199	0.00207	0.00193	0.00213	0.00188	0.00252	0.00245	0.00241	0.00249	0.00259	0.00281	0.00303	0.00299	0.00318	0.00336	0.00315	0.00347	0.00386	0.00417	0.00406	0.0041
1207.37	7.34063e-05	3.57515e-05	-4.90902e-07	-2.98641e-05	-3.35508e-05	-3.72083e-05	6.4669e-05	3.76966e-05	-9.71165e-05	1.0879e-06	-7.27785e-06	7.2662e-05	5.59459e-05	-2.85824e-05	2.39294e-05	-8.96281e-05	-2.21317e-05	0.000967348	0.00141	0.00173	0.00151	0.00167	0.00162	0.00147	0.00143	0.00163	0.00152	0.00178	0.00217	0.00222	0.00203	0.00217	0.00196	0.00257	0.00256	0.00248	0.00253	0.00261	0.00289	0.00312	0.00305	0.00325	0.00352	0.00333	0.0037	0.00392	0.00425	0.00417	0.0042
1210.82	-3.28104e-06	-2.21776e-05	-1.30166e-05	-0.000109942	-0.000110909	-4.68586e-05	-8.41966e-05	-6.56402e-05	2.204e-05	5.87535e-05	0.00013745	5.18414e-07	-3.05989e-06	5.66863e-05	-2.14098e-05	-0.000193576	5.92967e-05	0.00089538	0.00137	0.00177	0.00157	0.00168	0.00174	0.00138	0.00136	0.00155	0.00152	0.00178	0.00221	0.00214	0.00196	0.00205	0.00193	0.00265	0.00252	0.0025	0.00261	0.00274	0.00292	0.00306	0.00308	0.00324	0.00337	0.0032	0.00363	0.00392	0.00412	0.00429	0.0042
1214.28	5.74355e-05	4.36954e-05	8.32334e-05	-6.98162e-05	-6.27817e-05	1.70844e-05	3.11902e-05	8.26874e-06	3.14666e-05	-3.10271e-05	-1.0096e-05	-2.53919e-05	3.90285e-05	-0.000133381	7.05553e-05	-0.000136704	-5.10314e-05	0.000864918	0.00139	0.00164	0.00159	0.00146	0.00155	0.00129	0.00124	0.00164	0.00156	0.00179	0.00199	0.00208	0.00178	0.00208	0.00191	0.00246	0.00245	0.00251	0.00247	0.00273	0.00291	0.00306	0.00291	0.00318	0.0035	0.00335	0.00354	0.00396	0.00411	0.00418	0.00409
1217.73	-6.21337e-05	1.09434e-05	1.53646e-05	3.80954e-05	-2.90301e-05	-7.64304e-05	-6.57056e-06	-1.6717e-05	3.71892e-05	7.65924e-05	5.29619e-05	2.5623e-05	5.22147e-06	0.000108989	-4.03322e-05	-9.65841e-05	0.000102965	0.000784783	0.0015	0.00174	0.00156	0.00143	0.00165	0.00144	0.00145	0.00147	0.00147	0.00172	0.00207	0.00212	0.00183	0.00209	0.00198	0.00257	0.00241	0.00237	0.00247	0.00263	0.00295	0.00314	0.00303	0.00325	0.00338	0.00314	0.00352	0.00387	0.00424	0.00417	0.00421
1221.19	-9.50019e-05	-3.20324e-05	-1.14598e-05	-3.28899e-05	5.52856e-07	-0.000143303	-6.61086e-05	-0.000121236	4.14968e-06	1.45026e-05	-4.31092e-05	8.23862e-05	-3.95047e-05	7.13459e-05	-1.65996e-05	5.71909e-05	0.000126578	0.000777726	0.00145	0.00166	0.00138	0.00152	0.0016	0.00154	0.00139	0.00152	0.0016	0.00178	0.00198	0.0021	0.00178	0.00215	0.00203	0.0026	0.00244	0.00253	0.00262	0.00284	0.00289	0.00314	0.00308	0.00332	0.00342	0.00325	0.00358	0.00406	0.00412	0.00431	0.00426
1224.64	5.9119e-05	8.48406e-05	5.80643e-05	-1.6124e-05	-9.37367e-05	-8.34547e-05	-6.65873e-05	3.66469e-05	-4.34434e-06	8.42422e-05	-6.03286e-05	-1.83352e-05	1.37086e-05	8.58606e-05	-0.00016142	-2.17934e-05	6.42366e-05	0.000685229	0.0015	0.00159	0.0015	0.00156	0.00156	0.00138	0.00135	0.00149	0.00149	0.00176	0.00184	0.00216	0.00195	0.00206	0.00195	0.00253	0.00248	0.00248	0.00247	0.00262	0.00286	0.00304	0.00291	0.00327	0.00349	0.00329	0.00358	0.00391	0.00418	0.00413	0.00419
1228.1	3.2883e-05	2.63703e-05	-0.000120713	-8.93148e-05	-5.08405e-05	-3.1666e-05	-8.2898e-05	-4.49557e-05	1.9833e-05	0.000100335	3.03535e-05	0.000102092	-1.07732e-05	0.000171444	-4.94281e-05	-7.48717e-05	-5.70409e-05	0.000859799	0.00129	0.00175	0.00132	0.00145	0.00154	0.00136	0.00128	0.00152	0.00144	0.00176	0.00194	0.00209	0.00204	0.00196	0.00192	0.00251	0.00252	0.00257	0.00245	0.0026	0.0029	0.00299	0.00308	0.00314	0.00339	0.00329	0.00353	0.00391	0.00421	0.00416	0.00414
1231.55	1.8624e-05	1.40353e-05	7.16467e-05	5.78749e-05	-1.54004e-05	0.000119113	7.27157e-05	2.07851e-05	2.70981e-05	-9.16726e-05	6.76821e-05	3.39049e-05	3.83095e-05	4.37848e-05	4.26741e-06	5.85205e-05	0.000121724	0.000943363	0.00142	0.00167	0.00135	0.00147	0.00144	0.00123	0.00117	0.00146	0.00137	0.00173	0.00187	0.00216	0.0018	0.00189	0.00179	0.00238	0.00241	0.00239	0.00229	0.00244	0.00269	0.00296	0.00298	0.00312	0.00336	0.00304	0.0035	0.00382	0.00395	0.00403	0.00407
1235.01	0.000151215	6.46685e-05	2.01688e-05	-7.14814e-05	9.49582e-06	5.69878e-05	-9.13945e-05	2.79744e-05	9.46532e-05	0.000138814	0.000102341	3.73934e-05	5.58993e-05	6.25047e-05	0.000192093	-3.36739e-05	7.72148e-05	0.00090884	0.00129	0.00162	0.00146	0.00154	0.0015	0.00145	0.0013	0.00143	0.00143	0.00163	0.00184	0.00206	0.00168	0.00196	0.00182	0.00248	0.00229	0.00237	0.00248	0.00254	0.00283	0.0031	0.00277	0.00315	0.0033	0.00298	0.0035	0.00378	0.00414	0.00405	0.00401
1238.47	0.000117225	4.83449e-05	-0.000129455	-0.000209085	-0.000133325	5.94907e-05	-4.20172e-05	-1.3135e-05	7.52283e-05	0.000143858	0.00011922	4.17758e-05	-4.81134e-05	-8.39318e-05	6.9748e-05	8.03296e-05	0.000179011	0.000833392	0.00133	0.00135	0.00129	0.00145	0.00137	0.00125	0.00143	0.00137	0.00147	0.00161	0.00191	0.00198	0.00187	0.00207	0.00177	0.00226	0.00226	0.00224	0.00238	0.00253	0.00282	0.00287	0.00287	0.00313	0.00316	0.00294	0.00322	0.00378	0.00396	0.00404	0.00391
1241.93	-3.73387e-06	5.38199e-05	-4.23268e-05	2.70245e-05	2.08003e-05	-0.000147946	2.0348e-05	5.69796e-05	-4.11357e-05	1.9507e-05	-2.55622e-05	7.12827e-05	-6.66596e-05	-9.84195e-05	-3.07118e-05	3.20888e-05	-3.23918e-05	0.00078269	0.00113	0.00152	0.00123	0.00111	0.00124	0.0012	0.00124	0.00135	0.00131	0.00147	0.00168	0.00182	0.00157	0.00168	0.00145	0.0021	0.00201	0.00205	0.00215	0.00222	0.00256	0.00265	0.00254	0.00275	0.00281	0.00277	0.00302	0.00341	0.00352	0.00372	0.00351
1245.39	8.54258e-05	-3.67604e-05	4.50356e-06	-4.81201e-06	4.19343e-05	-5.22622e-05	-0.000105108	0.000109711	6.47687e-05	-6.28963e-05	0.000109126	5.82598e-05	3.29375e-05	-5.52335e-06	-7.04441e-05	2.92229e-05	2.43629e-05	0.00058622	0.00102	0.00145	0.00111	0.00122	0.00127	0.000982997	0.000918701	0.0011	0.00122	0.00142	0.00155	0.00169	0.0015	0.00172	0.00145	0.00201	0.002	0.00212	0.00191	0.00222	0.00231	0.00252	0.00229	0.00268	0.00286	0.00273	0.00302	0.00316	0.00337	0.00353	0.00351
1248.85	6.83359e-06	-2.61215e-06	-8.69136e-05	-1.94576e-05	-0.000203398	-7.49601e-06	2.11741e-05	-8.83227e-05	7.99605e-05	5.96816e-05	-7.52808e-05	-0.000120257	-4.53351e-05	0.000117981	-1.39837e-06	1.81445e-05	-7.71012e-05	0.000559561	0.00123	0.00132	0.0011	0.00125	0.00109	0.00108	0.00101	0.00125	0.00117	0.00124	0.00159	0.00166	0.00148	0.00168	0.00145	0.00199	0.00193	0.00197	0.00196	0.00216	0.00235	0.00229	0.00244	0.00245	0.00274	0.00244	0.00275	0.00296	0.00337	0.00319	0.00317
1252.31	6.8611e-05	-4.20672e-05	-0.000121389	-0.000146083	2.86889e-05	4.59689e-05	0.000179135	2.96636e-05	6.16962e-06	7.32833e-05	3.50427e-05	3.30629e-05	9.2226e-07	-3.3803e-05	3.34052e-05	5.90684e-05	-2.10072e-05	0.000527977	0.00109	0.00138	0.00123	0.00117	0.00109	0.000959818	0.000917884	0.00105	0.00134	0.00123	0.00148	0.00142	0.00124	0.00146	0.00133	0.00189	0.00197	0.00182	0.00174	0.00198	0.00222	0.0024	0.00234	0.00236	0.00255	0.00235	0.00281	0.00285	0.00318	0.00326	0.00322
1255.77	3.69399e-05	5.97993e-05	-3.49233e-05	-5.58451e-05	-7.98842e-05	-0.000116639	-0.000107362	-0.000175786	4.19682e-05	3.33985e-05	-3.96254e-05	-0.000239553	-0.000142852	-3.99356e-05	-7.05289e-05	-6.07349e-05	-1.80885e-05	0.000635083	0.001	0.00129	0.00104	0.000923273	0.00111	0.00074693	0.000883618	0.000938133	0.000899864	0.0011	0.00136	0.00139	0.0014	0.00138	0.00138	0.00185	0.00185	0.00181	0.00167	0.00183	0.00201	0.00221	0.00204	0.00218	0.0023	0.00221	0.00263	0.0028	0.0029	0.00295	0.00307
1259.23	-5.61107e-06	-6.00837e-05	-0.000140054	-0.000116242	-0.000197762	-0.000201738	-5.48931e-05	-0.000109161	0.000137088	-6.5177e-05	0.000149909	1.39077e-05	6.10117e-05	0.00022162	0.000100476	-1.22493e-05	-0.000137901	0.000523565	0.00104	0.00138	0.000970519	0.00103	0.00090403	0.000797265	0.000676182	0.00107	0.000985328	0.00114	0.00118	0.00134	0.00128	0.00128	0.00128	0.00166	0.00168	0.00156	0.00157	0.0018	0.00186	0.00197	0.00194	0.00227	0.0024	0.0021	0.00257	0.00287	0.00305	0.003	0.00288
1262.69	3.24247e-05	8.36004e-05	-3.92265e-05	-0.000123184	-4.21182e-05	6.8458e-05	0.000166779	-5.48089e-06	-0.000132192	0.000238968	0.000192629	-0.000109975	-0.0002681	-0.000208646	-1.04411e-05	-4.50828e-05	-5.9184e-05	0.0004949	0.000987958	0.000971828	0.000994216	0.000930907	0.00106	0.00102	0.000811909	0.00101	0.000768639	0.00105	0.00109	0.00137	0.00112	0.00117	0.0011	0.00174	0.00144	0.00148	0.0016	0.00158	0.00183	0.00187	0.00191	0.00194	0.00212	0.00196	0.00226	0.00247	0.00244	0.00273	0.00255
1266.15	2.28828e-05	-8.94835e-05	5.31409e-05	-0.000217271	-0.000129614	-3.36777e-06	-0.000153722	-0.000166254	1.01778e-05	-3.79144e-05	0.000159981	-5.80018e-05	2.44776e-05	-2.54004e-05	0.000114839	2.20194e-05	3.96823e-05	0.000406054	0.000976529	0.00114	0.000807713	0.00086441	0.000927029	0.000849611	0.000773978	0.000864473	0.00104	0.000805814	0.00112	0.00131	0.0011	0.0012	0.00117	0.00146	0.00146	0.00142	0.00169	0.00142	0.00172	0.00168	0.00186	0.0018	0.00215	0.00195	0.00212	0.00221	0.00221	0.00266	0.00243
1269.61	0.00011544	0.000127376	-0.000194296	-0.000132774	-7.34165e-05	-3.3109e-05	-0.00010829	-3.51331e-05	3.23212e-05	0.000119042	-2.55893e-05	-7.75147e-06	-1.20751e-05	0.000104182	1.36285e-05	-8.68022e-05	-2.32046e-05	0.000341441	0.00090998	0.00119	0.000757154	0.000826743	0.000808732	0.000833395	0.000763612	0.000706601	0.000742422	0.000905938	0.00116	0.00105	0.00103	0.00101	0.00112	0.00131	0.00119	0.00108	0.00162	0.00156	0.0017	0.00185	0.00155	0.00168	0.00194	0.00181	0.00187	0.00221	0.00232	0.00247	0.00228
1273.08	-5.4532e-05	-0.000111222	-4.59691e-05	0.000161821	-0.000149102	-9.49601e-05	3.10073e-05	-0.000105248	-0.000186419	9.06706e-06	-5.41823e-05	-0.000134587	-7.31595e-05	2.97801e-05	0.000103182	-5.73667e-05	-0.000103635	0.000775957	0.000928956	0.00106	0.000533755	0.00108	0.000715293	0.000841039	0.000717698	0.000701397	0.000572082	0.000984837	0.00124	0.0012	0.000810278	0.00102	0.000892525	0.00143	0.00105	0.00128	0.00127	0.00123	0.00126	0.00142	0.00157	0.00153	0.00169	0.00171	0.00178	0.00196	0.00215	0.00209	0.00221
1276.54	-8.90655e-05	-8.51665e-05	0.000188151	-4.61721e-06	-1.23282e-05	0.000205578	0.000207886	6.39864e-05	0.000198343	0.000188473	-6.05829e-05	2.40144e-05	-6.05332e-05	-7.11082e-05	-2.73493e-05	6.55227e-05	-0.000168145	0.000487118	0.000774695	0.000918091	0.000627424	0.00066235	0.000734818	0.00044163	0.000551501	0.00101	0.00077915	0.000898643	0.00115	0.00106	0.000981354	0.000844077	0.000978563	0.00122	0.00126	0.00125	0.00128	0.00126	0.00144	0.00148	0.00144	0.00135	0.00157	0.00132	0.00162	0.00199	0.00192	0.002	0.00191
1280.01	-2.54415e-05	-2.15787e-06	0.000189552	-9.99143e-06	7.47312e-05	0.000150039	0.000183077	0.000154386	-6.75238e-05	7.94761e-05	0.00012848	0.000299757	0.000106311	-1.10269e-05	-6.79211e-05	0.000199926	0.000144644	0.000417933	0.000839503	0.000787076	0.000930705	0.000908442	0.000892226	0.000680276	0.000611414	0.000748101	0.000579601	0.000723919	0.00093452	0.000843571	0.000633655	0.000670359	0.000751184	0.00114	0.000926659	0.00116	0.00133	0.00104	0.00135	0.00113	0.00111	0.00145	0.00164	0.00126	0.0015	0.00176	0.00163	0.00167	0.00173
1283.47	9.14399e-05	7.52971e-05	4.67521e-05	1.91782e-05	-8.89893e-05	0.000100794	-0.000133838	-0.000133355	-0.000273374	-0.000261837	-0.000115883	2.60746e-05	-3.44405e-05	6.03374e-05	4.11107e-05	-1.89202e-05	-6.45303e-05	0.000458431	0.000675096	0.00111	0.00048487	0.000754103	0.000563548	0.000626468	0.000412506	0.000652976	0.000476841	0.000614223	0.000736808	0.000927491	0.00057067	0.000797838	0.000878202	0.00101	0.00115	0.00077984	0.00121	0.00104	0.000974106	0.00112	0.00105	0.00138	0.00138	0.00113	0.00132	0.00165	0.00172	0.00169	0.00177
1286.94	-1.24674e-05	-4.46891e-05	-5.49076e-05	6.9852e-05	5.80664e-06	0.000161872	0.000197221	-6.28744e-06	6.7899e-05	0.000200205	1.45762e-05	9.78493e-05	0.000182153	0.000200403	-4.17142e-05	-2.86085e-06	-0.000131629	0.000397906	0.000355069	0.000706947	0.000477001	0.000576816	0.000746295	0.000625819	0.000549356	0.000405616	0.000771937	0.00065985	0.000577858	0.000872376	0.000664021	0.000829852	0.000624086	0.00103	0.000928986	0.000896233	0.00106	0.00104	0.00119	0.00107	0.00129	0.00106	0.00144	0.000980818	0.00138	0.0015	0.00143	0.00134	0.00126
1290.4	0.00010848	-7.93552e-05	-6.47332e-05	-0.000316969	-9.78514e-05	-9.73327e-05	-4.42339e-05	-0.000203178	-0.000148999	-5.44741e-05	0.000320308	-9.54526e-05	0.000123745	0.000136451	-0.000193749	4.14915e-05	-0.000179372	0.000319195	0.000692349	0.0009435	0.00060241	0.00059396	0.000511942	0.000617435	0.000789393	0.00042412	0.00037587	0.000567318	0.000657162	0.000661534	0.000527668	0.000682212	0.000540256	0.00126	0.000976254	0.000965853	0.000771086	0.000889745	0.00114	0.00105	0.000841702	0.0011	0.000882504	0.00102	0.00123	0.0015	0.00156	0.00136	0.00127
1293.87	2.05798e-06	3.72705e-05	2.08925e-05	-0.000128104	-0.000157335	-0.000161748	-0.000206896	3.59688e-05	-0.000122563	-5.0059e-06	1.57834e-05	0.000154319	0.000201472	0.000117935	-2.62151e-05	0.000236546	-0.000124495	0.000589301	0.000525741	0.000571174	0.000532385	0.000668914	0.000631168	0.00059301	0.000579256	0.000643886	0.000407232	0.000530145	0.00092638	0.000756449	0.000789157	0.000682566	0.000945014	0.00106	0.00103	0.000897507	0.000985531	0.0011	0.00125	0.0012	0.00104	0.00115	0.00121	0.00117	0.00121	0.00135	0.00118	0.00134	0.00158
1297.34	0.00011588	-0.00019934	0.000137653	-0.000293627	8.22764e-06	1.00029e-06	4.49232e-05	7.38878e-05	0.000172445	9.4946e-05	-0.000139861	0.000316725	2.15675e-05	0.000214123	4.37719e-05	0.000158988	7.80825e-05	0.000276632	0.00056211	0.00071514	0.000777882	0.000760474	0.000493579	0.000714303	0.000644727	0.000693673	0.00050851	0.000648263	0.00096026	0.000707661	0.000936187	0.000743557	0.000732279	0.000895437	0.00102	0.000988132	0.000888627	0.00111	0.000794733	0.000882849	0.000897256	0.00115	0.00117	0.00112	0.000983415	0.00107	0.00116	0.00158	0.00132
1300.81	5.71411e-05	0.000177071	0.000142624	-7.98311e-05	-0.000192084	0.000105357	0.000155989	-6.04841e-05	5.00636e-05	8.53785e-05	0.000168399	-5.0652e-05	5.4802e-05	0.000280624	0.000171542	0.000185956	-7.09438e-05	0.000627958	0.000976688	0.000848896	0.000519381	0.000877411	0.000404299	0.000487347	0.000690144	0.000561654	0.000529037	0.000374065	0.000665603	0.000384887	0.000486329	0.000528187	0.000665218	0.000680311	0.000415982	0.000698443	0.000555663	0.000849939	0.000827425	0.00078845	0.00111	0.000712476	0.000996696	0.000853697	0.000622224	0.00098368	0.000946681	0.00121	0.00122
1304.28	0.000129982	-9.01743e-05	-7.46424e-05	2.87004e-05	0.000216494	0.000294079	0.000161385	-0.000128012	0.000230198	0.000266441	0.000118538	0.000125985	0.000200686	0.000145542	0.000179627	7.5479e-05	0.000236187	0.000159247	0.000804541	0.000531241	0.000663215	0.000791213	0.000535786	0.000482965	0.000235509	0.000545685	0.000583478	0.000689972	0.000540999	0.000658919	0.000249429	0.000826009	0.000760064	0.000799808	0.000938052	0.00093309	0.00103	0.000705535	0.000850452	0.000563609	0.000851533	0.000495139	0.00108	0.00106	0.000986	0.00102	0.000609611	0.00112	0.000866827
1307.75	0.000151932	6.93962e-05	6.85379e-05	-6.42534e-05	0.000105503	0.000271158	-4.82787e-05	-0.000228047	1.01944e-05	1.5911e-05	5.7811e-05	3.49834e-05	-7.25702e-05	0.000276129	0.000467741	-9.20426e-05	7.25906e-05	7.97193e-05	0.000470108	0.000901252	0.00024942	0.000424116	0.000511618	0.000679736	0.000257656	0.000355019	0.000369839	0.000401126	0.00071233	0.000477165	0.000327071	0.000520553	0.000357515	0.000709322	0.000451407	0.000421999	0.000547964	0.000831722	0.000905019	0.000767583	0.000953695	0.000589952	0.000992891	0.000979664	0.000720988	0.000829812	0.00092853	0.000838374	0.000757135
1311.22	0.000124911	0.000288159	0.000136844	0.000133491	9.76704e-05	0.000105029	-8.72253e-06	-0.000123697	-8.6847e-05	4.75926e-05	2.25489e-05	0.000105751	-9.13445e-05	-1.43586e-05	2.71247e-05	-3.49181e-05	-9.92203e-05	0.000536212	0.000545704	0.000381244	0.000446619	0.000492164	0.000301447	0.000685214	4.96503e-06	0.000273764	0.000249316	0.000695489	0.000210239	0.000312421	0.000220907	0.000621238	0.000292075	0.000906282	0.000483338	0.00080105	0.000669777	0.000505406	0.000407236	0.000823951	0.000594363	0.000747642	0.00111	0.00101	0.000913605	0.0013	0.00103	0.000684992	0.000867056
1314.69	0.000158485	4.41175e-05	5.08109e-05	-0.000303454	-0.000167192	9.96484e-05	-6.11134e-05	4.59625e-05	-4.00851e-05	6.50983e-05	-6.25179e-05	0.000147615	0.000205216	0.000158886	-9.44025e-05	9.173e-05	-0.000108508	0.000772714	0.000618933	0.000561611	0.000261943	0.00028749	0.000508897	0.00047245	0.00030518	0.000463475	0.000199253	0.000597398	0.000291609	0.000315468	0.000444132	0.000317752	0.000286219	0.000788983	0.000613283	0.000623248	0.000833517	0.000252251	0.000632749	0.000694291	0.000536751	0.000670606	0.000947326	0.000464675	0.000524379	0.000357124	0.00116	0.000700882	0.000983157
1318.16	-4.93471e-05	-2.72991e-05	0.000170285	-0.000153133	9.22062e-05	5.03804e-05	-8.72694e-05	-6.97592e-06	0.000444655	0.000332306	-0.000272963	8.93879e-05	7.68288e-05	0.000187139	-2.77499e-05	0.000276199	-3.97688e-05	0.000214498	0.00063278	0.000916277	0.000517093	0.000564566	0.000331224	0.000539182	0.000535655	0.000355723	0.000202018	0.000490094	0.000999993	0.000531003	0.000878605	0.000639377	0.000296645	0.00102	0.000701471	0.000512826	0.000467273	0.000720291	0.000624843	0.000957979	0.00116	0.000825833	0.000973756	0.000677359	0.0006975	0.000893211	0.000875307	0.00108	0.00112
1321.63	-1.05171e-05	-2.70737e-05	9.35476e-05	0.000162692	-0.000100938	-1.7536e-05	-2.31759e-05	-5.209e-05	5.83291e-05	0.000184814	1.90874e-05	0.000208907	2.64903e-05	-5.95812e-05	-2.51081e-05	0.000147922	0.000498227	4.97044e-05	0.000773841	0.00146	0.000395671	0.000672806	0.000570803	0.000575063	0.000561011	0.000475725	0.000762495	0.000308588	0.000243457	0.000749588	0.000326201	0.000587388	0.000444989	0.000808485	0.000507878	0.000980933	0.000256047	0.000263285	0.000508307	0.000541133	0.000374291	0.00029597	0.000705107	0.000752998	0.00111	0.000920303	0.00103	0.000893905	0.000692444
1325.1	0.000114508	6.48086e-06	-0.000143393	3.85381e-06	-0.000583265	-0.000104498	-6.11916e-05	0.000108232	0.00023155	8.01141e-05	-0.000162975	0.000261289	-1.52175e-05	0.000119055	-2.77248e-05	-0.000231733	1.50874e-05	0.000214952	0.000393526	0.000186652	0.000215158	0.00055451	0.000606935	0.000111224	0.000434676	0.000363243	0.000255439	0.000315785	0.000488318	0.000566487	0.000173363	0.000225364	0.00050517	0.000343135	-1.93014e-05	0.000424623	-2.17517e-05	0.000653061	0.000456069	0.000433706	0.00019953	0.000790768	0.0006276	0.000270911	0.000443598	0.000662448	0.000781879	0.000415403	0.000698509
1328.57	0.000102706	7.34542e-05	-0.000141365	-0.000337137	0.000165473	0.000277107	-4.79356e-06	-0.000252122	0.000156622	-0.000215991	-0.000139914	-9.41359e-05	0.000116483	0.000274488	0.000239412	-4.14954e-05	0.00020676	0.000166055	0.000259237	0.000553849	0.000686122	0.000648623	0.000385669	0.000544477	0.000479323	0.000128744	0.000298848	0.000334731	0.000424542	0.000464957	-5.43996e-05	0.000505689	0.000388592	0.000576728	0.000616061	0.000511642	0.000401068	0.000277948	0.000363253	0.000322714	0.000308916	0.000265306	0.000740598	0.000625749	0.000210189	0.000589281	0.000891049	0.000809801	0.00073237
1332.05	-7.41831e-05	-5.13502e-06	0.000212158	-0.000323493	-0.000580947	8.71087e-05	4.59001e-05	0.000119295	-0.000174494	-0.000594356	6.13412e-05	4.3302e-05	-0.000110166	0.000409655	0.000257252	3.99221e-05	-0.000326168	-0.000504994	0.000306688	0.000281987	0.000147286	-2.58972e-06	0.000218839	8.62324e-05	0.000594519	0.000183086	-2.36224e-05	-3.64999e-05	-0.000163506	0.000247244	-0.000279716	0.000303468	0.000160523	0.000575918	0.00015713	3.78482e-05	0.000170114	5.8107e-05	0.000471858	0.000532392	0.000168084	-5.09818e-05	0.000285658	0.000404475	0.00018025	0.000210352	0.000255901	0.000567824	0.000446166
1335.52	0.000223499	-8.10864e-05	-0.000403713	-0.000248023	-0.000243461	-0.000136089	-0.00021883	-0.000133954	-0.000531261	1.30249e-06	-0.000129204	-5.54527e-05	-0.000377806	0.000360013	7.52644e-05	-7.22777e-05	-5.39908e-05	0.000318538	0.000406116	0.000112815	0.000294198	0.000266796	4.09555e-05	0.00032716	0.000127785	0.000183768	0.000234499	0.000341888	1.04373e-05	0.000312733	0.000803383	-6.89299e-05	0.000288564	0.000758614	0.00034082	0.000431444	0.000386678	4.79234e-05	0.000159615	0.000603568	0.000533163	0.000634669	0.000375662	0.000117327	0.000861627	0.000899881	0.000574429	0.000810581	0.000588974
1339	0.00013379	4.8313e-05	-0.000265105	-0.000147879	0.000329242	1.73271e-05	-0.000330366	0.000410577	0.000474035	-0.000234341	0.000305462	-0.000391561	-0.00012028	1.66301e-05	-0.000121021	-0.00026357	-0.000388989	0.000441516	0.000153591	0.000538421	0.000210195	0.000566458	0.000579986	0.000140649	0.00024761	0.00015845	0.000530704	0.00040988	0.000583376	0.000184367	0.000534187	0.000314095	0.000573885	0.000490739	0.000292409	0.000340815	0.000575382	0.000493781	0.000639929	0.000514807	0.000400658	0.000444043	0.000883511	0.000628874	0.000739507	0.000347303	0.000515313	0.000451584	0.000511843
1342.47	-0.00017569	-0.000304783	-0.000378093	4.60338e-05	0.000136928	-2.18778e-05	-0.000272456	-6.77493e-05	-0.000147573	-0.000176876	2.46623e-05	0.000174223	6.93235e-05	-0.000243472	6.74272e-05	4.87019e-05	-2.75718e-05	0.000524514	0.000603501	0.000220643	0.000556062	0.000376827	0.000431738	0.000107947	0.000593678	7.836e-05	0.000266158	0.000406261	0.000339071	0.000374586	-0.000304641	0.000434463	1.49653e-05	0.000488844	0.000770734	0.000573999	0.000441649	0.000146923	0.000127504	0.000896815	0.0005735	0.000142772	0.00069507	0.00045965	0.000466484	0.000554669	0.00064094	0.000959458	0.000648825
1345.95	-0.000106276	0.000155684	-0.000219546	-0.00017932	-0.000196412	0.000184344	-0.000379729	-6.59793e-05	-0.000218124	-4.32935e-05	5.40291e-05	0.000199338	-0.000144051	-7.65113e-05	-0.000251242	-6.53236e-05	-0.000242489	-0.000123724	-4.26497e-05	0.000213924	6.72665e-05	-0.000313529	-8.97221e-05	3.13497e-05	0.00033352	1.27196e-05	-7.43282e-05	0.000243673	-9.94409e-05	6.77939e-05	-0.000121516	-0.000250737	-4.70377e-05	0.000511793	-4.65032e-05	0.000391342	-0.000201106	0.000242868	0.000197347	0.000334901	0.000513283	0.000729081	0.000415205	0.000123289	7.52016e-05	0.00042899	0.000159508	0.000600491	-0.000161946
1349.42	6.39112e-05	-5.96049e-06	0.000307736	0.000316932	-2.75982e-05	-0.000192771	-0.000289806	-0.000369493	-0.000312175	0.000190038	-1.46058e-05	-0.00021774	-0.000269953	-0.000365074	0.000162842	1.60566e-05	-0.000431026	0.000667376	0.000608595	0.000178273	0.000308789	-2.8294e-05	0.000416243	-0.000150504	-4.55968e-05	0.000199505	0.000322352	-0.000123635	-1.07032e-05	0.000362583	-0.000452399	0.000228047	-2.05116e-05	-0.000122426	0.000288966	0.000443149	0.000320308	0.000746557	0.000684985	0.000401531	0.000489116	0.000537949	0.000316069	0.000526543	4.7915e-05	0.000502331	0.000665339	0.000856104	0.000214889
Contour plot in the visible region.	Note: The first row of the matrix represents the delay time (highlighted in blue), the first column represents the probe wavelength (highlighted in orange), and each element in the matrix represents the differential absorption intensity at the corresponding delay time and probe wavelength.
0	-1.65663	-1.55531	-1.45529	-1.35529	-1.2553	-1.15797	-1.05663	-0.95663	-0.85663	-0.75664	-0.65664	-0.60464	-0.55263	-0.4993	-0.44198	-0.38064	-0.31663	-0.24997	-0.18065	-0.10862	-0.03131	0.05137	0.13537	0.22603	0.31804	0.41671	0.51938	0.62736	0.73804	0.85802	0.98202	1.11269	1.25004	1.39404	1.54469	1.70336	1.86871	2.0447	2.22602	2.41938	2.62069	2.83271	3.05269	3.28603	3.53136	3.78738	4.0567	4.33669	4.63137
379.767	-0.000310284	0.000403258	0.00050841	0.000497813	0.000511215	-3.72133e-05	-0.000681792	-0.000606988	-2.72099e-05	0.00034152	0.00018754	-0.000125921	-5.59542e-05	6.17925e-05	0.000180907	4.39103e-05	-0.000736378	-0.000681533	0.000213181	0.00236	0.00325	9.78055e-05	-0.0039	-0.00471	-0.00255	-0.00118	-0.000295538	0.000620755	0.000275846	-3.05524e-05	0.00152	0.00139	0.000668638	0.00128	0.00129	0.00164	0.00169	0.000945129	0.00147	0.00146	0.00119	0.00124	0.0018	0.00108	0.00142	0.00111	0.00163	0.00064993	0.000846834
380.922	0.00042133	0.000554308	-0.000121389	-0.000340758	-0.000594705	-0.000892987	-0.000477945	-4.0496e-05	0.000728666	0.000798096	-0.000233335	-0.000848366	-0.000558976	-0.000172388	0.000857848	0.00103	-0.000102875	-0.000391691	-2.04554e-05	0.00111	0.00168	-0.000858675	-0.00408	-0.00487	-0.00249	-0.00105	0.000954175	0.000625457	0.000894781	0.000740503	0.0005993	0.000965866	0.000721446	0.00164	0.00139	0.00302	0.00236	0.00112	0.00176	0.00147	0.00109	0.000937571	0.000521531	0.00129	0.00104	0.00122	0.00123	0.00119	0.000885302
382.078	0.000238271	0.000292075	0.000261381	-0.000468049	-0.000439478	3.48266e-05	-0.000216784	-2.65724e-05	0.000172005	-0.000162027	-0.000532235	-0.000624099	-0.000368568	1.34662e-06	0.000708135	0.000543235	-0.000442982	0.000495545	0.0011	0.00133	0.00189	-0.000744462	-0.00459	-0.00511	-0.00161	-0.00091927	0.000747701	0.000707899	0.00173	0.00164	0.00117	0.00135	0.0017	0.00174	0.0017	0.00198	0.00219	0.00197	0.0023	0.00171	0.00189	0.00163	0.000935145	0.00069148	0.00202	0.00146	0.00101	0.00123	0.000550117
383.234	-0.000109111	-0.000285371	0.00024105	0.000904691	-0.000175502	-0.000496338	2.72625e-05	0.000175476	2.59442e-05	-0.00101	-0.000290125	0.000294366	4.07928e-05	-0.000213243	-0.000476983	-0.000633157	-0.000673309	4.6832e-05	0.000666921	0.00129	0.00223	-0.000619096	-0.00472	-0.00564	-0.00274	-0.00159	-0.000595982	0.000522076	-0.000120949	0.000486707	0.000274484	0.00109	0.000366902	0.000988269	0.00124	0.00123	0.00145	0.00104	0.00206	0.0015	0.000886696	0.000625196	0.00104	0.000754421	0.00083962	0.000416325	0.000424318	0.000996268	0.000783591
384.39	-0.000634313	-0.000375761	-0.000203059	0.000428604	0.000508966	-3.12521e-05	-0.0007052	0.000538338	0.000610045	-0.000623761	-0.000884207	-0.000686119	-0.000366906	-0.000104536	0.000118728	-0.000163265	-0.000599729	-0.000987226	-0.000259562	0.000575803	0.000519173	-0.00238	-0.0063	-0.00669	-0.00353	-0.00173	-0.0014	0.000188971	-0.000196848	5.71306e-05	-0.000528172	0.000301454	-0.000263122	0.000647558	0.00112	0.00174	0.00056754	0.000443013	0.000478102	0.000501162	0.000773181	-0.000362001	-0.000836774	-4.08966e-05	-7.59658e-05	0.000566155	-0.000819004	-0.000354702	0.000642962
385.547	0.000524059	-0.000493628	0.000821778	-0.000101586	-2.0604e-05	-0.000314081	-0.000676925	0.000568508	-0.000387862	-0.000211304	-0.000634052	-0.00056323	-0.000198598	6.94403e-05	0.000303106	-0.000127649	-0.000725561	-0.00151	-0.000355452	0.00090994	0.00141	-0.00189	-0.00723	-0.00704	-0.00291	-0.00377	-0.00139	-0.000676598	0.00107	-0.000803163	-0.000518981	0.000279961	0.000312053	0.000953491	0.00128	0.000445402	0.000937477	0.000128227	-0.000437872	0.00048357	0.000433527	-4.21118e-05	0.00041911	0.000851795	0.00040587	0.000515562	0.0011	0.000746303	0.000916354
386.703	2.31485e-05	-0.000542416	-3.04374e-05	-0.000245218	-4.94102e-05	-5.89763e-05	-0.000106596	0.000231892	0.000288381	-0.00199	-0.00126	-0.000522694	0.000244001	0.00043681	0.000485749	-0.000456128	-0.00095578	-0.000730867	4.81844e-06	0.000888859	0.00137	-0.00125	-0.00799	-0.00766	-0.0041	-0.00346	-0.00112	-0.00156	2.92911e-05	-0.000414405	-0.000969977	-0.000496099	-0.000560487	-5.17628e-05	0.0013	0.000642624	0.000470999	0.000664215	9.84099e-05	-7.96947e-05	0.000366781	8.28603e-05	-3.83889e-05	-3.26753e-05	0.00013718	-0.000726008	0.000356856	-0.000696122	-0.000634395
387.86	-0.000723741	0.000251148	0.000581334	0.000948744	0.000144018	0.000525231	-0.00166	0.00107	-0.000751359	-0.000898132	-0.000645266	-0.000357095	-4.5125e-05	0.000544811	0.00102	0.00021129	-0.000835086	-0.00203	3.07419e-05	0.000381156	-0.00122	-0.00495	-0.01051	-0.01015	-0.00621	-0.00419	-0.00245	-0.0025	-0.000879813	-0.00212	-0.000758884	-0.00104	-0.00135	-0.00123	-0.00097582	-2.07434e-06	-0.00104	-0.000303737	-0.000704511	-0.000638367	-3.72305e-05	-0.000733504	-0.00189	-0.00234	-0.000205302	-0.00101	-0.00101	-0.00178	-0.0019
389.016	-0.000792142	9.82378e-05	-0.00114	0.000708439	0.00055555	0.000759154	-0.000268557	-0.00114	0.000933392	0.00058198	0.00127	5.90358e-05	-0.000992302	0.000158691	0.000981032	0.000532045	0.000237307	-5.82592e-06	-0.000570229	-0.000375797	-0.000784636	-0.00402	-0.01322	-0.01094	-0.00675	-0.00455	-0.00316	-0.00267	-0.0014	-0.00102	-0.00126	-0.00138	-0.00129	-0.000725986	-0.00141	-0.00132	-0.00119	-0.00165	-0.002	-0.00136	-0.000628484	-0.000962622	-0.00212	-0.00169	-0.00145	-0.000929431	-0.0019	-0.00208	-0.0024
390.173	0.000364035	-0.00168	0.00168	0.00025532	-0.000453673	0.00121	-0.000914116	-0.000884285	6.24682e-05	0.000615823	0.000218095	0.00037396	0.000432182	9.88135e-05	-0.000232535	-0.000537971	-0.000448157	-0.000266161	-0.000312185	0.000278255	-0.000840226	-0.00576	-0.01482	-0.01168	-0.00659	-0.00541	-0.00423	-0.00283	-0.00274	-0.00341	-0.00253	-0.00183	-0.00223	-0.000863153	-0.00211	-0.00179	0.000263187	-0.00184	-0.00149	-0.00125	-0.00242	-0.00119	-0.00252	-0.00135	-0.00353	-0.00246	-0.00193	-0.00165	-0.00163
391.33	-6.05232e-06	-0.000862946	4.71993e-05	-0.000228159	6.7754e-05	-0.000673895	-7.32232e-05	0.00122	-0.000318484	3.47262e-05	-0.000191939	-0.00023084	-0.00016142	0.000131472	-1.23886e-05	-0.000679826	-0.000370704	-0.000266999	-0.00102	-0.000828519	-0.00277	-0.0081	-0.01531	-0.01326	-0.00833	-0.00588	-0.00465	-0.00531	-0.00358	-0.00143	-0.00324	-0.00349	-0.00227	-0.00267	-0.00266	-0.00266	-0.00128	-0.00157	-0.00225	-0.00283	-0.00245	-0.00258	-0.00242	-0.00262	-0.00399	-0.00363	-0.0036	-0.00328	-0.00328
392.487	-0.000170847	-0.000246379	-7.14142e-05	-6.09235e-06	-0.00024199	-0.000177774	-0.000316048	-2.85052e-05	0.000567309	0.000933255	-0.000175692	-0.000118687	4.12987e-05	0.000327636	-0.000283687	-0.00158	-0.00155	-0.00128	-0.000792444	-0.000696673	-0.00387	-0.0107	-0.01796	-0.01537	-0.0112	-0.008	-0.00663	-0.00584	-0.004	-0.00376	-0.0041	-0.00294	-0.00317	-0.00393	-0.00363	-0.00403	-0.00366	-0.00389	-0.00313	-0.00585	-0.00426	-0.00405	-0.00576	-0.00433	-0.00488	-0.00363	-0.00448	-0.00532	-0.00401
393.644	-0.00132	0.000427937	-0.00060101	-0.000509704	0.000149004	-0.000662706	6.12696e-05	0.00127	-0.000242303	-0.000306384	-0.00129	-0.00107	-0.000240123	0.00103	0.000363954	-0.0011	-0.000699769	-2.72355e-05	0.000824208	0.000550155	-0.00403	-0.01149	-0.0173	-0.01497	-0.01089	-0.00799	-0.00645	-0.00694	-0.00532	-0.00555	-0.0042	-0.00543	-0.00273	-0.00394	-0.00331	-0.00505	-0.00267	-0.00359	-0.00292	-0.0056	-0.00492	-0.00283	-0.00322	-0.00496	-0.0043	-0.00383	-0.00385	-0.00471	-0.00487
394.802	0.000776897	0.000903849	0.000673668	0.00011604	-0.000266106	-0.00125	-0.000994742	-0.00034846	-0.000679171	-3.89265e-06	0.000972753	6.84171e-05	0.000538646	0.00157	0.00131	0.000603898	-0.000937657	0.000299251	0.0025	0.000585191	-0.00367	-0.01146	-0.01807	-0.01558	-0.01162	-0.00783	-0.00649	-0.00576	-0.00495	-0.00376	-0.00351	-0.005	-0.00349	-0.0045	-0.00362	-0.00347	-0.00324	-0.00386	-0.00365	-0.00602	-0.00352	-0.00339	-0.00463	-0.00217	-0.00357	-0.00444	-0.0036	-0.00411	-0.00393
395.959	-0.000553878	0.000760036	7.1707e-05	-0.000241505	0.000493124	0.000206928	-0.000176523	0.000629986	0.000501306	0.000391301	0.000648851	0.000819131	0.000489145	5.69986e-05	5.24703e-05	-0.000101864	-0.000778148	0.000190782	0.00117	0.000183042	-0.00457	-0.01167	-0.01681	-0.01603	-0.01022	-0.00645	-0.00578	-0.0052	-0.00449	-0.00389	-0.00358	-0.00433	-0.00505	-0.00402	-0.00392	-0.00326	-0.00284	-0.00251	-0.00157	-0.00219	-0.00251	-0.00338	-0.00317	-0.00283	-0.00256	-0.00391	-0.00419	-0.00269	-0.00507
397.117	4.879e-05	-0.00051878	-8.25171e-05	-0.000823168	-0.000663625	-0.00101	-0.00121	0.000614796	0.000837301	-6.88657e-05	-0.000488083	-0.00167	-0.000884617	-0.000126935	-0.000867552	-0.00147	-0.00177	0.000199137	0.00122	-0.000668736	-0.00435	-0.01141	-0.01644	-0.01533	-0.00924	-0.00749	-0.00513	-0.0053	-0.00443	-0.00378	-0.00303	-0.00404	-0.0031	-0.00415	-0.00192	-0.004	-0.00193	-0.00268	-0.00184	-0.00383	-0.00317	-0.00268	-0.00287	-0.0026	-0.00334	-0.00422	-0.00403	-0.00519	-0.00354
398.275	4.68899e-05	-0.000271422	-0.000853239	-0.000903782	0.000116529	-0.000476523	-0.00105	0.000639062	0.000553004	-0.000164998	-0.000597986	-0.00126	-0.000355891	0.000351009	0.000109441	2.58481e-05	0.000143098	0.000214373	0.000218266	3.15226e-05	-0.00351	-0.01126	-0.01565	-0.014	-0.00907	-0.00626	-0.00495	-0.00397	-0.00382	-0.00311	-0.00195	-0.00229	-0.000964658	-0.00273	-0.00271	-0.00212	-0.0013	-0.00205	-0.000858752	-0.00355	-0.00254	-0.00245	-0.00329	-0.0036	-0.00355	-0.00289	-0.0031	-0.00287	-0.00212
399.433	-0.000334305	-0.000691663	-0.000706985	-0.000684187	0.000397991	-6.30826e-05	0.000202277	0.00124	0.000549963	-0.000308196	-0.000367452	-0.000161755	0.000469129	0.000871082	0.000723521	0.000136932	-0.000730102	0.000759807	0.000980328	-0.000289857	-0.00376	-0.00926	-0.01334	-0.01128	-0.00798	-0.00599	-0.00347	-0.00236	-0.00226	-0.000929666	-0.00135	-0.0014	-0.000863413	-0.00124	-0.00106	-0.00031153	-0.00118	-0.000734028	-6.84562e-05	-0.0022	-0.000966484	-0.00161	-0.000940844	-0.000404187	-0.00166	-0.00090554	-0.00168	-0.00232	-0.00176
400.591	0.00092899	-0.000320936	-0.000333115	-0.000165249	-0.000126296	0.000175593	-0.000307045	-0.000341311	-0.000132665	0.000237609	0.000118998	7.63492e-05	0.000394039	0.00041209	-4.66221e-06	-0.000562714	-0.001	-9.46134e-05	0.000289503	-2.98903e-05	-0.00185	-0.00798	-0.01162	-0.01138	-0.00645	-0.00447	-0.00201	-0.0013	-0.00145	-0.00040051	-0.000244443	-0.000137984	-0.00137	-0.00053601	-0.000225107	0.00081182	0.000427335	0.000210204	-0.000206325	-0.000199151	-0.000292364	-0.000497291	-0.000986308	-0.000203519	-0.000679168	-0.000267702	-0.000452826	-0.00166	-0.000973289
401.749	-0.000125483	0.000209093	-7.93419e-05	0.000324859	-0.000234197	-0.000465399	0.000144178	0.000711183	-0.00026583	-0.000713066	-0.000461441	-0.000121546	0.000389166	0.000275161	-0.000410112	-0.00124	-0.00177	-0.00104	-0.000240506	-0.000298847	-0.00268	-0.00754	-0.01175	-0.00991	-0.00605	-0.0041	-0.00201	-0.00231	-0.000789807	-0.000490872	0.000146124	-0.000109039	-0.000129025	-1.95594e-05	0.000409837	0.000149354	-6.82731e-05	-0.0002226	1.87316e-05	-0.00039164	0.000386228	0.000229	-0.000460968	-0.000294212	0.000475953	0.000330845	-0.000600198	-0.000966866	-0.000892854
402.907	0.000378671	0.000392049	0.000413539	-0.000336025	-0.00091908	-0.000376679	-7.6663e-05	0.000175608	0.000244201	0.000287738	-0.000135625	7.68777e-05	0.000652099	0.000418255	-0.000277059	-0.00018645	-0.000171597	-0.000575247	-0.000434739	-0.000820685	-0.00254	-0.00641	-0.01095	-0.0086	-0.00586	-0.00232	-0.000905115	-0.00041193	-0.000379297	-0.000337101	0.000955124	0.000654456	1.68058e-05	0.000635667	0.000298659	0.00115	0.00138	0.000916561	0.000922791	0.0015	0.000536693	0.00121	0.000706212	0.00042762	0.000408254	0.000579884	7.4319e-05	2.98723e-05	-0.00042655
404.066	0.000252964	-0.000211769	-0.000146795	-0.000210096	0.000149474	-0.000232421	-0.000405574	0.000532013	-0.000347239	-0.000119377	-0.000277162	-6.24128e-05	0.000306047	0.000185329	-9.39118e-05	-0.000664006	-0.000581496	0.000474843	-2.00999e-06	-0.00055549	-0.00142	-0.00518	-0.01144	-0.00914	-0.00544	-0.00293	-0.00129	-0.000871173	-0.000253276	-0.000105207	0.000719553	0.000412064	0.000877462	0.000527117	0.000748443	0.000842943	0.00136	0.0014	0.000291636	0.000570078	0.0014	0.00121	-0.00031867	0.000349979	0.000223398	0.000193049	0.000391625	-0.000518567	0.000529895
405.224	0.000121927	-0.00010855	9.5301e-05	-0.000281988	0.000363892	0.000192193	0.000148332	-0.00018166	-0.00024902	-0.000252743	2.41187e-05	0.000344008	0.000699934	0.000135899	-0.000518857	-0.000499109	-0.000496991	-0.000512681	-0.000218916	-0.000836552	-0.00241	-0.00447	-0.01158	-0.00855	-0.00487	-0.003	-0.00189	-0.000996735	-6.09368e-05	0.000522265	-2.14719e-05	2.96332e-05	0.000996581	0.00109	0.000721732	0.000958003	0.00126	0.000529437	0.000601959	0.000515986	0.000410989	0.000741139	0.00105	0.000423342	-1.32288e-05	-0.000242409	-0.000185232	0.000287144	8.35548e-05
406.383	2.57937e-05	0.000373811	-0.000307422	0.000350803	0.000131839	-0.000402106	1.82428e-05	-0.000331439	-0.000640657	-0.000459993	2.37455e-05	7.53255e-06	-2.86165e-05	-0.000114835	-0.000198035	-0.000245436	-0.000184277	-4.03782e-05	0.000216096	-0.000491069	-0.00213	-0.00495	-0.01236	-0.00919	-0.00524	-0.0024	-0.00151	-0.00047942	-5.26799e-05	0.000417829	0.00018287	0.000217911	0.000499024	0.000471534	0.000436496	0.00106	0.000645383	0.000245854	0.00121	0.00102	0.000493483	0.000739357	0.00044642	0.000992165	0.000453405	-0.000204968	-0.0002551	-0.000102649	0.000456286
407.542	3.44335e-05	0.000631083	-0.000318736	8.94471e-05	0.00073117	-0.000226909	-0.000372354	-0.000151978	-0.000337972	-0.000393169	-0.000259907	-0.000373258	-0.000502686	-0.000748988	-0.0011	-0.0017	-0.00105	-1.29913e-05	-4.33564e-05	-0.000636714	-0.00216	-0.00575	-0.01437	-0.00983	-0.00629	-0.00353	-0.00211	-0.0021	-0.000451501	-0.000551445	-0.000202474	-0.000439901	7.73935e-05	0.00033212	0.000239792	0.000744775	0.000357704	0.000623508	-2.02031e-05	0.000404429	0.000383903	-0.00028158	0.000241266	0.000196448	-0.000104205	-0.000606728	-0.000905097	-0.000179623	-0.000675197
408.701	0.000294513	0.000178527	-0.000191648	-1.99988e-05	7.10223e-06	-0.000370322	6.58693e-06	0.000512203	0.000324112	0.000247568	-0.00094307	-0.000549371	-0.000263174	-0.000315783	-0.000522855	-0.00098102	-0.000713038	-0.000286453	1.24029e-05	-0.000122226	-0.00122	-0.00513	-0.01485	-0.01023	-0.00662	-0.00303	-0.00297	-0.00223	-0.00113	-0.000877114	-0.000364029	-0.000392544	0.000181561	-0.000135705	0.000304886	-5.99637e-05	-0.000388569	0.000504698	0.000396786	0.000447357	-0.000490201	-0.000216254	-0.000341878	-0.000417152	-0.000446586	-0.000276479	-0.000606411	-0.000805154	-0.000329821
409.86	0.000166945	0.000814229	0.000391717	-0.000157872	-0.000710682	-0.00064011	6.32192e-05	-0.000223975	-0.000425977	-0.000813873	-0.000431618	-0.000489078	-0.000656598	-0.00103	-0.00134	-0.00157	-0.000638695	4.02587e-05	-0.000158671	0.000144512	-0.000682979	-0.00556	-0.01592	-0.01029	-0.00704	-0.00417	-0.00425	-0.00257	-0.00172	-0.00168	-0.00147	-0.00132	-0.000210062	-4.51344e-05	-0.000422109	-0.000288569	-0.000157092	-0.000527047	-0.000267406	8.80082e-05	-0.00043776	-0.000381776	-0.000851711	-0.00101	-0.000769483	-0.000503266	-0.000825852	-0.00090684	-0.00137
411.019	0.000614071	-5.8795e-05	2.17193e-05	-0.000499366	-0.000557556	-0.000218272	-0.000247603	-0.000421185	-0.000183834	-4.63249e-05	-0.000428965	-0.000316704	-0.000478899	-0.00096471	-0.00152	-0.00213	-0.000939589	-0.000373411	-0.000777333	-0.000772247	-0.00131	-0.00662	-0.01693	-0.01096	-0.00836	-0.00518	-0.00515	-0.00352	-0.0027	-0.00237	-0.00214	-0.00136	-0.00117	-0.00114	-0.00125	-0.000966552	-0.00118	-0.00109	-0.001	-0.00119	-0.000986242	-0.00182	-0.00188	-0.00129	-0.0015	-0.0012	-0.0023	-0.00162	-0.00201
412.178	-0.000106055	0.000447786	-0.000253058	0.000134835	-0.000194055	-0.000520471	-0.00017478	-0.000521784	-0.000190264	-0.000392349	-0.000466094	-0.000256317	-0.000825962	-0.00199	-0.00209	-0.00166	-0.000476231	9.07469e-05	3.95465e-05	0.000238998	-0.00111	-0.00831	-0.01796	-0.01309	-0.00978	-0.00593	-0.00601	-0.00364	-0.00306	-0.00293	-0.00287	-0.00202	-0.00161	-0.00215	-0.00164	-0.00204	-0.00154	-0.00215	-0.00247	-0.00185	-0.00314	-0.00179	-0.00222	-0.00193	-0.00236	-0.00253	-0.00241	-0.00228	-0.00263
413.338	0.000133769	-0.000128682	-0.000165998	0.000620633	0.000110026	-0.000492107	-0.000563443	-0.00109	-0.000658237	0.000192442	-3.93834e-06	-0.000448089	-0.00113	-0.00193	-0.00192	-0.00162	-0.001	-0.000935112	-0.00118	-0.00079192	-0.0042	-0.01185	-0.01832	-0.01409	-0.00973	-0.00668	-0.0064	-0.00434	-0.00436	-0.00302	-0.0027	-0.00326	-0.00238	-0.00302	-0.00215	-0.00264	-0.00296	-0.00257	-0.0026	-0.00231	-0.0028	-0.00361	-0.0038	-0.00324	-0.00346	-0.00313	-0.00365	-0.00288	-0.00375
414.498	9.88278e-05	8.18513e-05	0.000229705	-9.5755e-05	-0.000258266	-5.81027e-05	-0.000585483	-0.000761088	-0.000857712	-0.000852371	-0.00136	-0.000789839	-0.00136	-0.00224	-0.00244	-0.00224	-0.00104	-0.000674725	-0.000716762	-0.000772954	-0.00756	-0.01583	-0.01989	-0.01582	-0.01153	-0.00852	-0.00856	-0.00546	-0.00571	-0.00495	-0.00477	-0.00397	-0.00415	-0.004	-0.00424	-0.00401	-0.00374	-0.00414	-0.00429	-0.00382	-0.00446	-0.00328	-0.0044	-0.00454	-0.00347	-0.00424	-0.00393	-0.00425	-0.00379
415.658	0.000624313	0.000551027	-0.000104562	0.000115611	-0.000284425	-0.000487908	-0.000176304	-0.000707887	-0.00103	-0.000573625	-0.000514309	-0.000630954	-0.00107	-0.00155	-0.00237	-0.00239	-0.000813433	4.05857e-05	0.000246176	-0.000610815	-0.01183	-0.0192	-0.02117	-0.01711	-0.01267	-0.00905	-0.0098	-0.00694	-0.00639	-0.00628	-0.00538	-0.00402	-0.00453	-0.00447	-0.00485	-0.00483	-0.00455	-0.00433	-0.00438	-0.0042	-0.00505	-0.00429	-0.00541	-0.00542	-0.00483	-0.00526	-0.00425	-0.00396	-0.00453
416.817	0.000776685	0.000497708	7.53804e-05	-0.000212142	-0.00054103	-0.000784229	-0.000709179	-0.000496	-0.000742668	-0.00062134	-0.000569878	-0.000562102	-0.00178	-0.00281	-0.00213	-0.00174	-0.00175	-0.000732202	0.000161069	0.000506264	-0.015	-0.02178	-0.02331	-0.01943	-0.01479	-0.01141	-0.00986	-0.00803	-0.00681	-0.0069	-0.00591	-0.00545	-0.00525	-0.00667	-0.00593	-0.00545	-0.00496	-0.00541	-0.00504	-0.00635	-0.00549	-0.00466	-0.00601	-0.0064	-0.00629	-0.00637	-0.00626	-0.00559	-0.00592
417.978	0.000686427	4.55107e-05	-0.000293568	-7.31168e-05	-6.7902e-05	-0.000234008	-1.9996e-05	-0.000778173	-0.00124	-0.00163	-0.000602901	0.000576853	-0.000762103	-0.00191	-0.00228	-0.00152	0.000283486	0.000363576	0.000338316	-0.000516911	-0.01721	-0.02365	-0.02508	-0.02126	-0.01583	-0.01217	-0.01107	-0.00825	-0.00794	-0.00743	-0.00761	-0.00617	-0.00562	-0.00603	-0.00595	-0.00545	-0.00632	-0.00637	-0.00578	-0.00587	-0.00551	-0.00554	-0.00575	-0.00645	-0.00714	-0.0069	-0.00628	-0.00664	-0.00695
419.138	0.000886285	0.0001848	-0.000648307	1.93292e-05	0.000557109	0.000270868	-0.000392639	-0.000974011	-0.000863771	-0.000799076	0.00013473	0.00051404	-0.000763328	-0.00186	-0.00256	-0.00205	-0.000756231	-0.000166746	-0.000230979	-0.00251	-0.01639	-0.02418	-0.02523	-0.02224	-0.01697	-0.0126	-0.01174	-0.00889	-0.00865	-0.0067	-0.00773	-0.00653	-0.00695	-0.00708	-0.00707	-0.00692	-0.00673	-0.00645	-0.00621	-0.00608	-0.00639	-0.00577	-0.0066	-0.0071	-0.00744	-0.00553	-0.00629	-0.00707	-0.00727
420.298	8.17139e-06	3.56514e-05	-9.26465e-05	-0.000372925	-0.000150992	0.000314212	-0.000295806	-0.00048302	-0.000508659	-0.000465752	0.000362675	0.000309485	-0.00105	-0.00173	-0.00148	-0.000886557	-0.000215945	-0.000123206	0.000290547	-0.00163	-0.01415	-0.02345	-0.0268	-0.02211	-0.01702	-0.01271	-0.0105	-0.00717	-0.00774	-0.00679	-0.00721	-0.006	-0.00575	-0.00586	-0.00556	-0.00618	-0.00451	-0.00577	-0.00529	-0.0049	-0.00542	-0.0052	-0.0058	-0.00592	-0.00471	-0.00568	-0.00568	-0.00622	-0.00605
421.459	0.000169407	-9.08949e-05	-0.000283603	-0.000568468	-0.000408329	0.000411564	0.000280032	-0.000515395	-0.000356553	-0.000197937	0.000215273	6.11228e-05	-0.000667568	-0.00119	-0.00154	-0.00119	-0.00069699	-0.000354639	-0.000587247	-0.00332	-0.0123	-0.02273	-0.0264	-0.02155	-0.01661	-0.01273	-0.01024	-0.00777	-0.00718	-0.00578	-0.00587	-0.00493	-0.00449	-0.00515	-0.005	-0.00457	-0.00521	-0.00487	-0.00501	-0.00442	-0.00463	-0.00442	-0.00491	-0.00492	-0.00485	-0.00427	-0.00523	-0.0054	-0.00585
422.619	0.000247179	-0.000259871	-0.000517754	0.000201942	0.000339581	-0.00024772	-0.000276946	-0.000139939	-0.000217116	-0.000252671	3.85252e-05	-8.16314e-05	-0.000466083	-0.000594666	-0.000567726	-0.000435364	-0.000195954	0.000294393	-0.000188578	-0.00305	-0.01021	-0.02128	-0.02538	-0.02098	-0.01506	-0.01105	-0.00929	-0.00633	-0.00464	-0.00438	-0.00433	-0.00325	-0.00342	-0.00331	-0.00314	-0.00278	-0.00368	-0.00327	-0.00295	-0.00336	-0.00319	-0.00278	-0.00329	-0.00342	-0.00277	-0.00367	-0.00349	-0.00376	-0.00381
423.78	-5.22308e-05	-0.000544591	-0.000289969	-3.98148e-05	-5.95026e-05	0.000118626	0.000591809	0.000338139	-6.40373e-05	-0.000235538	0.000331926	1.19502e-05	-0.000682081	-0.00084319	-0.000801948	-0.000479531	-0.000130294	0.000249305	-0.000290282	-0.00277	-0.00852	-0.01999	-0.02403	-0.02002	-0.01398	-0.00968	-0.00766	-0.00486	-0.00384	-0.00274	-0.0028	-0.00215	-0.00215	-0.00197	-0.00211	-0.00155	-0.00196	-0.00187	-0.00204	-0.00163	-0.00192	-0.00148	-0.00184	-0.00202	-0.00203	-0.00222	-0.0021	-0.00244	-0.0024
424.941	-1.16394e-05	9.78668e-05	0.000406495	-3.2697e-06	-1.96827e-05	-0.000294269	0.000132066	-0.000197962	5.35652e-05	0.000285646	0.000429183	0.000122213	-0.000308626	-0.000274823	-0.000126165	0.000164438	0.000441213	0.000694993	-0.00013633	-0.00233	-0.00719	-0.01833	-0.02151	-0.01769	-0.01152	-0.00727	-0.00459	-0.00266	-0.00196	-0.000733682	-0.000589716	-0.000471138	0.000327591	0.00051094	0.000396489	0.000269838	0.000151313	-2.87476e-05	0.000136538	-0.000188323	-0.00019483	-0.000293988	-0.000212712	-0.000172058	-0.000342952	-0.00074761	-0.000418411	-0.000398415	-0.000529163
426.102	0.00025529	-9.60878e-05	1.69419e-05	8.23494e-05	-0.000149979	-0.000251237	0.000278442	6.19252e-06	-0.000257902	-0.000189123	0.000230113	3.90552e-05	-0.000224541	-0.000375224	-0.000415117	0.000132438	0.000361977	0.000278237	-0.000389312	-0.00203	-0.00621	-0.01613	-0.01997	-0.01541	-0.00915	-0.00561	-0.00314	-0.00111	5.04973e-05	0.000798669	0.000924848	0.00132	0.00144	0.00138	0.00145	0.00168	0.00166	0.0016	0.00156	0.00155	0.000927283	0.00123	0.00115	0.00123	0.00117	0.000698344	0.00103	0.00107	0.000963458
427.263	3.66764e-05	-0.000204561	-5.83e-05	0.000209145	-0.00023917	0.000237237	0.000191164	0.000370714	2.71226e-05	-0.000248618	-0.000224998	-0.000236398	-0.000244239	-9.80678e-05	7.11598e-05	0.000288953	0.000261579	5.10201e-05	-0.000299205	-0.00169	-0.00572	-0.01435	-0.01812	-0.01385	-0.0078	-0.0042	-0.00138	0.000424704	0.00106	0.00153	0.00232	0.00278	0.00259	0.00275	0.00279	0.00314	0.00271	0.00271	0.00245	0.00219	0.00234	0.00224	0.00228	0.0024	0.00234	0.00205	0.00185	0.00203	0.00192
428.424	0.000108771	-9.39158e-06	-0.000180712	0.000201237	6.16292e-05	0.000134888	-0.000202531	2.19263e-05	-0.000333351	-1.00261e-05	0.000115884	1.88614e-05	-8.7779e-05	-0.000262459	-0.000333887	-0.000180635	7.24539e-05	0.000271326	-0.000103455	-0.00138	-0.00517	-0.01265	-0.01639	-0.01225	-0.00673	-0.00271	-0.000380559	0.00124	0.0024	0.00259	0.00333	0.00383	0.0037	0.00357	0.00341	0.0038	0.00337	0.00332	0.00305	0.00323	0.00303	0.00275	0.00302	0.00344	0.00273	0.00293	0.00274	0.00288	0.00272
429.586	-7.825e-07	-0.00024923	0.000199714	-3.98675e-05	-2.8307e-05	0.00028072	-8.781e-05	-0.000113157	-0.000301841	-0.000226862	0.000269232	7.01756e-06	-0.000206234	-0.000256921	-0.000261616	-0.000199172	-7.82512e-05	2.32843e-05	-8.89716e-06	-0.00105	-0.00456	-0.01111	-0.01496	-0.01095	-0.00547	-0.00203	0.000780298	0.00198	0.00298	0.00355	0.00397	0.00427	0.00418	0.0042	0.00383	0.00419	0.00386	0.00368	0.00391	0.00394	0.0036	0.00341	0.00356	0.00359	0.00333	0.0034	0.00331	0.0033	0.00341
430.747	0.000175148	-1.24453e-05	-0.000114409	-2.67898e-05	-4.78182e-05	-2.05145e-05	1.50262e-05	8.27398e-05	-0.000138251	-3.17215e-05	0.000110289	0.000162172	0.000187052	0.000155896	0.000147061	0.000160974	0.000312517	0.000338808	1.33912e-05	-0.00058335	-0.00382	-0.00972	-0.01329	-0.0098	-0.00431	-0.000975389	0.00173	0.00259	0.00393	0.00424	0.00465	0.00479	0.00483	0.0049	0.00475	0.00479	0.00474	0.00425	0.00409	0.00436	0.00411	0.00394	0.00411	0.00413	0.00394	0.00393	0.00383	0.00405	0.00393
431.909	9.82593e-05	8.6685e-05	-7.67599e-05	9.87708e-06	-7.74534e-05	3.8378e-05	-0.000254055	-0.000171064	3.11436e-05	-0.000171529	6.9517e-05	-8.85668e-05	-0.000187011	-0.000205428	-0.000180276	-0.000123709	0.000196083	0.000226921	-0.000261946	-0.00059186	-0.00372	-0.00896	-0.01227	-0.00883	-0.00354	-0.00055762	0.00204	0.00269	0.00372	0.00425	0.00455	0.00485	0.00483	0.00486	0.00488	0.00488	0.00477	0.00412	0.00438	0.00442	0.00423	0.00389	0.00424	0.0044	0.00402	0.00399	0.00397	0.00405	0.00406
433.071	7.82353e-05	7.07075e-05	-3.54428e-05	-0.000151567	1.56105e-05	0.000162373	-7.44949e-05	-4.05167e-05	-5.0529e-05	0.000181469	-6.82399e-05	-0.000216061	-0.00020544	-4.58913e-05	-5.05357e-05	-0.000131429	0.000110597	0.000135513	-0.000106944	-0.000232095	-0.00327	-0.0077	-0.01169	-0.00771	-0.00285	-0.000139537	0.00228	0.00326	0.0041	0.00447	0.00466	0.00509	0.00498	0.00506	0.00501	0.00496	0.00479	0.00444	0.00441	0.00457	0.00435	0.00404	0.00445	0.0045	0.00402	0.00423	0.00426	0.00426	0.00421
434.233	4.09988e-05	6.17976e-05	0.000126072	1.97312e-05	0.000123644	6.62185e-05	-8.26571e-05	-9.51181e-05	-0.000103426	7.39361e-06	0.000118967	-0.000181193	-0.000249466	-0.000172504	-4.57417e-05	9.10368e-05	0.000114701	-2.76414e-05	-0.000309468	-0.000445406	-0.00317	-0.00665	-0.01078	-0.0068	-0.00227	0.000409542	0.00261	0.00362	0.00447	0.00473	0.00498	0.00521	0.00523	0.00527	0.00493	0.0052	0.00504	0.00479	0.00451	0.00461	0.0044	0.00425	0.0046	0.00472	0.00425	0.00434	0.00434	0.00433	0.00432
435.395	1.32586e-06	9.65426e-05	7.52421e-05	-2.47103e-05	-1.90825e-05	-8.16388e-05	0.000168144	0.000198635	2.94055e-06	7.75563e-06	9.52978e-05	4.10258e-05	8.2181e-05	0.000163758	0.000166778	0.000160799	0.000170958	2.25119e-05	-0.000213228	-0.00033084	-0.00295	-0.00584	-0.01002	-0.00575	-0.00166	0.000891863	0.00297	0.00388	0.00461	0.00478	0.00522	0.00542	0.00534	0.0055	0.00518	0.00541	0.00538	0.00491	0.00459	0.00493	0.00471	0.00457	0.00501	0.00481	0.00435	0.0046	0.00448	0.00456	0.00452
436.557	-6.00277e-05	0.000165562	0.000163518	5.63924e-05	-4.05663e-05	-6.43598e-05	8.93522e-05	4.65687e-05	-0.000193528	-7.96356e-05	0.000191422	0.000213655	1.56324e-05	-0.000241313	-0.000135815	-2.33785e-05	4.60234e-05	-7.85711e-05	-0.000234502	-0.000155663	-0.00247	-0.00564	-0.00944	-0.00534	-0.00124	0.00118	0.00315	0.0041	0.00473	0.00499	0.00533	0.00529	0.00519	0.00539	0.00521	0.00516	0.00524	0.00487	0.00482	0.00497	0.00487	0.00461	0.00475	0.00466	0.00426	0.00469	0.00452	0.00464	0.00456
437.72	2.18079e-05	-5.16584e-05	4.75366e-05	-2.7574e-05	7.23965e-05	0.000120785	0.000126134	0.000161793	2.24392e-06	7.2654e-05	1.64349e-05	-5.03277e-05	-3.37935e-05	-1.06271e-05	-4.61125e-05	-9.43748e-06	0.000187755	0.00010965	-7.88627e-05	-0.000314244	-0.00211	-0.00556	-0.00886	-0.0047	-0.000957467	0.00151	0.00322	0.0041	0.00467	0.00502	0.00525	0.00546	0.00526	0.00526	0.0053	0.00523	0.00521	0.00473	0.00486	0.00493	0.00464	0.00456	0.00486	0.00486	0.00444	0.00451	0.00473	0.00479	0.00457
438.882	3.18932e-06	-0.000132735	-0.000142182	-0.000119463	0.000102104	9.87694e-05	3.60587e-05	-1.39711e-05	-0.000207972	-0.000157455	-0.000107874	-0.000159912	-0.000175635	-0.000172227	-4.5384e-05	5.40807e-05	0.000102873	5.78248e-05	-6.419e-05	-0.000293149	-0.0018	-0.00644	-0.00842	-0.0044	-0.000754591	0.00143	0.00313	0.00411	0.00468	0.00516	0.00524	0.0054	0.00525	0.00528	0.0053	0.00523	0.00504	0.00453	0.00462	0.00481	0.0045	0.00439	0.0047	0.00471	0.00428	0.00438	0.00445	0.00451	0.00468
440.045	-9.67356e-07	-0.000108638	-0.00016923	-9.25451e-05	0.000130271	9.58178e-06	-1.01273e-05	2.59338e-05	-7.91337e-05	-8.04246e-05	-3.36309e-05	8.34376e-06	5.24027e-06	1.67644e-05	8.09219e-05	6.9135e-05	-3.20497e-05	-8.81912e-05	-0.000217027	-0.000478967	-0.00174	-0.007	-0.00774	-0.00413	-0.000418019	0.00174	0.00329	0.00411	0.00467	0.00486	0.00514	0.00543	0.00523	0.00518	0.00504	0.00494	0.00487	0.00435	0.00451	0.00483	0.00446	0.00426	0.00472	0.00459	0.00431	0.00429	0.00443	0.00456	0.00466
441.208	-6.33422e-05	-1.93685e-05	1.71629e-08	-0.000126416	-0.000126433	5.66237e-05	2.92227e-05	-8.76792e-05	-0.000192336	-7.79211e-05	6.21638e-05	7.10874e-05	8.78064e-05	7.85354e-05	9.06402e-06	6.24073e-06	6.11835e-05	9.07956e-05	-8.51193e-05	-0.000563001	-0.00193	-0.00737	-0.00721	-0.00405	-0.00063779	0.00161	0.00325	0.00423	0.00463	0.00495	0.00518	0.00541	0.00508	0.00505	0.0051	0.00496	0.00504	0.00452	0.00456	0.00466	0.00443	0.00429	0.00451	0.00442	0.00434	0.0043	0.00446	0.00462	0.00455
442.371	4.14281e-05	-3.83076e-06	5.99341e-05	-4.5087e-05	-0.000187094	-4.94648e-05	0.000169435	0.000190984	-3.09693e-05	3.92694e-05	8.26881e-05	1.84038e-05	-5.33631e-05	-7.5915e-05	-2.16699e-05	8.62375e-06	2.07686e-05	-2.79774e-05	-0.000241116	-0.000777799	-0.00243	-0.00745	-0.00695	-0.00405	-0.000504936	0.00152	0.00327	0.0042	0.00466	0.00501	0.00517	0.00509	0.00502	0.00508	0.00515	0.00504	0.00494	0.00455	0.00461	0.0048	0.00433	0.00436	0.00457	0.00468	0.00416	0.00442	0.0044	0.00449	0.00443
443.534	-0.000101621	-1.28526e-05	1.83171e-05	5.18409e-05	-3.72484e-05	-3.63208e-05	2.69817e-05	-0.000108419	-0.000241257	-0.000161766	-8.22265e-05	-5.73974e-05	-2.34689e-05	-6.60372e-06	-7.81111e-06	5.40742e-05	0.000115628	-3.41894e-05	-0.000205833	-0.000859079	-0.00331	-0.00735	-0.00697	-0.00419	-0.00082167	0.00166	0.00321	0.00386	0.00436	0.0049	0.00496	0.00496	0.00496	0.00489	0.00492	0.00477	0.00477	0.00434	0.00435	0.00449	0.00419	0.00407	0.00431	0.00442	0.00407	0.00432	0.00426	0.0042	0.00429
444.697	-0.000178535	1.40734e-05	6.97811e-05	4.67224e-05	1.48461e-05	-3.83823e-05	4.15945e-05	-0.00015283	-0.000162359	7.55934e-05	-1.90884e-05	-8.40005e-05	-6.90251e-05	-3.93422e-05	3.43515e-06	-2.39672e-05	-7.6275e-05	-0.000146269	-0.000332701	-0.00121	-0.00384	-0.00731	-0.00711	-0.00442	-0.00122	0.00115	0.00292	0.00389	0.00437	0.0044	0.00475	0.00477	0.00465	0.0046	0.00475	0.00476	0.00464	0.00424	0.0042	0.0044	0.00407	0.00404	0.00425	0.00427	0.00386	0.00414	0.00419	0.0043	0.00416
445.86	-9.57578e-05	-0.000170848	-5.31727e-05	0.000120994	7.16007e-05	-3.56237e-05	-0.000132522	-0.000182916	-3.95483e-05	5.811e-05	5.58403e-05	2.30602e-06	-8.70091e-05	-5.99021e-05	3.13588e-05	-1.93658e-05	-6.55498e-05	-2.72058e-05	-0.000247311	-0.0014	-0.00435	-0.00709	-0.00781	-0.005	-0.00145	0.000964756	0.00244	0.00361	0.00416	0.0044	0.00485	0.00477	0.00446	0.00465	0.00454	0.00462	0.00441	0.00408	0.00421	0.00406	0.00386	0.00379	0.00406	0.00416	0.0038	0.00398	0.00397	0.00405	0.00402
447.024	-7.10691e-05	-8.11272e-05	-5.66761e-05	1.95341e-05	1.35254e-05	3.37548e-05	8.93203e-05	-6.78453e-05	-0.000131946	-2.65298e-05	4.54758e-06	1.91987e-05	4.11398e-05	6.35707e-05	8.76576e-05	1.87541e-05	-3.80527e-05	-5.43015e-05	-0.000429762	-0.00177	-0.00454	-0.00705	-0.00821	-0.00552	-0.00193	0.000646068	0.00247	0.00361	0.0041	0.00451	0.00469	0.00485	0.00455	0.00459	0.00452	0.00443	0.00446	0.00416	0.00414	0.00436	0.00402	0.00395	0.00427	0.00396	0.00395	0.00385	0.00401	0.00413	0.00404
448.187	4.63388e-05	-9.91649e-06	0.000126345	-1.10626e-05	0.000121134	-0.00016771	7.00018e-05	-8.98011e-05	5.65481e-05	9.49599e-05	-5.47719e-05	-9.07188e-06	9.28339e-05	5.53043e-05	-1.21591e-05	-4.28281e-06	4.52735e-05	0.000158588	-0.000165652	-0.00163	-0.00436	-0.00722	-0.00893	-0.00602	-0.00237	0.000199654	0.00233	0.00331	0.00392	0.00428	0.00441	0.00473	0.00436	0.00435	0.00441	0.00436	0.00432	0.00403	0.00404	0.00415	0.00391	0.00389	0.0042	0.00407	0.00383	0.00387	0.0038	0.00401	0.00408
449.351	-7.93495e-06	-8.71479e-05	4.59039e-05	4.09069e-05	0.000176716	-2.9078e-05	9.40167e-06	6.93281e-05	-0.00019341	-0.000127341	-3.67377e-05	-8.06944e-06	1.61952e-05	-3.15328e-05	-8.63013e-05	-0.000118166	-0.000114245	-6.84286e-05	-0.00027362	-0.00179	-0.00438	-0.00735	-0.0095	-0.00669	-0.00297	-0.000156358	0.00195	0.00321	0.00374	0.00411	0.00443	0.00444	0.00419	0.00439	0.0045	0.00437	0.00421	0.004	0.00402	0.00408	0.00365	0.00364	0.00402	0.00389	0.00378	0.00385	0.00374	0.00382	0.00386
450.515	-5.85663e-05	-0.000109841	-1.78249e-05	2.82061e-05	7.89068e-06	2.29814e-05	3.24965e-05	-8.65361e-05	-0.000266444	-0.000187187	-0.000147081	-0.000171568	-0.00020104	-0.000163899	-0.000122756	-7.24735e-05	-4.95762e-05	-5.99592e-05	-0.000389688	-0.00182	-0.00402	-0.00766	-0.01014	-0.00726	-0.00336	-0.000418175	0.00162	0.00293	0.00336	0.00408	0.00426	0.00438	0.00433	0.0042	0.00438	0.00425	0.00386	0.00377	0.00392	0.00396	0.00352	0.00344	0.00401	0.0038	0.00361	0.00366	0.00372	0.00376	0.00382
451.679	0.000112746	-0.000113604	-1.95056e-05	7.9475e-05	0.000256262	-5.12803e-05	-8.99527e-05	-0.000285552	-0.000122992	4.81498e-05	5.30316e-05	-2.954e-05	-0.000103384	-6.93243e-05	-5.5722e-05	-0.000114945	-5.91057e-05	3.93607e-05	-0.000200616	-0.00152	-0.00357	-0.00779	-0.0107	-0.00779	-0.00374	-0.000601673	0.00142	0.00269	0.00333	0.00384	0.00407	0.00422	0.00412	0.00412	0.00436	0.00404	0.00409	0.00374	0.00371	0.00392	0.0035	0.00351	0.00369	0.00351	0.00347	0.00354	0.00363	0.00376	0.00381
452.843	-0.000155618	-0.000126686	-4.14146e-05	0.000192956	0.000107067	0.000107593	3.00785e-05	-0.00020585	2.63221e-05	1.33539e-07	0.000162053	0.000103915	3.57616e-05	-8.04831e-05	-0.000108429	7.5387e-05	1.62061e-05	-0.000173128	-0.000422239	-0.00152	-0.00329	-0.00798	-0.01126	-0.00813	-0.00405	-0.000980275	0.00119	0.00251	0.00321	0.00362	0.00394	0.00388	0.00405	0.00398	0.00405	0.00385	0.00377	0.00354	0.00376	0.00377	0.00353	0.00339	0.00366	0.00349	0.00363	0.00357	0.0035	0.0034	0.00376
454.007	-1.31387e-05	7.17375e-05	5.18978e-05	-2.1617e-05	5.33626e-05	-8.44173e-05	-4.66038e-05	-0.000164137	0.000111118	-1.91609e-05	-0.000176194	-0.000102194	-2.81869e-05	4.77248e-05	0.000112978	0.000156902	-3.6463e-05	-0.000274131	-0.000366601	-0.00113	-0.00296	-0.00806	-0.01146	-0.00828	-0.00435	-0.00106	0.00108	0.00247	0.0032	0.00364	0.00383	0.00406	0.004	0.00403	0.00405	0.00385	0.00383	0.0036	0.00379	0.00389	0.00359	0.00332	0.00371	0.00356	0.00347	0.00343	0.00346	0.00366	0.00369
455.172	-7.41491e-05	0.000136958	6.33623e-06	-3.63066e-06	0.000142255	-0.000128337	0.000167148	0.000144458	-4.21324e-05	4.38228e-05	0.00010262	0.000157706	0.000171963	0.000108318	9.45467e-05	0.000143515	0.000128837	2.85659e-05	-0.000253524	-0.0009524	-0.00268	-0.008	-0.01151	-0.00846	-0.00443	-0.00124	0.000947642	0.00252	0.00327	0.00361	0.00382	0.00381	0.00394	0.00401	0.00421	0.00395	0.00379	0.00358	0.00365	0.00382	0.00352	0.00339	0.00382	0.00363	0.00354	0.00348	0.00356	0.00365	0.00371
456.336	8.69482e-05	1.94276e-05	-0.000155469	-1.59735e-05	0.000175979	0.000214441	5.68101e-05	0.000183456	-1.15727e-05	5.56384e-05	-0.000216058	-0.000149526	-0.000102372	-8.02376e-05	-3.81135e-05	2.27863e-05	-2.05251e-05	-0.000118071	-0.000292723	-0.000800415	-0.00238	-0.00787	-0.01169	-0.00844	-0.00473	-0.00121	0.000839561	0.00206	0.00285	0.00337	0.00364	0.00373	0.00383	0.00382	0.00386	0.00369	0.00351	0.00344	0.00353	0.00364	0.00316	0.00325	0.00358	0.00347	0.00349	0.00354	0.00355	0.00355	0.0034
457.501	-6.51304e-05	6.01701e-05	0.000121207	-4.31084e-06	-9.83425e-05	9.31724e-05	-7.80841e-05	1.52601e-05	-0.000114307	-0.000118302	-0.000107015	-0.000218137	-0.000245813	-0.000193008	-0.000174863	-0.000179928	-3.65573e-05	-4.86999e-05	-0.000302631	-0.000596641	-0.00227	-0.00778	-0.01164	-0.00857	-0.00467	-0.00143	0.000862759	0.0021	0.00279	0.00335	0.0036	0.00351	0.00361	0.0037	0.00381	0.00371	0.00358	0.00337	0.00343	0.00344	0.00311	0.00317	0.00349	0.00334	0.00327	0.00336	0.00346	0.00331	0.00347
458.666	0.000110809	4.46855e-05	7.31976e-05	-9.06213e-06	-0.000167406	-0.000106038	-7.10864e-05	3.94995e-05	4.35071e-05	2.54205e-05	-0.000175948	-0.000128177	-9.03193e-05	-5.84312e-05	-3.9865e-05	-2.82823e-05	-6.14753e-05	-0.000112831	-0.000187324	-0.000373952	-0.00202	-0.00766	-0.01132	-0.00838	-0.00452	-0.00154	0.000649833	0.00223	0.00279	0.00323	0.00349	0.00357	0.00357	0.00367	0.00363	0.00369	0.00352	0.00332	0.00335	0.00347	0.00308	0.00322	0.00333	0.00326	0.0033	0.00321	0.00328	0.00345	0.00329
459.831	-2.38119e-05	0.000105733	9.01907e-05	-7.91009e-05	-3.672e-05	-1.02988e-05	-6.10417e-05	-0.00011099	-6.65535e-05	-7.43147e-05	-0.000130843	-0.000121892	-2.80841e-05	0.000109948	8.96977e-06	-0.000157992	-0.000146038	-0.000164341	-0.00021696	-0.000352461	-0.00205	-0.00724	-0.01105	-0.00821	-0.00467	-0.00146	0.000625679	0.00201	0.00276	0.00316	0.00336	0.00359	0.00338	0.00349	0.00361	0.00347	0.00345	0.00323	0.00331	0.00329	0.00304	0.00325	0.00329	0.0031	0.00332	0.00329	0.00326	0.00352	0.00332
460.996	9.46756e-05	4.54922e-06	3.91649e-05	0.000235349	-2.64062e-05	-0.000217195	3.0749e-05	8.29824e-05	-1.99317e-05	-0.000127838	2.73345e-05	7.49375e-05	6.48012e-05	3.5242e-05	7.32532e-05	0.000117307	0.00010917	2.41047e-05	-0.000108532	-0.000203375	-0.00167	-0.00704	-0.01067	-0.00796	-0.00435	-0.00137	0.000698509	0.00196	0.00273	0.00312	0.00355	0.00369	0.00352	0.00348	0.00386	0.00355	0.00335	0.00322	0.00324	0.00346	0.00297	0.00326	0.0034	0.00331	0.00331	0.00317	0.00339	0.00353	0.00343
462.161	-0.000103643	-1.49272e-05	0.000114166	8.95538e-05	6.43108e-05	-3.80096e-05	2.88111e-05	-3.59251e-05	-9.16771e-05	7.10859e-05	0.000111428	-7.68411e-05	-7.86711e-05	-4.27766e-05	4.19198e-05	9.21409e-05	-1.2045e-05	-0.000138217	-0.000246433	-0.000228355	-0.00167	-0.00669	-0.01034	-0.00748	-0.00432	-0.00114	0.000848359	0.00203	0.00255	0.00294	0.00334	0.00337	0.00339	0.00341	0.00378	0.00355	0.00336	0.00298	0.0033	0.00345	0.00305	0.00316	0.00337	0.00317	0.00306	0.00302	0.0032	0.00345	0.0031
463.327	-8.63016e-05	3.31138e-05	9.30734e-06	1.15596e-05	8.39165e-05	-6.66158e-05	-0.000141276	-4.73512e-05	-4.09316e-05	4.37005e-05	0.000164291	0.000186519	8.51381e-05	-3.07478e-05	4.25031e-05	7.61313e-05	-4.02999e-06	-4.69427e-05	-0.000102466	-0.000236862	-0.00151	-0.00653	-0.00974	-0.00735	-0.00388	-0.00115	0.000660967	0.00195	0.00239	0.00283	0.00312	0.00326	0.00333	0.00337	0.0036	0.00335	0.00327	0.00304	0.00328	0.00324	0.00307	0.00304	0.00325	0.00318	0.00312	0.00308	0.00317	0.00326	0.00327
464.492	-3.41648e-05	-5.14303e-05	-4.26714e-05	-3.14414e-05	7.3291e-05	9.39868e-05	-0.000122257	-0.000154239	-9.30839e-05	-0.000171347	-0.00025034	-0.000233168	-0.000190511	-0.000140774	-1.17382e-06	2.10103e-05	-0.000188833	-0.000197014	-0.000164424	-0.000164859	-0.00142	-0.00631	-0.00953	-0.00718	-0.00385	-0.000938564	0.000725079	0.00181	0.00249	0.00281	0.00313	0.00332	0.00333	0.0032	0.00358	0.00321	0.00311	0.00307	0.00312	0.00327	0.0028	0.00306	0.00316	0.00305	0.00308	0.00304	0.00313	0.00299	0.00334
465.658	-2.219e-05	-2.48604e-05	-8.53222e-05	2.00687e-05	-2.68671e-06	-3.06105e-05	-5.55871e-05	1.89097e-05	0.000145331	1.28808e-05	1.96609e-05	0.000111999	7.77513e-05	5.68009e-05	0.000125325	0.00012496	2.21848e-05	-1.16636e-06	5.07489e-06	3.83113e-05	-0.00115	-0.00605	-0.00909	-0.00679	-0.00345	-0.000859877	0.00094203	0.00206	0.00259	0.00293	0.0032	0.00331	0.00347	0.00329	0.0037	0.00343	0.00321	0.0031	0.003	0.00353	0.00281	0.00298	0.00325	0.00313	0.00314	0.00305	0.00329	0.00329	0.00321
466.824	-8.33485e-05	4.78586e-05	6.38091e-05	-2.15236e-05	-6.77599e-05	-0.000129805	-0.000187334	-0.000156908	-5.82718e-05	4.86974e-05	3.51606e-05	-2.95963e-05	-0.00010264	-0.000138331	-2.60469e-05	3.48036e-06	-6.2433e-05	-0.000128081	-0.000114913	-6.74242e-06	-0.00105	-0.00582	-0.00878	-0.00642	-0.00348	-0.000775818	0.000681595	0.00202	0.00244	0.00277	0.00321	0.0032	0.00336	0.0031	0.00341	0.00328	0.0031	0.00298	0.00308	0.00345	0.00275	0.00317	0.00322	0.00296	0.00307	0.00303	0.00305	0.0031	0.00322
467.99	-2.289e-05	-0.000200705	-3.2654e-05	3.93058e-05	0.000113508	0.000121564	-1.87968e-05	-1.44904e-05	5.04164e-05	-2.27028e-05	-9.80155e-05	-0.000104799	-0.000100693	-9.02745e-05	-6.30005e-05	-2.44431e-05	2.34966e-05	-5.88341e-05	-4.16601e-05	5.58591e-05	-0.000942772	-0.00566	-0.00852	-0.00598	-0.00308	-0.000673574	0.000953229	0.00191	0.00244	0.00262	0.00315	0.00311	0.00329	0.00314	0.00356	0.00331	0.00311	0.00302	0.00318	0.00347	0.00299	0.00309	0.00319	0.00309	0.00318	0.00314	0.00315	0.00335	0.00322
469.156	-5.37272e-05	-2.41979e-05	-8.41936e-05	-2.00649e-05	3.91822e-05	4.11764e-06	9.58413e-06	-7.57503e-05	-8.6295e-05	4.12736e-05	8.94644e-05	8.80433e-05	0.000105709	0.000117191	0.000117261	0.000133018	0.000152286	-2.59501e-05	-0.000105344	-3.97634e-05	-0.000892509	-0.00564	-0.00811	-0.00591	-0.00296	-0.000617227	0.000937131	0.00201	0.00261	0.00271	0.00305	0.00307	0.00326	0.00326	0.0035	0.0033	0.0031	0.00297	0.00316	0.00309	0.00272	0.00301	0.00317	0.00293	0.00308	0.00307	0.00326	0.00332	0.00327
470.322	-4.01113e-05	2.64963e-05	1.25289e-06	3.64911e-05	5.71835e-05	5.70716e-05	-4.7098e-05	-0.000120064	-0.000119815	1.78673e-06	-0.000231496	-0.000354264	-0.000285936	-0.000159043	5.47113e-05	0.000101338	6.24049e-05	8.60159e-06	-9.46992e-05	-0.000106911	-0.000998219	-0.0058	-0.00783	-0.00554	-0.0029	-0.000377378	0.0012	0.00209	0.00252	0.00277	0.00313	0.00312	0.0032	0.00334	0.00331	0.00326	0.00316	0.00313	0.00307	0.00309	0.00285	0.00288	0.00316	0.00292	0.00299	0.00287	0.00336	0.00319	0.00306
471.488	3.20474e-06	3.19311e-05	-2.43908e-05	2.03556e-05	6.21502e-05	8.53527e-05	-2.94006e-05	-0.000189502	-0.000126307	-5.75516e-05	1.86324e-05	2.17038e-05	-3.40796e-05	1.6479e-05	0.000180203	0.000186236	0.000142535	0.000143606	3.56755e-05	-4.05368e-06	-0.00101	-0.00562	-0.00733	-0.00531	-0.00263	-0.000398944	0.0011	0.0022	0.00247	0.00285	0.00323	0.00317	0.00312	0.00324	0.00322	0.00309	0.00307	0.00284	0.00312	0.00306	0.00269	0.003	0.00312	0.00308	0.0031	0.0031	0.00312	0.00326	0.00319
472.655	-6.56719e-05	-3.43196e-05	-2.20468e-05	0.000161034	0.00015537	-4.2646e-05	-9.39441e-05	-0.000216076	-0.000108299	-2.83547e-05	-0.000167202	-0.000166485	-7.00008e-05	-2.02368e-05	-3.95169e-06	-3.03049e-05	-3.47062e-05	8.55536e-05	-4.50841e-05	2.49313e-05	-0.000943508	-0.00581	-0.0071	-0.00522	-0.00269	-0.0005704	0.00106	0.00193	0.00236	0.00287	0.00303	0.00298	0.00303	0.0031	0.00323	0.00324	0.00322	0.00294	0.00316	0.00299	0.0027	0.00295	0.0031	0.00307	0.00293	0.00295	0.00323	0.00328	0.00309
473.821	-4.12943e-05	-2.04724e-05	-9.03504e-05	-7.32444e-05	7.6398e-05	-1.40309e-05	-0.000135129	-0.0001589	3.1272e-05	5.00633e-05	8.49981e-05	3.32835e-05	-7.453e-05	-6.84239e-05	3.04426e-06	-2.20007e-05	-1.69276e-05	0.000112609	-5.75218e-05	5.78006e-05	-0.00113	-0.00578	-0.00686	-0.00484	-0.00258	-0.000201019	0.00105	0.00201	0.00241	0.00296	0.00308	0.00303	0.00303	0.0031	0.00314	0.00318	0.00314	0.00295	0.00302	0.00298	0.00283	0.00301	0.0032	0.00296	0.00307	0.00306	0.00308	0.00315	0.00316
474.988	-2.04161e-05	6.20304e-05	0.000179074	0.000127562	-2.40953e-05	8.89134e-05	-0.000137536	-0.000130991	0.000137534	3.79006e-05	-8.56138e-05	2.38214e-06	0.000159772	0.000124036	7.43407e-06	4.33861e-05	7.88468e-05	8.94999e-05	-0.000116117	1.51734e-05	-0.00138	-0.00586	-0.00671	-0.00476	-0.00242	-0.000125612	0.001	0.00206	0.00262	0.00274	0.00293	0.003	0.00292	0.00319	0.00323	0.00327	0.00309	0.00293	0.00314	0.00287	0.00267	0.0031	0.00322	0.00301	0.00305	0.00301	0.00319	0.00333	0.00315
476.155	0.000135262	1.35883e-05	5.80831e-05	-8.23536e-06	-0.000143261	0.000199936	-4.06266e-05	-0.000151999	7.93274e-05	-1.56142e-05	-3.24759e-05	5.11091e-05	0.000161221	0.000199719	0.000221198	0.000166244	7.63575e-05	-6.86776e-05	-0.000203856	0.00010831	-0.00153	-0.00567	-0.00651	-0.00482	-0.00241	-0.000413919	0.000997871	0.00197	0.00233	0.00285	0.003	0.00306	0.00326	0.00305	0.00333	0.00327	0.00295	0.00301	0.00279	0.00316	0.00283	0.00291	0.00308	0.00304	0.0031	0.00307	0.00308	0.00295	0.00319
477.322	0.000102941	1.95919e-05	5.4626e-05	7.83678e-05	0.000115589	-5.02991e-05	-8.15835e-05	0.00010123	3.14337e-05	-0.000268377	-0.000201278	-0.000165059	-0.000134882	-1.5451e-06	0.000144525	0.000100118	3.16551e-05	-6.71319e-05	-0.000129115	0.000192716	-0.00163	-0.00538	-0.00622	-0.00465	-0.00242	-0.000197569	0.00114	0.00199	0.00243	0.0027	0.00295	0.00291	0.00326	0.0033	0.00325	0.00314	0.00304	0.00282	0.00302	0.00319	0.00276	0.00295	0.00309	0.00281	0.0032	0.00309	0.00302	0.00308	0.00312
478.489	3.62413e-05	6.16436e-05	5.771e-05	4.84903e-05	-4.48144e-05	-0.000197948	-0.000266185	1.99712e-05	-5.69582e-05	-0.000118527	0.000198548	6.77325e-05	-0.000102213	-9.21657e-05	-6.95794e-05	-4.84583e-05	-7.64137e-06	5.33366e-05	-4.10902e-05	6.98873e-05	-0.00174	-0.0052	-0.00614	-0.00473	-0.00245	-0.000283301	0.00127	0.00205	0.00246	0.00271	0.00304	0.00307	0.00318	0.00321	0.00323	0.00322	0.00293	0.00292	0.00313	0.00307	0.00262	0.00296	0.00317	0.00298	0.00295	0.003	0.00311	0.00315	0.00317
479.656	-3.63165e-05	0.00011276	-0.000175399	-0.000139047	0.000203679	-3.43392e-05	-3.74041e-05	-0.000136856	-0.000118428	1.81159e-05	4.61279e-05	5.04785e-05	5.51889e-05	0.000117418	0.000168291	0.000152638	0.000116458	5.50855e-05	-0.000174481	1.74447e-05	-0.00193	-0.00497	-0.00614	-0.00459	-0.00246	-0.000343997	0.00124	0.00227	0.00226	0.00284	0.003	0.00284	0.00293	0.00309	0.00323	0.00312	0.00289	0.00284	0.00293	0.00304	0.00265	0.00279	0.00301	0.00294	0.00299	0.00295	0.00309	0.00307	0.0031
480.824	-8.76838e-06	2.98002e-05	-0.000128096	3.46371e-05	2.8676e-06	2.81998e-05	-0.000274045	7.42668e-05	7.28999e-05	-2.55119e-05	9.20698e-05	0.000150926	0.000203715	0.000188534	0.000164292	0.000114292	0.00013773	0.00016807	-0.000161161	7.03848e-05	-0.0018	-0.00493	-0.00587	-0.00461	-0.00268	-0.000459192	0.00111	0.00178	0.0024	0.0027	0.00287	0.00294	0.00302	0.00303	0.00323	0.00301	0.00274	0.00268	0.00319	0.00314	0.00285	0.00294	0.00298	0.00288	0.0031	0.00282	0.00302	0.00324	0.00312
481.991	8.07346e-05	5.50239e-06	-0.000137939	1.0665e-05	-2.55688e-05	0.000189432	6.10345e-05	-5.68946e-05	0.000160286	-8.65891e-05	-0.000128753	-9.95287e-05	-6.0822e-05	3.2871e-05	0.000111065	0.00014455	0.00010205	1.37181e-05	-0.000118035	-7.22424e-05	-0.00171	-0.00487	-0.00579	-0.00465	-0.00232	-0.000408398	0.00108	0.00216	0.00229	0.00276	0.00286	0.0028	0.00315	0.00311	0.00316	0.00307	0.00292	0.00275	0.00303	0.00295	0.00274	0.0029	0.0029	0.00277	0.0031	0.00301	0.00319	0.00296	0.00301
483.159	1.71011e-05	-8.69001e-05	-3.14627e-05	7.04737e-05	8.29688e-05	0.000219122	-0.000136478	-0.000120755	7.52658e-05	0.000185097	0.00011309	8.05559e-05	6.86943e-05	0.000130694	0.000161759	0.000134843	0.000111904	4.70938e-05	-0.000184207	4.91348e-05	-0.0014	-0.00461	-0.00571	-0.00464	-0.00255	-0.000235161	0.00118	0.00207	0.00247	0.00278	0.00304	0.00281	0.00338	0.00339	0.00322	0.00314	0.00296	0.00276	0.00306	0.0029	0.00279	0.0031	0.00332	0.00298	0.00308	0.00281	0.00313	0.00322	0.00321
484.327	-0.000225014	-9.96905e-05	-1.86763e-05	-3.78361e-05	5.41897e-06	0.000131969	-0.000236344	-5.81551e-05	3.04935e-06	2.50015e-06	-1.87981e-05	9.42993e-05	0.000131226	-2.07472e-05	-4.5205e-05	0.000110013	0.00011962	1.81317e-05	-0.000291572	-0.000184953	-0.00152	-0.00438	-0.00585	-0.00443	-0.00254	-0.00039348	0.0012	0.00206	0.00217	0.00268	0.00297	0.00311	0.00317	0.0033	0.00316	0.00317	0.0028	0.00297	0.00299	0.00291	0.00279	0.003	0.00299	0.00317	0.00291	0.00287	0.0031	0.00308	0.00323
485.495	9.54006e-05	-6.43702e-05	1.57794e-05	8.79336e-06	1.65058e-05	-0.000192943	-2.47124e-05	-0.000256241	-0.000259468	-0.000142278	0.000107248	0.000116524	0.000100534	3.81227e-05	-1.48992e-05	-5.73363e-05	-4.17171e-05	-8.80058e-05	-0.000296908	-0.000140885	-0.0014	-0.0043	-0.00564	-0.00456	-0.00245	-0.000379917	0.00102	0.00188	0.00236	0.00272	0.00282	0.00291	0.00307	0.00321	0.00319	0.00328	0.00301	0.00283	0.00308	0.00292	0.00267	0.00295	0.00308	0.00291	0.00308	0.00287	0.00312	0.0032	0.00316
486.663	-4.71561e-05	2.15685e-05	-0.000122915	0.000114416	0.000157865	1.01524e-05	-0.000177229	-3.48371e-05	2.08874e-05	-2.20448e-05	0.000166057	0.00019675	0.00016175	3.59934e-05	8.44669e-06	6.42307e-05	3.31458e-05	-1.9799e-05	-9.4776e-05	-0.000247608	-0.00101	-0.00418	-0.00552	-0.0044	-0.00232	-0.000146049	0.00113	0.00201	0.00229	0.00278	0.00292	0.00294	0.00323	0.00333	0.00319	0.00319	0.00309	0.00276	0.0031	0.003	0.00276	0.00301	0.00303	0.00284	0.00296	0.00279	0.00325	0.00304	0.00323
487.831	5.62887e-05	7.85085e-05	-1.42203e-05	0.000188343	-7.23112e-05	-0.000110619	-5.31988e-05	-1.90806e-05	2.01811e-05	0.000115946	-1.11611e-06	-1.42747e-05	3.12611e-05	0.000139068	0.00015477	0.000110239	4.18546e-05	-6.09956e-05	-0.000210959	-0.000182924	-0.000904424	-0.00366	-0.00526	-0.0042	-0.00224	-0.000263349	0.00134	0.00199	0.00247	0.00294	0.00301	0.00302	0.00314	0.00323	0.00332	0.00322	0.00292	0.00302	0.00308	0.00295	0.00277	0.00292	0.00302	0.0031	0.00301	0.00296	0.00318	0.00319	0.00325
489	4.19205e-05	-0.000111834	-3.12132e-05	-5.76713e-05	-3.98465e-05	-0.000129843	-1.87872e-05	4.13697e-05	6.0657e-05	-5.8943e-05	-3.04998e-06	0.000120748	0.00012405	3.17008e-05	-2.41933e-05	-6.34109e-05	-8.37418e-05	-9.46257e-05	-9.06091e-05	-0.000189148	-0.000784944	-0.00357	-0.00502	-0.00398	-0.00199	3.98171e-05	0.00133	0.00201	0.00244	0.00261	0.00306	0.00308	0.00306	0.00334	0.00326	0.00323	0.00302	0.00285	0.00309	0.00313	0.00281	0.00297	0.00311	0.00302	0.00293	0.003	0.00322	0.0033	0.00319
490.168	7.8777e-05	-8.59339e-05	3.04772e-05	-9.9059e-06	-7.86803e-05	-1.06621e-05	-0.000190186	-0.000261299	-7.27789e-05	-0.000208301	-0.000169275	-7.02257e-07	6.8775e-05	8.03988e-05	-6.70148e-05	-0.000256001	-0.000162976	-0.000107808	-8.93384e-05	-0.000226985	-0.000897234	-0.00343	-0.00488	-0.00385	-0.00184	0.000129001	0.00129	0.00202	0.00238	0.00273	0.00294	0.00296	0.00288	0.003	0.00304	0.00324	0.00276	0.00275	0.00296	0.00292	0.00272	0.00309	0.0031	0.0027	0.00312	0.00282	0.00311	0.00309	0.00294
491.337	-5.86164e-05	3.33719e-06	2.66301e-05	-0.000108176	-0.000132488	-0.000238232	-0.000103733	6.18513e-06	-4.53291e-05	-7.47692e-05	-5.83166e-05	-6.09026e-05	1.66081e-05	0.000131873	4.82927e-05	-7.46819e-05	-9.57809e-05	-0.000133054	-0.000174285	-0.000104464	-0.000658833	-0.00331	-0.00464	-0.00354	-0.00169	0.000163337	0.00146	0.00219	0.00254	0.00267	0.00296	0.00299	0.00308	0.00322	0.00319	0.00318	0.00282	0.00298	0.0029	0.00285	0.00277	0.00315	0.00327	0.00276	0.00307	0.00296	0.00316	0.00333	0.00324
492.505	-0.000186671	2.87315e-05	0.000108621	3.02896e-05	-1.62603e-05	3.38573e-05	-0.000181058	-0.000179833	-7.41338e-05	1.25504e-05	-5.76444e-05	5.52418e-05	7.46209e-05	6.46085e-05	5.56936e-06	-5.74093e-05	-9.01687e-05	-0.000127145	-0.00013981	-5.8509e-05	-0.000390987	-0.00292	-0.00443	-0.00325	-0.0015	0.000161774	0.00148	0.00193	0.00252	0.0028	0.00286	0.00315	0.00319	0.00328	0.00327	0.00329	0.00291	0.00298	0.00319	0.00289	0.00269	0.003	0.0031	0.0028	0.00325	0.00305	0.00334	0.00327	0.00317
493.674	-3.8417e-05	-0.000114107	-0.000100868	3.41943e-05	7.95092e-05	2.53109e-05	-6.7143e-05	-6.48506e-05	-0.000107111	-0.000235473	2.29307e-07	0.000166444	0.0001726	0.000144763	7.69035e-05	5.52173e-05	0.000204829	0.000103464	-8.6492e-05	-2.69353e-05	-0.000392911	-0.00288	-0.00418	-0.00288	-0.00117	0.000362683	0.00171	0.00204	0.00263	0.00303	0.00309	0.00298	0.003	0.00327	0.00335	0.00328	0.00304	0.00279	0.00313	0.00292	0.00277	0.00307	0.00336	0.0027	0.00322	0.00308	0.00313	0.00325	0.00323
494.843	-5.62326e-06	7.38154e-05	3.55785e-05	-7.28654e-05	-0.000120548	-0.000147018	-0.000205363	-0.000205958	-0.000202334	-0.000276092	-0.000193378	-0.000101424	-7.84678e-05	-6.34317e-05	-8.84083e-05	-0.000119213	-0.000160819	-0.000127238	-3.87387e-05	2.63161e-06	-0.000386706	-0.00269	-0.00394	-0.00287	-0.00119	0.00039861	0.00148	0.00211	0.00252	0.00267	0.00316	0.0029	0.00312	0.00313	0.003	0.00315	0.00281	0.00287	0.00308	0.00286	0.00271	0.00318	0.00306	0.0028	0.0031	0.00297	0.00313	0.00307	0.00301
496.013	-0.00010367	-0.000102899	3.31555e-05	0.000140912	0.000191605	6.91022e-06	-0.000128332	2.43383e-05	-2.42178e-05	-0.000164023	-0.000167857	-7.50357e-05	0.000101027	0.000270304	0.000190766	0.000136901	0.000139921	0.00012304	8.42288e-05	0.000161061	-0.000179037	-0.00243	-0.00356	-0.0023	-0.000850704	0.000762302	0.00176	0.00218	0.00267	0.00286	0.003	0.00305	0.00308	0.00311	0.00314	0.00341	0.003	0.00327	0.00318	0.00301	0.00279	0.00311	0.00327	0.00299	0.0033	0.00301	0.00326	0.00327	0.00331
497.182	-2.11617e-05	-4.90718e-05	1.86792e-05	7.41715e-05	4.03828e-05	-0.000137283	-0.000273148	-9.79616e-05	-7.39356e-05	-6.38488e-05	-1.38044e-05	-3.52119e-05	6.5078e-05	0.000151121	0.000112209	7.43444e-05	4.05156e-05	-6.15158e-05	-0.000139467	-6.16601e-05	-0.000234899	-0.00228	-0.00316	-0.00227	-0.000680947	0.00085191	0.00167	0.00229	0.00259	0.00286	0.00294	0.00312	0.00321	0.00331	0.00325	0.00349	0.00293	0.00302	0.00302	0.00305	0.00292	0.003	0.00309	0.00286	0.00322	0.00307	0.00319	0.00327	0.00326
498.351	-0.000190183	-6.90761e-05	-7.29127e-05	-2.10012e-05	7.31689e-05	4.36461e-05	-3.60729e-05	-2.56403e-05	-3.66094e-06	-2.40905e-05	9.36027e-05	0.00017624	8.60268e-05	2.49202e-05	0.000110112	9.36206e-05	-5.3755e-05	-3.94528e-05	-6.6171e-05	0.000237004	-0.000302274	-0.00199	-0.00284	-0.00185	-0.000417493	0.00101	0.0019	0.00238	0.00274	0.00298	0.0031	0.0031	0.00314	0.0034	0.0032	0.00343	0.00287	0.00284	0.00319	0.00312	0.0029	0.00308	0.00324	0.00307	0.0031	0.00318	0.00335	0.00327	0.00326
499.521	-8.36796e-05	-8.85584e-05	-0.000177449	-0.000102465	-3.88062e-05	-6.90643e-05	-8.02451e-05	-6.47654e-05	-5.58755e-05	-6.82092e-05	-4.65765e-05	-1.66293e-05	-2.9117e-05	-9.93984e-06	0.000116967	0.000113189	-2.69525e-05	9.21381e-05	0.000211998	0.000242164	-0.00020517	-0.00189	-0.00261	-0.00161	-0.00024338	0.00104	0.00179	0.00223	0.00284	0.00284	0.00293	0.00308	0.00326	0.00342	0.00346	0.00342	0.00307	0.00305	0.00309	0.00294	0.00296	0.00299	0.00298	0.00306	0.00318	0.00304	0.00325	0.00326	0.00308
500.691	-7.63006e-05	-4.76594e-05	-0.000113777	-1.88232e-05	0.000119828	1.76511e-06	-7.07436e-05	-3.25297e-05	-7.82032e-05	-0.000135693	-6.49497e-05	1.37202e-05	0.000109626	0.000139155	2.76232e-06	-2.92372e-05	2.71025e-05	8.81721e-05	1.45043e-05	0.000107313	-0.000126817	-0.00183	-0.00244	-0.0013	-4.39367e-05	0.00112	0.00201	0.00228	0.00274	0.00298	0.00292	0.00309	0.00314	0.00319	0.00307	0.00341	0.00308	0.00287	0.00307	0.00277	0.00273	0.00309	0.00319	0.00319	0.00319	0.00286	0.00316	0.0034	0.00319
501.861	6.26993e-05	2.68099e-05	-4.81588e-05	-5.94236e-05	2.15418e-05	-1.90594e-05	-3.6135e-05	9.49756e-05	-2.54609e-05	-0.000191755	-0.000164883	-9.09944e-05	5.95463e-05	9.93796e-05	-7.08391e-05	-0.00018006	-0.000240646	-9.19914e-05	2.93835e-05	0.000173295	-6.99309e-06	-0.00184	-0.00219	-0.00126	0.000139303	0.00142	0.00189	0.00246	0.0027	0.00303	0.00304	0.00322	0.00306	0.00316	0.00308	0.00317	0.00297	0.00291	0.00302	0.00279	0.003	0.00298	0.00322	0.00296	0.00293	0.00302	0.00342	0.0035	0.00341
503.031	-6.86672e-06	5.26718e-06	-5.67348e-05	-0.00011408	-6.6598e-06	-0.000197925	-0.000308613	-5.62007e-05	9.57989e-05	-7.89684e-05	-6.36589e-05	2.82379e-05	0.00012896	0.00011934	-5.41549e-05	-6.4018e-05	6.92199e-06	1.76763e-06	-5.97039e-05	0.000111897	-3.72208e-05	-0.0014	-0.00188	-0.00108	0.000341022	0.00145	0.00207	0.00257	0.00277	0.00303	0.00292	0.00309	0.00311	0.00319	0.00324	0.00321	0.0029	0.00308	0.00321	0.00297	0.00282	0.00305	0.00325	0.00307	0.003	0.00332	0.0033	0.00346	0.00337
504.201	5.28278e-05	1.91447e-05	1.3239e-05	-5.92478e-05	9.29028e-05	-0.000104881	-0.000101187	0.00016086	0.000210517	0.000191264	9.70685e-05	7.83494e-05	0.000138975	9.22896e-05	-8.14194e-05	-2.99125e-05	8.24556e-05	-3.00042e-05	-0.000108928	0.000126981	3.60114e-05	-0.00118	-0.00164	-0.000584255	0.000569072	0.00149	0.00212	0.00249	0.00292	0.00321	0.00298	0.00321	0.00329	0.00338	0.00325	0.00341	0.00306	0.0031	0.00308	0.00286	0.00276	0.0033	0.00325	0.00285	0.00317	0.00336	0.00333	0.00343	0.00329
505.371	1.69675e-06	1.92765e-05	-9.23123e-06	-2.79552e-05	-1.55786e-06	-8.55918e-05	-2.26234e-05	2.50724e-05	-2.73218e-05	5.26842e-05	5.5199e-05	5.31001e-05	7.94978e-05	-2.19959e-06	-0.00018726	-0.000212082	-0.000167156	-3.03483e-05	-7.33943e-06	0.00017891	0.000164936	-0.00128	-0.00128	-0.000426454	0.00064823	0.00165	0.00222	0.00254	0.00273	0.00318	0.0031	0.00325	0.00314	0.00325	0.0032	0.00341	0.003	0.0031	0.00302	0.00269	0.00278	0.0032	0.00347	0.00305	0.00335	0.0031	0.00327	0.00334	0.00329
506.541	1.48047e-05	-1.14798e-05	1.78134e-05	-1.9718e-05	-2.03621e-05	-1.38822e-05	-0.00011399	9.42954e-05	4.84711e-05	-0.000184874	-4.37438e-05	1.93937e-05	1.36771e-05	8.89838e-06	4.52209e-06	4.76744e-05	6.84037e-05	-2.7982e-05	3.24543e-05	0.000145608	0.000136703	-0.00119	-0.00114	-0.000231721	0.00104	0.00167	0.00226	0.0026	0.00282	0.00309	0.00322	0.0034	0.00333	0.00335	0.00331	0.00338	0.00285	0.00299	0.00319	0.00293	0.0029	0.0031	0.00339	0.00321	0.00324	0.00318	0.00336	0.00346	0.0033
507.712	-1.90841e-05	-2.99695e-06	-4.41714e-06	1.55338e-05	5.89703e-05	-0.00010414	-7.35218e-05	7.06462e-05	0.000143319	-9.90722e-06	-7.56027e-05	3.446e-06	0.000150555	0.000203644	0.000207449	9.66984e-05	9.46518e-06	3.63581e-05	-0.000134638	0.000255668	0.000295061	-0.000698091	-0.000773558	0.000131019	0.00102	0.00187	0.00245	0.00274	0.00289	0.00307	0.0032	0.00318	0.00331	0.00336	0.0031	0.00328	0.00316	0.00319	0.0031	0.003	0.00285	0.00333	0.00366	0.00325	0.00345	0.00321	0.00352	0.00352	0.00339
508.883	-3.25208e-05	-3.88966e-05	9.06934e-07	0.000128386	-5.31758e-05	-4.06537e-05	-3.77018e-05	-7.43349e-05	-2.56213e-05	-0.000170704	-0.000179753	-0.000106767	-1.58324e-06	2.83126e-05	2.81655e-05	4.56268e-05	5.34172e-05	3.67369e-05	-0.000190368	2.05227e-05	8.33645e-05	-0.000754604	-0.000673881	0.000236164	0.00112	0.00185	0.00233	0.00267	0.00311	0.003	0.0031	0.00332	0.00336	0.00326	0.0033	0.00313	0.00293	0.00294	0.0031	0.00296	0.00319	0.00324	0.00333	0.00311	0.00329	0.00312	0.00346	0.0034	0.00318
510.054	-8.02822e-05	0.000119856	0.000186642	-0.000172864	-9.80408e-05	2.82108e-05	8.38864e-07	-7.54749e-05	-8.51423e-05	-8.69703e-05	-7.02998e-06	5.42719e-05	0.000120986	4.57613e-05	-7.86978e-05	-0.000148997	-0.000131309	4.03686e-05	7.53596e-06	0.000228485	4.33471e-05	-0.00080817	-0.00058917	0.000205801	0.000986834	0.00189	0.00244	0.00281	0.00291	0.00316	0.00326	0.00341	0.00329	0.00347	0.00316	0.00323	0.003	0.00305	0.00306	0.00296	0.00306	0.00337	0.00341	0.00311	0.00303	0.00317	0.00341	0.0034	0.00334
511.225	-0.000129131	7.53064e-05	0.00015668	0.000146995	-0.00012223	2.18905e-05	8.57219e-06	-8.61281e-05	3.85433e-05	7.53311e-05	-9.24345e-05	-6.30037e-05	8.07971e-06	-9.29259e-06	-4.2272e-05	5.88773e-05	0.000135397	0.000174507	0.000105695	0.000264123	0.000241554	-0.000442728	-0.000247135	0.000473341	0.00134	0.00212	0.00249	0.00287	0.00305	0.00319	0.00323	0.0033	0.00329	0.00355	0.00314	0.00324	0.00309	0.00334	0.00335	0.00297	0.0032	0.00314	0.00328	0.00326	0.00322	0.00326	0.00345	0.00329	0.0032
512.396	-8.11084e-05	5.81715e-05	-0.00012112	-2.38506e-05	0.000215157	-0.000157467	-0.000154535	3.19212e-06	0.000155492	-8.41262e-05	-4.77622e-05	6.0692e-05	0.000186075	0.000131272	4.47956e-05	-9.54831e-05	-0.000108306	3.23446e-05	-0.000171935	2.2522e-05	-8.501e-05	-0.000332593	-0.000265717	0.000603595	0.00143	0.00206	0.00237	0.00277	0.003	0.00332	0.00327	0.00335	0.0032	0.00354	0.0032	0.00318	0.00286	0.00313	0.00317	0.00304	0.00296	0.00323	0.00343	0.00332	0.00329	0.00307	0.00334	0.00342	0.00338
513.567	-7.18254e-05	-7.45795e-05	-5.31986e-05	-1.09714e-05	3.97057e-05	-9.17385e-06	-9.9312e-05	0.000147288	-4.61826e-05	-0.000525422	-0.000101742	-9.54276e-05	-0.000124297	-1.56624e-07	0.00011229	3.92725e-05	7.99021e-05	0.000233374	5.81932e-05	4.38294e-05	0.000299047	-0.000280749	1.7261e-05	0.000702882	0.00152	0.00206	0.00247	0.00296	0.00308	0.00321	0.00308	0.0031	0.00309	0.00358	0.00324	0.0032	0.0031	0.00299	0.00321	0.00309	0.00305	0.00346	0.00329	0.00341	0.00309	0.0031	0.00332	0.00347	0.00336
514.738	-2.75347e-05	-0.000126914	-7.0717e-05	-2.85794e-05	0.000158423	-0.000213841	-0.000106599	0.000124689	-0.000130751	-0.000221065	0.000223965	0.000111262	-2.64215e-05	6.31675e-06	1.30059e-05	-0.000107575	-9.93743e-05	1.86269e-06	1.47482e-05	0.000101135	0.000393261	-0.000287932	-7.46054e-05	0.000898992	0.00161	0.00214	0.00255	0.00277	0.00291	0.00312	0.00309	0.00319	0.00305	0.00347	0.00306	0.00323	0.00303	0.00306	0.00307	0.0029	0.00284	0.00337	0.0034	0.00314	0.00317	0.00324	0.00345	0.00351	0.00332
515.91	3.58539e-05	0.000131732	0.00010713	-0.000235228	7.82342e-06	-8.17335e-05	-0.000116113	9.03668e-05	-0.000102121	-5.15693e-05	-7.28144e-05	5.80757e-05	0.000177527	0.000104784	4.54262e-05	4.40812e-05	5.20929e-05	6.82327e-05	8.78659e-05	0.000218814	0.000380391	-0.000229409	0.000204619	0.00111	0.002	0.00239	0.00257	0.00308	0.00304	0.00325	0.00346	0.00324	0.00299	0.00332	0.00322	0.00331	0.00304	0.00327	0.00332	0.00297	0.00307	0.0034	0.00339	0.00317	0.00327	0.00325	0.0035	0.00346	0.00342
517.081	-5.13795e-05	0.000138286	0.000193544	-0.000100829	7.9198e-05	-0.000175539	-1.62298e-05	-5.73244e-05	-5.73375e-05	-7.54626e-05	-0.000199604	1.10475e-05	0.000178949	3.52916e-05	-8.21978e-05	-0.000114161	3.22902e-05	0.000209179	-4.15189e-05	0.00017961	0.000311378	2.69781e-06	0.000247209	0.00125	0.00178	0.00241	0.00272	0.00291	0.00298	0.00313	0.00329	0.00334	0.00302	0.00317	0.00334	0.00323	0.00297	0.0031	0.00329	0.00291	0.00298	0.00332	0.00332	0.00312	0.00312	0.00307	0.00344	0.00347	0.00331
518.253	-0.00028831	8.32118e-05	8.53987e-07	0.000150103	9.08623e-05	-0.000257001	-0.000197359	-6.91068e-05	0.000100928	-0.000175608	-0.000121785	4.70889e-05	0.000171114	8.66044e-05	-1.36244e-05	-0.000139725	3.98198e-06	0.000162733	-3.88503e-05	0.000297764	0.000312361	9.58847e-05	0.000519815	0.00122	0.00177	0.00233	0.00279	0.0029	0.00292	0.00307	0.00319	0.00323	0.00313	0.00326	0.00307	0.00331	0.00312	0.00309	0.00315	0.00303	0.00297	0.00309	0.00329	0.00305	0.00331	0.00324	0.00341	0.00346	0.00329
519.425	-2.90771e-05	-0.000126288	-5.89677e-05	-5.45436e-05	3.31262e-05	-0.000310217	-0.000197569	-8.54972e-05	-0.000201518	-0.000101277	-0.000212828	-2.57918e-05	7.85392e-05	-9.10221e-05	-0.000147013	-3.2603e-06	1.13124e-05	1.54176e-05	1.49394e-05	0.000252678	0.00032467	0.000195393	0.000481557	0.00141	0.00191	0.00228	0.0027	0.00299	0.00288	0.00304	0.00303	0.00322	0.00303	0.00341	0.00334	0.00327	0.00301	0.00301	0.00298	0.00286	0.00287	0.0033	0.00325	0.00311	0.00317	0.00313	0.00331	0.00333	0.00323
520.597	5.98139e-05	-6.90043e-05	-8.73743e-05	8.26456e-05	-2.93639e-05	8.90996e-06	-2.63955e-05	-4.26439e-05	-3.94255e-05	-0.0001024	6.48415e-05	0.000160015	0.000205515	0.000127788	0.00011685	0.000200306	0.000115063	-1.65193e-05	-8.74102e-06	6.53556e-05	0.000401821	0.000201656	0.000602204	0.0014	0.00205	0.00239	0.0027	0.0029	0.00298	0.0032	0.00318	0.00319	0.00278	0.00335	0.0032	0.00306	0.00291	0.00304	0.00306	0.00285	0.00304	0.0031	0.00318	0.00308	0.00319	0.00317	0.00348	0.00345	0.00343
521.769	8.48486e-05	3.00071e-06	2.08567e-06	6.85245e-05	8.32497e-05	-0.000114218	1.34911e-06	5.78129e-05	8.15886e-05	0.000141156	-7.89221e-07	2.11322e-05	4.55436e-05	7.54021e-05	3.9361e-05	-7.21714e-05	-8.87465e-05	-7.6644e-05	2.45873e-05	0.000116281	0.000474658	0.00044222	0.000786898	0.00164	0.00219	0.0026	0.0026	0.00302	0.00316	0.00328	0.00326	0.00321	0.00324	0.00345	0.00329	0.0032	0.003	0.00311	0.00319	0.00295	0.00305	0.00327	0.00332	0.0031	0.00323	0.00336	0.00361	0.00345	0.00342
522.942	1.32121e-05	2.04201e-05	0.000272216	-3.94391e-05	-0.000159572	-0.000211649	-3.94015e-05	-5.80347e-05	-0.000215386	6.82128e-05	-4.4536e-05	4.09708e-05	8.88891e-05	8.04759e-05	1.75467e-05	-9.70093e-05	-0.000151321	-0.00015796	-0.000336038	3.79635e-05	0.000446489	0.000504157	0.000634464	0.00156	0.00204	0.00256	0.0028	0.00293	0.00296	0.00316	0.00308	0.00314	0.0032	0.00338	0.00316	0.0029	0.00286	0.00301	0.00299	0.00264	0.00306	0.00332	0.00314	0.00312	0.00329	0.00327	0.00334	0.0033	0.0034
524.114	-6.46722e-05	5.55235e-05	0.000155338	-4.00015e-05	-0.000119973	-0.000123343	-2.37067e-05	6.18337e-05	-5.88008e-06	6.29067e-05	9.93761e-05	5.16725e-05	4.76268e-05	9.69183e-05	0.0001414	0.000182923	0.000153989	1.96911e-05	9.32086e-05	0.000142743	0.000695387	0.00048792	0.000943697	0.00181	0.00234	0.00283	0.00283	0.00288	0.00307	0.00316	0.00323	0.00331	0.00304	0.00336	0.00328	0.003	0.00289	0.00309	0.00327	0.00265	0.00292	0.00321	0.00333	0.00312	0.0032	0.00332	0.00349	0.00336	0.00342
525.287	0.000162557	3.60527e-05	5.23051e-05	2.85274e-05	8.68994e-05	-4.37543e-05	7.38797e-05	0.000168194	5.0498e-05	1.95532e-05	0.000112617	0.000158793	0.000108337	-3.85205e-05	-5.29475e-05	1.46916e-05	-2.50527e-05	3.4778e-06	0.000129252	0.00025618	0.000601312	0.000688759	0.00114	0.00201	0.00249	0.0031	0.0026	0.00303	0.00313	0.00321	0.00318	0.00329	0.00312	0.00333	0.00306	0.003	0.0031	0.0032	0.00319	0.00302	0.00296	0.00314	0.0033	0.00307	0.0034	0.00343	0.00335	0.00335	0.00344
526.459	0.000215069	-3.16211e-06	0.000163949	-8.702e-05	-0.000107265	-0.000156927	9.98098e-05	-1.23345e-05	-0.000187806	-0.000176379	-9.27576e-05	-3.29003e-06	-4.21392e-06	-7.67454e-05	-2.57522e-05	8.31998e-05	-5.3334e-05	-1.16722e-07	-0.000258862	0.000298342	0.000649482	0.000567109	0.00123	0.00201	0.00242	0.00271	0.00285	0.00313	0.00312	0.00317	0.00305	0.00313	0.00305	0.00332	0.00293	0.00293	0.00284	0.00302	0.00316	0.00282	0.0029	0.00328	0.00326	0.00329	0.00324	0.00327	0.00331	0.00319	0.00318
527.632	0.000148145	0.000240525	-1.40271e-05	-5.37325e-05	7.83466e-05	-0.000102312	-4.4519e-05	0.000184731	-3.33431e-05	-9.86861e-05	5.37644e-05	5.71974e-05	6.08655e-08	-9.6936e-05	-7.89405e-05	-2.59767e-05	-0.000125446	-7.52093e-05	3.77437e-06	0.00033477	0.000803342	0.000797631	0.00129	0.00228	0.00252	0.00296	0.00306	0.00303	0.0031	0.00311	0.00317	0.00339	0.00298	0.00329	0.00325	0.00302	0.00292	0.00322	0.00332	0.0031	0.00306	0.00334	0.00328	0.00324	0.00347	0.00339	0.00343	0.00344	0.00321
528.805	2.92637e-05	0.000123991	1.40726e-05	-5.22296e-05	-3.08655e-06	-5.48502e-05	2.99669e-05	6.47618e-06	-0.000202793	-5.23859e-05	-4.37454e-05	-2.57665e-05	-9.84302e-05	-0.000218472	-0.000180361	-0.000104117	-0.000112512	-0.000109803	-0.000261339	0.000214783	0.000777892	0.000655603	0.00134	0.00223	0.00245	0.00304	0.00293	0.00288	0.0032	0.00306	0.00319	0.00326	0.00314	0.00312	0.00318	0.00308	0.00286	0.00306	0.00335	0.00281	0.003	0.0034	0.00311	0.00304	0.00312	0.00326	0.00335	0.0033	0.00328
529.978	-2.91429e-05	-4.42774e-05	5.40477e-05	-7.63336e-05	-9.88027e-05	-8.8453e-05	5.85857e-05	9.01299e-05	4.22828e-05	-5.56262e-05	-4.82065e-05	6.75161e-05	9.23826e-05	8.2395e-05	3.18647e-05	-1.82285e-05	-3.99799e-06	-2.50342e-05	-7.91632e-06	0.000401108	0.000809308	0.000789976	0.00159	0.00234	0.00274	0.00311	0.00285	0.00298	0.00313	0.00317	0.00313	0.00321	0.00312	0.00318	0.00314	0.00295	0.00285	0.00309	0.00332	0.00278	0.00275	0.00322	0.0031	0.00314	0.00314	0.00325	0.00344	0.00333	0.00332
531.152	0.000113529	1.0927e-05	7.34994e-05	0.000123461	-2.20152e-05	-0.000227725	-4.02641e-05	7.76479e-05	-8.27325e-05	-0.000113471	0.000103818	0.000148261	7.29581e-05	-3.95455e-05	-6.94935e-05	-5.56075e-05	9.88581e-05	5.36232e-05	-0.000173385	0.00011087	0.000826923	0.00103	0.00173	0.00244	0.00273	0.00316	0.00308	0.00312	0.00315	0.00309	0.00304	0.00308	0.00309	0.00327	0.00297	0.00287	0.00302	0.00315	0.00312	0.00266	0.00284	0.00326	0.00319	0.00312	0.00314	0.0031	0.00331	0.00358	0.00356
532.325	-8.48185e-05	-3.71647e-05	0.000115213	0.000153973	-1.60384e-05	-3.02544e-05	0.000192591	0.000228152	6.72173e-05	0.000115794	0.000186923	0.000250096	0.000227003	0.000185082	0.000106018	2.60374e-05	-3.49988e-05	3.09762e-06	-0.000145117	0.000414161	0.000764948	0.00102	0.00192	0.00268	0.0028	0.00317	0.00315	0.00309	0.00322	0.00333	0.00315	0.0032	0.00327	0.00326	0.00313	0.00328	0.00307	0.00321	0.00312	0.00297	0.00312	0.00339	0.00328	0.00317	0.00329	0.00336	0.00347	0.00341	0.00345
533.499	0.000119641	5.80695e-05	6.78135e-05	7.42091e-05	-8.71628e-05	-0.000157598	5.6477e-05	0.00014199	-7.1764e-06	-1.53658e-05	-5.6557e-06	8.79862e-06	-1.13843e-05	-3.68788e-05	-2.12837e-05	-2.05041e-05	-6.20061e-05	4.6098e-05	-2.84817e-05	0.000276438	0.00107	0.00123	0.00206	0.00259	0.0027	0.00306	0.00308	0.00314	0.0031	0.00324	0.00309	0.00331	0.00316	0.00308	0.00321	0.00314	0.00284	0.00289	0.00297	0.00264	0.00282	0.00324	0.00326	0.00319	0.00331	0.00328	0.00355	0.00337	0.00331
534.672	-1.13806e-05	8.72863e-05	-3.92424e-05	-0.000155887	-0.000112336	-0.000109128	3.56506e-05	6.36118e-05	-0.000117534	-9.01227e-05	-2.25271e-05	-9.62005e-06	-5.97738e-05	-0.000113062	-8.535e-05	-5.43575e-05	-1.92348e-05	0.000167755	-0.000166019	0.00014609	0.000800444	0.00118	0.00221	0.0028	0.00309	0.00333	0.00313	0.00326	0.00325	0.00325	0.00325	0.00333	0.00326	0.00328	0.00316	0.00305	0.00303	0.00291	0.00313	0.00262	0.00293	0.00321	0.00326	0.00321	0.00322	0.00334	0.00341	0.0034	0.00334
535.846	1.1946e-05	-5.05918e-05	3.93629e-05	-0.000106086	-0.000108034	-8.05064e-05	-3.0073e-05	4.97585e-05	2.74653e-05	2.43763e-05	-1.28895e-05	-2.65552e-06	8.76566e-05	0.000170618	0.000131524	7.92956e-05	6.9214e-06	5.814e-05	2.78045e-05	0.00013031	0.00128	0.00141	0.00234	0.00295	0.00308	0.00345	0.00311	0.00324	0.00328	0.00319	0.00318	0.00322	0.00321	0.00325	0.00328	0.00306	0.00296	0.00303	0.00311	0.00275	0.00298	0.00324	0.00334	0.0033	0.0033	0.00316	0.00332	0.00347	0.00337
537.02	3.13575e-05	-0.000105882	-0.000112204	4.62148e-06	-1.06284e-06	-7.02122e-05	3.56969e-05	-7.27418e-05	-0.000232634	-5.91104e-07	0.000204424	0.000207607	0.000146852	8.84933e-05	5.31357e-05	1.01102e-06	-7.39022e-05	0.000105889	4.86055e-05	0.000207457	0.00116	0.00142	0.00253	0.00307	0.00325	0.00341	0.00311	0.00311	0.00313	0.00332	0.00327	0.00333	0.00325	0.00322	0.00316	0.00299	0.00311	0.00321	0.00311	0.00291	0.00318	0.00344	0.00331	0.00326	0.00311	0.00336	0.00363	0.00359	0.00351
538.194	-9.03308e-05	-1.10334e-05	6.4407e-05	-4.67625e-05	-0.000117809	-8.25459e-05	3.46189e-06	-8.0883e-06	-0.000128591	-3.8263e-05	1.51439e-05	-4.17672e-05	-4.69527e-05	-5.98557e-05	-0.000110034	-0.000136799	-0.000132233	3.82063e-05	9.12275e-05	0.000198931	0.00118	0.0015	0.00271	0.00305	0.00334	0.00334	0.00318	0.00314	0.00318	0.00307	0.00299	0.00327	0.00321	0.00332	0.00324	0.00315	0.00304	0.00308	0.00291	0.00271	0.00296	0.00333	0.00318	0.00321	0.00322	0.00327	0.00335	0.00346	0.00348
539.368	-2.48848e-05	6.53277e-05	6.97534e-05	2.65295e-05	-3.14498e-05	-2.71807e-05	7.36925e-05	-5.36171e-05	-0.000176142	-0.000127731	-7.47313e-07	8.52079e-05	-2.38178e-06	-8.59432e-05	-0.000153553	-0.0001101	5.30496e-05	4.30307e-05	-4.62663e-05	0.000412887	0.0011	0.00175	0.00277	0.0035	0.00363	0.00344	0.00327	0.00323	0.00336	0.00344	0.00329	0.00323	0.00311	0.00337	0.00334	0.003	0.00327	0.00312	0.0031	0.00288	0.00308	0.00319	0.00324	0.00332	0.00335	0.00349	0.00357	0.00343	0.00356
540.543	-7.28746e-05	5.18923e-05	0.000119858	-5.27049e-06	-2.19959e-05	-1.64864e-05	7.28123e-06	4.63641e-05	1.77722e-05	-4.97845e-05	5.7706e-05	0.000161373	0.000172131	0.000148326	2.69842e-05	1.25999e-05	9.66853e-05	-0.000108064	2.83542e-05	0.000391133	0.00113	0.00172	0.00284	0.0038	0.00356	0.00371	0.00343	0.00338	0.00357	0.00336	0.0032	0.00329	0.00325	0.00336	0.0034	0.0032	0.0031	0.00316	0.00313	0.00294	0.00323	0.00342	0.0034	0.00328	0.00317	0.00333	0.00341	0.00345	0.0037
541.717	-2.93064e-05	-4.47636e-08	5.3044e-05	8.75874e-05	1.5035e-05	-4.52363e-06	9.75151e-05	0.000216648	2.67967e-05	8.37808e-05	8.53998e-05	2.72337e-06	3.03213e-05	6.20181e-05	0.000103518	0.000140724	0.000173705	4.20591e-05	-1.0642e-05	5.10524e-06	0.00119	0.00201	0.00315	0.00349	0.00349	0.00373	0.00343	0.00337	0.00341	0.00323	0.00342	0.00347	0.00335	0.00331	0.00335	0.00322	0.00318	0.00329	0.00338	0.00297	0.00333	0.0036	0.0034	0.00333	0.0034	0.00342	0.00377	0.00381	0.00364
542.892	-0.000216987	9.60727e-06	2.72688e-05	-2.4054e-05	-4.70496e-05	-0.000146931	8.43184e-06	0.000142695	4.28256e-05	2.27068e-05	-9.81187e-07	-2.76569e-05	-2.65276e-05	-3.49774e-05	-6.10822e-05	-3.7315e-05	7.07281e-06	-0.000155427	-9.78574e-05	0.000160735	0.00136	0.0019	0.00306	0.0038	0.00385	0.0037	0.00342	0.00344	0.00334	0.00326	0.00336	0.00337	0.00332	0.00324	0.00332	0.00311	0.00304	0.00325	0.00319	0.00275	0.00316	0.00344	0.00335	0.00337	0.00342	0.00355	0.00375	0.00357	0.00351
544.067	-5.1377e-06	-9.2849e-05	1.99932e-06	4.7904e-06	-0.000122131	-0.00011111	2.00759e-05	-0.000142055	-0.000207623	-0.000121608	3.40774e-05	8.94692e-05	5.47366e-05	5.8446e-05	0.000119532	0.00013742	0.000117149	-9.64632e-05	-0.000110558	0.000143876	0.00122	0.00193	0.00325	0.00415	0.00394	0.00383	0.00356	0.00347	0.00318	0.00339	0.00323	0.00334	0.0034	0.00316	0.00324	0.00312	0.0033	0.00314	0.00323	0.003	0.00307	0.00354	0.00341	0.00349	0.00351	0.00352	0.00371	0.00373	0.00377
545.241	2.68176e-05	-3.57212e-05	6.96229e-05	0.000237543	9.48743e-05	8.74907e-05	2.8763e-05	-7.42637e-05	7.90575e-05	1.0562e-05	-4.35932e-06	4.10594e-05	9.12907e-05	0.000130898	0.00015921	0.000197423	0.000202166	-0.000134957	1.85987e-05	0.000282999	0.00121	0.00215	0.0036	0.00431	0.00413	0.00403	0.00363	0.00355	0.00351	0.00348	0.00352	0.00331	0.00329	0.00339	0.00334	0.00325	0.00329	0.00323	0.00346	0.00299	0.00326	0.00366	0.00342	0.00349	0.00365	0.00374	0.00379	0.00402	0.00379
546.417	-0.00011462	5.33522e-05	0.000118093	8.13103e-05	-8.11931e-05	-0.000179256	-1.505e-05	-7.14476e-05	-8.11599e-05	0.000113432	7.48018e-05	6.0747e-06	-4.58951e-05	-6.82898e-05	-6.17092e-05	-3.78397e-06	9.3567e-05	0.000119144	-5.00208e-05	0.000386076	0.00118	0.00224	0.00371	0.00414	0.00421	0.00393	0.00377	0.00363	0.0036	0.00331	0.0034	0.00348	0.00351	0.00338	0.00335	0.00317	0.00342	0.00317	0.00345	0.00305	0.00318	0.00355	0.00343	0.00359	0.00349	0.00366	0.00387	0.00405	0.00392
547.592	-0.000244482	-2.04619e-05	0.000121616	7.29238e-06	-9.33545e-05	-0.000166401	5.33051e-06	-0.000140366	-9.50545e-06	0.000121471	7.36633e-05	2.97531e-05	-1.00756e-05	-1.60795e-05	6.07471e-06	-8.46381e-05	-0.000111759	2.2078e-05	-9.15564e-05	0.000412144	0.00116	0.00219	0.00384	0.00419	0.00419	0.00395	0.00379	0.00367	0.00355	0.00344	0.00332	0.0034	0.00342	0.00354	0.00352	0.00323	0.00335	0.00311	0.00338	0.00322	0.00339	0.00345	0.00338	0.00358	0.00362	0.00383	0.004	0.00388	0.00368
548.767	6.76433e-05	7.23901e-05	3.10911e-05	0.000123644	8.58242e-05	-5.65741e-05	4.75304e-06	-5.85148e-06	-8.02374e-06	-4.62683e-05	7.25477e-05	8.40734e-05	2.36562e-05	2.71163e-05	7.51348e-05	1.40222e-05	9.14384e-06	-4.45476e-05	-9.39304e-05	0.000290284	0.00129	0.0025	0.00396	0.00433	0.00424	0.004	0.00373	0.00365	0.00345	0.00355	0.00333	0.00335	0.00351	0.00355	0.00364	0.00333	0.00343	0.00339	0.00351	0.0032	0.00349	0.00359	0.00346	0.0036	0.00353	0.00379	0.00398	0.00405	0.00385
549.942	9.60217e-05	0.000151495	4.3185e-05	8.4748e-05	-2.85975e-05	6.74887e-05	0.000147712	-1.72746e-05	5.72308e-05	3.68115e-06	-3.12529e-05	-1.51313e-05	1.80014e-05	4.36055e-05	6.64864e-05	5.57241e-05	6.79547e-05	3.42001e-05	0.000102842	0.00027772	0.0012	0.00248	0.00393	0.00464	0.00438	0.00411	0.00394	0.00358	0.00364	0.00365	0.00342	0.00328	0.00345	0.00349	0.00356	0.00335	0.00321	0.00336	0.00349	0.00307	0.00348	0.00376	0.00355	0.00359	0.00359	0.00375	0.00381	0.00392	0.00387
551.118	-0.000118023	0.000141549	4.43986e-05	2.35575e-05	-5.21994e-05	-8.07762e-05	0.000108727	-3.66585e-05	-0.000154487	-0.000149194	-6.89063e-05	-4.19351e-05	-2.82853e-05	1.84979e-05	8.34767e-05	-3.06677e-05	-6.44782e-05	4.68448e-05	-2.17919e-05	0.000357763	0.00123	0.0024	0.00433	0.00463	0.00449	0.0042	0.00387	0.0037	0.00345	0.00357	0.00345	0.00344	0.00354	0.00341	0.00348	0.00332	0.00335	0.00333	0.00341	0.00309	0.00343	0.00371	0.00361	0.00354	0.00359	0.00382	0.00409	0.00402	0.00403
552.294	-0.000111446	0.00010161	9.66654e-05	-0.000133071	-0.000142273	-9.25052e-05	-1.66799e-05	-5.65411e-05	-0.000199686	-9.35882e-05	-1.0116e-05	-4.42704e-05	-0.00011305	-0.000121765	-0.000109157	-8.58006e-05	-5.18533e-05	-9.47588e-05	-8.11855e-05	0.00035617	0.0013	0.00272	0.00453	0.00471	0.00459	0.00424	0.00376	0.00374	0.0036	0.00365	0.00361	0.00352	0.00356	0.00356	0.00355	0.00328	0.0035	0.00348	0.00353	0.00307	0.00331	0.00367	0.00365	0.00368	0.00368	0.00387	0.00401	0.00414	0.00412
553.47	4.41941e-06	0.000161874	-1.86265e-06	-9.55253e-05	-0.000214408	-0.000102799	5.51538e-05	-0.000160566	6.92546e-05	-0.00020376	7.65859e-06	2.55952e-05	-1.42253e-05	-7.97713e-05	-0.000156996	-0.000167576	-6.91849e-05	-0.000149487	5.01631e-05	0.000401346	0.0014	0.00275	0.00437	0.00482	0.00475	0.00447	0.00411	0.00374	0.0036	0.00364	0.00368	0.00359	0.00359	0.00341	0.00333	0.00315	0.00343	0.00371	0.00361	0.00321	0.00337	0.00377	0.00356	0.00374	0.00369	0.00382	0.00405	0.00415	0.00411
554.646	-4.34571e-05	-0.000103901	-7.03397e-05	2.96085e-05	4.00596e-05	-8.48391e-05	4.17027e-05	-1.77719e-05	-8.0699e-05	-0.000123132	0.000160343	0.000104079	-2.37926e-05	-8.50023e-06	3.76294e-05	9.12083e-05	9.02794e-05	3.60972e-05	4.31455e-05	0.000455222	0.00152	0.00285	0.00473	0.00502	0.00484	0.00467	0.00414	0.00382	0.00385	0.00369	0.00364	0.00366	0.00366	0.00358	0.00363	0.00359	0.00342	0.00358	0.00373	0.00347	0.00367	0.00392	0.00371	0.00379	0.0039	0.00405	0.00432	0.0043	0.00416
555.822	-8.15394e-05	-0.000175303	0.000118017	5.8996e-05	-6.08212e-05	-0.000133921	-1.61614e-05	-0.00013021	-1.24116e-05	-6.19569e-05	-3.86476e-05	2.97726e-05	0.0001104	7.20936e-05	1.61428e-05	-2.15527e-05	-4.44833e-06	4.32404e-05	0.00010895	0.000460017	0.00145	0.00283	0.00482	0.00498	0.00476	0.00445	0.00405	0.0036	0.00373	0.00385	0.00352	0.00352	0.0036	0.00359	0.00389	0.00347	0.0035	0.00356	0.00352	0.00337	0.00372	0.00381	0.0037	0.00383	0.00384	0.004	0.0042	0.00423	0.00411
556.998	-0.000178405	-9.78055e-05	-9.6465e-05	5.0914e-06	-2.68486e-05	-0.000136189	-8.43718e-05	-0.000126156	-0.000257967	-0.000172688	2.083e-05	7.74401e-05	0.000125728	3.4363e-05	-6.08894e-05	-5.42719e-05	2.65104e-05	-0.000144847	-4.49366e-05	0.000497618	0.00156	0.00302	0.00473	0.00502	0.00487	0.00442	0.00423	0.00382	0.00385	0.00365	0.00362	0.00361	0.00367	0.00357	0.00358	0.00334	0.00342	0.00355	0.00372	0.00341	0.00373	0.00385	0.00368	0.00384	0.00372	0.00397	0.00421	0.00418	0.00416
558.174	7.25909e-05	-3.41813e-05	3.21941e-05	6.17043e-05	-0.000175123	-9.71241e-05	-0.000139381	-0.000124061	-0.000151414	5.73431e-05	0.000103535	6.84764e-05	2.7266e-05	6.50325e-05	9.22739e-05	3.64551e-05	-5.74243e-05	-0.000291279	-3.01777e-05	0.000453034	0.00149	0.00286	0.00498	0.00527	0.005	0.00459	0.00417	0.00377	0.00383	0.00371	0.00354	0.00353	0.00368	0.00361	0.00357	0.00343	0.00344	0.00354	0.0036	0.00332	0.00358	0.00377	0.00357	0.00377	0.00374	0.00404	0.00443	0.00428	0.00429
559.351	-3.20699e-06	-8.36735e-05	3.67248e-05	-5.80878e-05	-0.000132897	-4.72998e-05	7.20369e-05	-0.000139244	-0.000100502	-1.17729e-05	0.000105129	9.6201e-05	8.13354e-05	-1.80228e-05	-8.24032e-05	2.55642e-05	-6.47477e-05	2.90082e-05	-1.00354e-05	0.00047422	0.00154	0.0029	0.00484	0.00523	0.00509	0.00459	0.00431	0.00385	0.00385	0.00366	0.00361	0.00352	0.00346	0.00366	0.00351	0.00333	0.00351	0.00358	0.00359	0.00339	0.00364	0.00373	0.00373	0.00383	0.00386	0.00413	0.00444	0.00429	0.00421
560.528	-4.81505e-06	-0.000145405	-9.34974e-05	-5.91223e-05	-0.000264386	-0.000377047	-6.04355e-05	-0.000225414	-0.000179259	-7.60591e-05	-1.8019e-05	-5.04324e-05	-8.3358e-05	-0.000113305	-0.000121471	-5.09605e-05	-7.38128e-05	4.63009e-05	-6.8534e-05	0.000550688	0.00166	0.00326	0.0049	0.00528	0.00514	0.00462	0.00426	0.00399	0.00389	0.00377	0.00364	0.00362	0.00362	0.00352	0.00343	0.00334	0.00326	0.0036	0.00343	0.00318	0.0035	0.00373	0.00361	0.00383	0.00393	0.00417	0.00426	0.00415	0.00422
561.704	-8.40474e-06	-0.000178676	6.15823e-05	3.44115e-05	-0.000186862	-2.30317e-05	9.45972e-05	-6.46008e-05	-9.30477e-05	-7.77614e-05	-8.21539e-05	3.07402e-05	0.000123769	5.37321e-05	1.77829e-05	8.47143e-05	1.98072e-05	-6.86039e-05	5.6369e-05	0.000560315	0.00174	0.0031	0.005	0.00542	0.00517	0.00468	0.00425	0.00399	0.00371	0.00375	0.00369	0.00361	0.00353	0.00357	0.00355	0.00335	0.00343	0.00353	0.00346	0.00332	0.00367	0.00386	0.00359	0.00382	0.00388	0.0041	0.00435	0.00426	0.00417
562.881	-3.01487e-05	-0.000120524	-1.98427e-05	-3.0887e-05	5.3293e-05	2.64869e-05	7.34159e-05	5.44978e-05	7.51916e-05	0.000156259	7.44317e-05	7.82971e-05	6.94258e-05	-1.14546e-05	-8.74662e-05	-0.000144588	-2.0362e-05	1.27694e-05	6.92487e-05	0.0005096	0.00167	0.00334	0.0052	0.00558	0.00522	0.00473	0.00421	0.004	0.0039	0.00375	0.00367	0.00354	0.00375	0.0038	0.00374	0.00343	0.00356	0.00374	0.00352	0.00329	0.00362	0.00393	0.00394	0.00399	0.00382	0.00413	0.00441	0.00428	0.00425
564.058	-3.89614e-05	7.97679e-05	8.54004e-05	-5.68436e-05	-8.95424e-05	-0.000108385	-3.49486e-05	-1.4056e-05	-0.000207811	1.71698e-05	0.000190709	1.25355e-05	-0.000129687	-0.000126165	-0.000115709	-9.21255e-05	-0.000119304	-4.63339e-05	-1.41035e-05	0.000399745	0.00163	0.00339	0.00521	0.00547	0.00521	0.00475	0.00428	0.004	0.0038	0.00369	0.00354	0.00345	0.00368	0.00359	0.00368	0.00343	0.00351	0.00374	0.00353	0.00333	0.00361	0.00385	0.0037	0.00386	0.00391	0.00405	0.00424	0.00415	0.0042
565.236	8.58681e-05	-2.29068e-05	0.000105963	-0.000231358	-0.000306256	-0.000221739	-0.000189397	-0.000145649	-0.000187697	-0.000153926	7.25379e-05	-0.000120834	-0.00022661	-5.32944e-05	2.95793e-05	-4.41901e-05	9.34625e-05	-0.000120365	-6.58291e-05	0.000466256	0.00158	0.0033	0.00529	0.00556	0.00538	0.00471	0.00419	0.00401	0.00371	0.00361	0.00351	0.00343	0.00364	0.00358	0.0036	0.00333	0.00349	0.00355	0.0033	0.00329	0.00343	0.00369	0.00365	0.00376	0.0038	0.00396	0.00412	0.00439	0.004
566.413	3.72135e-05	0.000156582	-1.37617e-05	-0.000126118	-0.000176202	-5.03491e-05	3.80919e-05	-4.15629e-05	-0.000132422	-3.77462e-05	0.000190792	7.89847e-05	7.62857e-06	3.84179e-05	4.38657e-05	1.27455e-05	-2.60655e-05	6.35499e-05	2.76827e-05	0.000616498	0.00173	0.00357	0.00537	0.00562	0.00544	0.00479	0.00424	0.00396	0.00392	0.00363	0.0037	0.00364	0.00392	0.00359	0.00342	0.00339	0.00356	0.00359	0.00343	0.00333	0.00356	0.00385	0.00372	0.00391	0.00383	0.00409	0.00409	0.00419	0.00422
567.59	-0.000116803	-6.64221e-05	-2.53836e-05	-0.000155479	-0.000176816	-5.07336e-05	-8.32792e-05	-0.00018602	-5.7164e-05	-1.60548e-05	-1.08566e-05	3.33601e-05	3.25232e-05	-6.28054e-05	-9.48388e-05	-4.87209e-05	-3.93145e-05	-9.48339e-05	-1.92409e-05	0.000544568	0.00173	0.00347	0.00534	0.0056	0.00533	0.00492	0.00442	0.00392	0.00391	0.00375	0.00371	0.00354	0.00362	0.0034	0.00377	0.00344	0.00348	0.0035	0.00342	0.00333	0.00348	0.00371	0.00354	0.00359	0.00387	0.0039	0.00434	0.00413	0.0042
568.768	-1.49699e-05	-8.78495e-05	0.000142047	-4.71676e-05	-0.000133105	8.18535e-06	-0.000121958	-6.43965e-05	2.45773e-05	-6.66678e-05	7.63726e-05	-6.68564e-05	-0.000122991	-2.93813e-05	6.3559e-05	0.000155516	0.000218781	-0.000101617	4.89453e-05	0.000650333	0.00179	0.00354	0.00543	0.00566	0.00551	0.00484	0.00439	0.00409	0.00385	0.00358	0.00353	0.00342	0.00381	0.00343	0.00366	0.00351	0.00351	0.0036	0.00353	0.00337	0.00355	0.00383	0.00374	0.00394	0.00378	0.00401	0.00421	0.00422	0.00403
569.946	-7.34882e-05	1.70766e-05	5.42182e-05	-2.91677e-05	-9.87352e-05	-1.13733e-05	5.06832e-05	1.09141e-05	-4.04809e-06	4.84066e-05	4.16059e-05	2.27355e-05	5.18354e-05	0.000151282	0.000142848	3.74736e-05	6.48725e-05	-0.000112979	0.000100691	0.000510311	0.00169	0.00365	0.00558	0.00579	0.00548	0.00501	0.00449	0.00407	0.00386	0.00361	0.00363	0.00347	0.00372	0.00356	0.00357	0.00357	0.0034	0.00347	0.00338	0.00332	0.00357	0.00383	0.00375	0.00391	0.004	0.00404	0.00421	0.00413	0.0041
571.124	1.18733e-05	-8.17653e-05	4.78697e-05	2.08897e-05	1.74133e-05	0.000138574	2.61905e-05	-3.5413e-05	-9.38382e-05	1.82903e-05	4.40506e-05	3.37655e-05	4.3156e-05	7.68063e-05	8.70103e-05	7.94109e-05	-2.1615e-06	-9.67944e-05	-2.39649e-05	0.00051131	0.00184	0.00384	0.00569	0.00593	0.00561	0.0049	0.00446	0.00408	0.00383	0.00365	0.00366	0.0035	0.00361	0.00353	0.00351	0.00315	0.00333	0.00353	0.00334	0.00317	0.0036	0.00374	0.00353	0.00386	0.00378	0.00392	0.00407	0.00426	0.00408
572.302	2.51601e-05	5.8529e-05	-1.67359e-05	-0.000123748	3.87572e-05	7.39841e-05	7.6373e-05	-4.81356e-05	-8.12451e-05	4.63801e-05	4.07556e-05	7.89758e-05	8.2247e-05	4.95735e-05	4.29809e-05	5.32221e-05	0.000174507	-3.2679e-05	2.21511e-05	0.000534791	0.00178	0.00391	0.00568	0.00599	0.0056	0.0049	0.00437	0.0041	0.00389	0.00374	0.00362	0.00344	0.00373	0.00344	0.00353	0.00319	0.00351	0.00365	0.00339	0.00321	0.00357	0.00388	0.00373	0.00388	0.00376	0.00414	0.00421	0.00433	0.0041
573.48	-2.07205e-05	2.30778e-05	9.12473e-05	6.81467e-05	-0.000133129	-3.34791e-05	-3.5175e-05	-6.94849e-05	-0.000106952	-0.000112527	8.35297e-05	0.000170291	0.000152978	4.45332e-05	-1.80721e-05	-5.71556e-05	1.58303e-05	3.38767e-05	6.2654e-05	0.000614815	0.00192	0.004	0.00569	0.00609	0.00568	0.00495	0.00443	0.00403	0.00389	0.00381	0.00373	0.00352	0.00374	0.00353	0.00358	0.00342	0.00349	0.00351	0.00338	0.00325	0.00354	0.00375	0.00368	0.00394	0.00371	0.00394	0.00405	0.0043	0.0041
574.658	7.30832e-06	5.7463e-05	-4.26639e-05	-0.000101176	-0.000189716	-0.000231555	-7.43493e-05	-7.49924e-05	-0.000197513	0.000175819	9.89424e-05	5.34613e-05	3.30204e-05	3.04814e-05	4.26536e-06	-2.48617e-05	5.78467e-05	-0.000115333	8.6478e-05	0.000505483	0.00193	0.00392	0.00593	0.00614	0.0057	0.00492	0.00442	0.00408	0.00394	0.00358	0.00354	0.00351	0.00351	0.00343	0.00338	0.00324	0.0035	0.00355	0.00336	0.00319	0.00352	0.00375	0.00353	0.00378	0.00358	0.00391	0.00407	0.00416	0.0041
575.837	-1.80873e-05	-9.64424e-05	-0.000116469	-7.99626e-05	-0.000238083	-8.79013e-05	3.91747e-05	-3.27762e-05	-0.000142359	-9.20868e-05	-1.9323e-05	-8.15759e-05	-7.82683e-05	-3.4311e-05	-1.8761e-05	-1.70839e-05	-7.46912e-05	-0.000137035	3.82231e-05	0.000346455	0.00193	0.00399	0.00609	0.00629	0.0059	0.00506	0.00449	0.00408	0.00388	0.0037	0.00364	0.00338	0.00361	0.00349	0.00344	0.00321	0.00343	0.00356	0.00338	0.00327	0.00348	0.00354	0.00349	0.00371	0.00354	0.00388	0.00406	0.00417	0.00421
577.015	8.41375e-05	-3.32265e-05	-3.7576e-05	-1.61468e-05	-0.00011172	1.90138e-05	-3.73117e-05	-0.000201197	-0.000260001	-8.25057e-05	8.85492e-06	2.04324e-05	4.70482e-06	-2.55381e-05	1.50783e-05	6.10252e-05	-3.91716e-05	-5.87423e-05	0.000129438	0.000256692	0.00194	0.00418	0.00616	0.00641	0.00595	0.00497	0.00451	0.00413	0.00398	0.00373	0.00361	0.00345	0.00371	0.00352	0.00361	0.00335	0.00352	0.00355	0.00343	0.00325	0.00356	0.00369	0.00361	0.00379	0.00367	0.00401	0.00412	0.0041	0.00403
578.194	-0.000101146	-3.85864e-05	7.67359e-05	2.75863e-05	-0.000110102	-0.000100376	-3.31333e-05	-9.45883e-05	-0.000146727	-3.83039e-05	-4.75242e-05	-5.76946e-05	-8.81156e-05	-0.000127968	-0.000114802	-8.79614e-05	-5.36882e-05	-0.00010854	9.70247e-05	0.000408431	0.0019	0.00408	0.00595	0.00649	0.00594	0.005	0.00444	0.00403	0.00389	0.00368	0.00347	0.00343	0.00371	0.00352	0.00342	0.00325	0.00325	0.00348	0.00336	0.00316	0.00361	0.00375	0.0037	0.00381	0.0037	0.00395	0.0041	0.00409	0.00406
579.373	-0.000191131	-6.34199e-05	-3.80615e-05	-0.000139259	-8.21787e-05	1.39745e-05	9.26907e-05	-7.02692e-05	-0.000149746	-8.00496e-05	-0.00013421	-0.000272462	-0.000258655	-0.000191524	-0.000161258	-9.9679e-05	2.15478e-05	-0.00018402	8.29065e-05	0.000456608	0.00203	0.0043	0.00614	0.00643	0.00598	0.00534	0.00453	0.0041	0.0039	0.0036	0.00343	0.00341	0.00354	0.00347	0.00352	0.0033	0.00334	0.00344	0.00324	0.0032	0.00357	0.00373	0.00366	0.00384	0.00366	0.00401	0.00423	0.00406	0.00412
580.552	-0.000217986	-0.000140537	6.28141e-07	-2.39108e-05	-0.000193214	-0.000107018	-1.94436e-05	-0.000202496	-0.000185825	-5.22634e-05	-8.74242e-05	-0.000208267	-0.000172707	-9.27948e-05	-9.98308e-05	-0.000109431	-9.59255e-05	-0.000216911	-0.000132661	0.000522748	0.0021	0.0045	0.00635	0.00656	0.00622	0.00527	0.00454	0.00417	0.00402	0.00369	0.00352	0.00356	0.0036	0.00341	0.00355	0.00333	0.00356	0.00366	0.00338	0.00315	0.00343	0.00374	0.00361	0.00388	0.00369	0.00387	0.00411	0.00415	0.00414
581.731	-4.90484e-05	-0.000125047	-0.00014598	-0.000266887	-0.000291752	-0.000164101	-0.000113539	-0.00016994	-0.000158772	-9.6873e-05	-0.00013099	-0.000180785	-0.000161694	-0.000127344	-9.96445e-05	-6.35964e-05	-0.000153169	-0.000301805	-6.39181e-05	0.00050574	0.00192	0.00458	0.00645	0.00673	0.00636	0.00522	0.00462	0.00418	0.00399	0.00363	0.00365	0.00338	0.00366	0.00359	0.00343	0.00339	0.00348	0.00367	0.0034	0.00334	0.00373	0.00377	0.00369	0.00381	0.00378	0.00413	0.00415	0.00425	0.00416
582.91	-0.000176838	-0.000143276	-8.95498e-05	-0.000220312	-0.000324008	-0.000279362	-0.000179738	-0.000181429	-0.000244517	-0.000253704	-0.000203453	-0.00012978	-0.000184819	-0.00026151	-0.000231687	-0.000191777	-0.000261245	-0.000225197	-5.7736e-05	0.000392559	0.00192	0.00451	0.00634	0.00671	0.00625	0.00528	0.00463	0.00423	0.00399	0.00348	0.00353	0.0033	0.00352	0.00343	0.00346	0.00314	0.00327	0.00346	0.00325	0.00311	0.00359	0.00374	0.00344	0.00378	0.00351	0.00394	0.00411	0.00411	0.00418
584.09	-0.000194357	-9.62364e-05	-0.000110817	-0.000145036	-0.000122988	-0.00024776	-0.000166235	-0.000127822	-0.000172028	-0.000101993	-3.01165e-05	-9.44096e-05	-7.1202e-05	-3.91239e-05	-0.000116057	-0.000143962	-0.000168809	-0.00019809	-0.000165899	0.000474806	0.00204	0.00478	0.00666	0.00678	0.00638	0.00554	0.00474	0.00421	0.00405	0.00373	0.00359	0.00349	0.00356	0.00336	0.00341	0.00326	0.00336	0.00355	0.00339	0.00326	0.00344	0.00379	0.00357	0.00393	0.00367	0.0041	0.00425	0.00414	0.00414
585.269	-0.000153211	-5.37173e-05	-0.000118262	-0.000237963	-0.000222909	-0.000204868	-0.000146509	-0.000179165	-0.000254284	-0.000225451	-0.000144148	-4.33083e-05	-6.06536e-05	-8.21865e-05	-3.7576e-05	-4.16889e-05	-0.00011579	-0.000304257	-0.000117699	0.000463626	0.00214	0.00478	0.00669	0.00708	0.00638	0.0055	0.00481	0.00422	0.0041	0.00377	0.00367	0.00343	0.00367	0.00353	0.00342	0.00334	0.00352	0.00358	0.00341	0.00334	0.0036	0.00382	0.00365	0.004	0.00365	0.0042	0.00425	0.00437	0.00407
586.449	-0.000135086	-0.000188548	-0.000204204	-0.000227114	-0.000383519	-0.000373412	-0.00020857	-0.000270859	-0.000263338	-9.05787e-05	-0.000156893	-0.000231039	-0.000267435	-0.000293079	-0.000193631	-9.35425e-05	-0.000286311	-0.000258841	-0.000140996	0.000596541	0.00207	0.00491	0.00707	0.00723	0.00645	0.00557	0.00484	0.00429	0.00413	0.00382	0.00378	0.00348	0.00361	0.00348	0.00355	0.00324	0.00337	0.00357	0.00335	0.00319	0.00351	0.00389	0.00372	0.00403	0.00358	0.00415	0.00428	0.00416	0.00425
587.629	-0.000129021	-0.000241245	-0.000256057	-0.000224758	-0.000257249	-0.000178154	-9.85434e-05	-0.00016451	-0.000232913	-0.000229429	-0.000269409	-0.000360433	-0.000263661	-0.00017717	-0.000181021	-0.000122431	-0.000213391	-0.000225408	-0.000159825	0.000659072	0.00225	0.00514	0.00718	0.00731	0.00658	0.00568	0.00498	0.00448	0.00427	0.00391	0.0037	0.00345	0.00365	0.00364	0.0036	0.00343	0.00354	0.00355	0.00329	0.00332	0.00376	0.00391	0.00362	0.00399	0.00375	0.00413	0.00447	0.00431	0.00435
588.809	-0.000149393	-9.94945e-05	-0.000204318	-0.000182189	-0.000193002	-0.000250214	-0.000231113	-0.000211418	-0.000283328	-0.000259711	-0.000116016	-9.39149e-05	-0.000210195	-0.000285113	-0.00011872	-6.11425e-05	-0.000255038	-0.000309555	-2.52261e-05	0.000528085	0.00214	0.00512	0.00733	0.0075	0.00689	0.00592	0.00515	0.00453	0.00417	0.0038	0.00383	0.00353	0.00367	0.00349	0.00361	0.00343	0.00364	0.00364	0.00343	0.00346	0.0037	0.004	0.00368	0.00401	0.00401	0.0043	0.00439	0.00453	0.00425
589.989	-0.000248873	-0.000133255	-0.000101616	-0.000271151	-0.00029769	-0.000209447	-0.00020689	-0.000283132	-0.000227237	-8.62521e-05	-3.30529e-05	-6.06485e-05	-0.000286512	-0.000439537	-0.000264698	-1.0615e-05	-0.000233445	-0.000356833	-9.17353e-05	0.000595189	0.00219	0.00524	0.00747	0.00771	0.0069	0.00593	0.00509	0.00457	0.00431	0.00393	0.00392	0.00382	0.00379	0.0038	0.00386	0.00357	0.00368	0.00375	0.00348	0.00344	0.00385	0.00403	0.00383	0.0042	0.00389	0.00436	0.00444	0.0044	0.00442
591.169	-5.87069e-05	-7.86871e-05	-0.000109275	-0.000237256	-0.000270991	-0.000166093	-0.000125174	-7.34568e-05	-4.4056e-05	-0.000123965	-0.000275809	-0.000349725	-0.000287214	-0.000245888	-0.000280421	-0.000146698	-0.000128824	-0.000270025	-0.000185727	0.000585835	0.00234	0.00539	0.0075	0.00787	0.00711	0.00591	0.00511	0.00458	0.00448	0.0041	0.00384	0.00364	0.00391	0.00386	0.00391	0.0036	0.0037	0.00379	0.00357	0.00339	0.0038	0.0042	0.00389	0.00426	0.00393	0.00441	0.00463	0.00458	0.00448
592.349	-0.000119598	-4.44069e-05	-6.79921e-05	-0.000249905	-0.000246773	-0.000115053	-0.000139575	-0.000207436	-0.000150878	-0.000132271	-0.000140708	-0.000126244	-0.000118867	-0.00010478	-7.1045e-05	-8.58432e-05	-0.000275418	-0.000262725	-0.000171977	0.000656585	0.00248	0.00565	0.00773	0.00794	0.00701	0.00608	0.00531	0.00459	0.00428	0.00403	0.00393	0.00376	0.00389	0.00377	0.00371	0.00357	0.00375	0.00387	0.00354	0.00363	0.00406	0.00396	0.00383	0.00433	0.00397	0.00447	0.00459	0.0046	0.00466
593.53	-8.83527e-05	-3.19221e-05	-3.70044e-05	-0.000169566	-0.000214119	-3.3293e-05	-5.47648e-05	-0.000127424	-0.000120217	-9.70447e-05	-0.000121752	-0.000155528	-0.000167527	-0.000178706	-0.000188043	-5.73461e-05	-0.000220241	2.21254e-05	5.04967e-05	0.000764103	0.00242	0.00577	0.00797	0.00825	0.00738	0.00636	0.00553	0.00499	0.00454	0.00431	0.00415	0.00389	0.00397	0.00399	0.00394	0.00373	0.00388	0.00397	0.00367	0.00371	0.00402	0.00417	0.00381	0.00427	0.00415	0.00467	0.00465	0.00471	0.00473
594.71	-2.63561e-05	-5.679e-05	-0.0001388	-0.00011384	-0.000125998	-6.1626e-05	-1.40821e-05	4.3456e-05	4.53222e-05	-4.34254e-05	-7.25628e-05	-7.32788e-05	-0.0001025	-0.00010009	-3.21423e-05	3.71037e-05	-0.000183725	-0.000134437	9.03333e-06	0.000722818	0.0025	0.00588	0.00801	0.0083	0.00757	0.00653	0.0057	0.00505	0.00458	0.00432	0.00408	0.00419	0.00412	0.00401	0.00397	0.00385	0.004	0.0041	0.00371	0.00366	0.00428	0.00439	0.00421	0.00438	0.00436	0.00469	0.00479	0.0049	0.00496
595.891	-1.01892e-05	-3.91275e-05	9.85848e-06	-0.000136583	-0.000135234	-1.55183e-05	2.49668e-05	4.09776e-05	2.83178e-05	-7.2307e-05	-0.000206206	-0.000205095	-3.66008e-05	7.41475e-05	8.62089e-05	6.55495e-05	-8.41502e-05	-6.86684e-05	0.000158393	0.000724699	0.00257	0.00609	0.00824	0.00847	0.00784	0.00655	0.00566	0.00514	0.00479	0.00429	0.00432	0.00418	0.00439	0.00415	0.00402	0.00399	0.00417	0.00418	0.00386	0.00388	0.00444	0.00447	0.00408	0.00475	0.00463	0.00477	0.00496	0.005	0.00504
597.072	-6.49903e-05	-5.79655e-05	-0.000170006	-0.000208452	-0.00017703	-6.70749e-05	8.30958e-05	-1.78916e-05	-6.48478e-05	-1.13997e-05	-9.15068e-06	-1.92044e-05	-2.22821e-05	-3.18256e-05	-5.15558e-05	-0.000109113	-1.87367e-05	-0.000130082	8.58583e-05	0.000766332	0.00269	0.00606	0.00817	0.00862	0.00795	0.0068	0.00591	0.00517	0.00478	0.00418	0.00431	0.0041	0.00441	0.00417	0.00405	0.00405	0.00418	0.00425	0.00391	0.0039	0.00445	0.00453	0.00429	0.00473	0.00462	0.00482	0.00512	0.00499	0.00512
598.253	2.80361e-08	1.63308e-05	1.30006e-05	-7.07622e-05	-0.000158174	-1.86481e-05	7.01961e-05	3.50912e-05	0.000104131	0.000223536	0.000162127	0.000100461	6.63987e-05	5.7334e-05	8.0715e-05	3.03622e-05	3.88468e-05	0.000116973	0.000187741	0.000852356	0.00283	0.00649	0.00869	0.00873	0.00804	0.00685	0.00602	0.00545	0.00503	0.00461	0.00449	0.00429	0.00445	0.00435	0.00424	0.00414	0.00431	0.00451	0.0042	0.0041	0.00455	0.00466	0.00466	0.00476	0.00469	0.00512	0.0053	0.00532	0.00527
599.434	8.55968e-05	0.000127843	0.000157479	2.25457e-05	-2.90877e-05	0.000141621	6.63168e-05	-7.14147e-07	6.20099e-05	0.000173123	0.000119858	9.06266e-05	0.000120894	0.000121588	8.86818e-05	0.000103334	8.18342e-05	7.73135e-05	0.00031484	0.000944984	0.00282	0.00679	0.00868	0.00896	0.00832	0.00704	0.0061	0.0055	0.00504	0.00478	0.00465	0.00433	0.00462	0.00449	0.00438	0.00436	0.00448	0.00465	0.00428	0.00421	0.00464	0.00485	0.00466	0.00497	0.0047	0.00532	0.00536	0.00561	0.00542
600.615	8.64084e-05	6.66267e-05	0.000155508	1.47595e-05	7.35529e-05	0.000234273	0.000144704	-2.21291e-05	5.31835e-05	0.00022921	4.04218e-05	-1.91331e-05	7.24164e-05	0.000108254	9.09662e-05	0.000128802	8.40693e-05	-1.9401e-05	0.000178162	0.00107	0.00293	0.00684	0.00891	0.00913	0.00831	0.00708	0.00611	0.00539	0.00502	0.00465	0.00486	0.00449	0.00462	0.00459	0.00455	0.00444	0.0046	0.00479	0.00438	0.00439	0.00467	0.00483	0.0047	0.00516	0.00475	0.00522	0.00542	0.00543	0.00536
601.797	0.000184743	0.000119906	7.65311e-05	-0.00012717	7.28663e-05	0.000146004	0.000101187	0.000125096	5.12213e-05	3.80727e-05	0.000103335	0.000138025	0.000165101	0.000114208	-6.04783e-06	0.000258956	0.000200469	-3.86614e-05	0.000182252	0.000915618	0.00294	0.0069	0.00913	0.00925	0.0085	0.00728	0.00618	0.00555	0.00509	0.00481	0.00465	0.00451	0.00473	0.00457	0.00442	0.00463	0.00475	0.00476	0.00445	0.00439	0.00489	0.00513	0.00476	0.00538	0.00495	0.0055	0.00564	0.0057	0.00554
602.978	0.000179414	0.000373848	0.00017426	5.81886e-05	0.000151381	0.000133625	9.17704e-05	1.03343e-05	0.000136316	9.29453e-05	6.16244e-05	4.06255e-05	-8.88095e-07	-2.26192e-05	-3.0952e-05	0.000249745	0.000177059	0.000152165	0.000293762	0.000905613	0.00312	0.00697	0.00912	0.00941	0.00856	0.00737	0.00637	0.00565	0.00519	0.00489	0.00491	0.00468	0.00489	0.0047	0.00452	0.00456	0.00487	0.00485	0.00428	0.0045	0.00498	0.0051	0.00483	0.00534	0.00524	0.00563	0.00584	0.00581	0.00565
604.16	0.000144673	8.24967e-05	0.000103879	0.000165283	7.4628e-05	0.00015899	3.64156e-05	0.000104266	0.000130278	0.000224349	4.79017e-05	4.30636e-05	0.000150533	0.000162398	0.000114011	0.000102807	0.000205223	0.000166016	0.000385079	0.00106	0.00307	0.00714	0.00919	0.00953	0.00876	0.00754	0.00659	0.00589	0.0054	0.00508	0.00496	0.00483	0.0051	0.00487	0.00467	0.00461	0.00483	0.00491	0.00459	0.00457	0.00513	0.00512	0.0049	0.00536	0.00523	0.00551	0.00592	0.00595	0.0059
605.342	0.000272768	0.000180018	7.53676e-05	0.000113159	0.000163329	0.000130564	3.39123e-05	9.55464e-05	9.18559e-05	0.000202541	0.00012645	0.000114375	0.000145404	0.000227185	0.000341736	5.81282e-05	0.000204038	0.00017895	0.00027187	0.00103	0.00308	0.0073	0.00941	0.00959	0.00884	0.00767	0.00666	0.0059	0.0054	0.00497	0.0048	0.00484	0.00496	0.00483	0.0047	0.00467	0.00471	0.00492	0.00455	0.00454	0.005	0.00517	0.0051	0.00539	0.00537	0.00574	0.00595	0.00592	0.00583
606.524	0.000111493	9.05841e-05	0.00028532	0.000159298	0.000168377	0.000261566	0.000197247	0.000251049	8.96224e-05	0.000202494	0.000228009	0.000173796	9.14306e-05	0.000135282	0.000240679	0.000177115	0.000170772	9.92177e-05	0.000203066	0.00104	0.00316	0.00727	0.00944	0.00978	0.00882	0.00762	0.00655	0.00593	0.00555	0.00512	0.00499	0.00487	0.00501	0.00494	0.0049	0.00483	0.00488	0.00491	0.00466	0.00475	0.0051	0.00548	0.00522	0.00552	0.0053	0.00582	0.00605	0.00606	0.00613
607.706	0.000182707	0.000128751	0.000202022	0.000146755	0.000124738	0.000363039	0.000169754	0.000260451	0.000329272	0.000360593	0.000275944	0.00023687	0.000207271	0.000254722	0.000335499	0.000354958	7.80819e-05	0.000137924	0.000295349	0.000904619	0.00329	0.00735	0.00966	0.00997	0.00918	0.00789	0.00671	0.00589	0.00547	0.0051	0.00506	0.00511	0.00521	0.00515	0.00493	0.00479	0.0051	0.00531	0.0047	0.00478	0.00532	0.0056	0.00531	0.00536	0.00542	0.00591	0.00616	0.00625	0.00614
608.888	8.16839e-05	0.000239515	0.000103706	0.000191891	6.04996e-05	0.000205453	0.000341105	0.000137824	0.00034324	0.000289966	0.000287188	0.00024776	0.00018586	0.000144705	0.000107567	0.000371405	7.63432e-05	0.00010021	0.000311259	0.00112	0.00352	0.0072	0.00975	0.01017	0.00919	0.00785	0.00669	0.00596	0.0056	0.00507	0.00506	0.00507	0.00509	0.00492	0.00486	0.00475	0.00498	0.00509	0.00475	0.00488	0.00549	0.00553	0.00508	0.00556	0.00556	0.00588	0.0061	0.00615	0.00617
610.071	0.000321418	7.7944e-05	7.86319e-05	8.75807e-05	0.000117657	0.000245018	0.00016914	0.000121945	0.000287865	0.000360165	0.000146093	0.000138701	0.000179891	0.000208938	0.000236989	0.000259465	7.59155e-05	0.000173892	0.000417444	0.000980586	0.00337	0.00751	0.00968	0.01006	0.00919	0.00797	0.00679	0.00591	0.00575	0.00507	0.00512	0.005	0.00519	0.00505	0.00488	0.00489	0.00505	0.00521	0.00477	0.00505	0.00545	0.00567	0.00517	0.00559	0.00541	0.00592	0.00612	0.00638	0.00622
611.253	0.000216922	0.000245649	0.000119536	0.00027061	0.000182579	0.00030066	0.000305213	0.000236906	0.000310438	0.000209021	0.000125392	0.000148259	0.000191195	0.000319361	0.000463225	0.000266577	4.11215e-05	5.01565e-05	0.0002889	0.00102	0.00345	0.00741	0.0097	0.01003	0.00914	0.00782	0.00667	0.00598	0.00572	0.0053	0.00512	0.00502	0.00513	0.00497	0.00483	0.00481	0.00504	0.00519	0.00469	0.005	0.00546	0.00545	0.00529	0.00566	0.00569	0.00608	0.00621	0.00622	0.00617
612.436	-2.07658e-06	0.000251953	9.12404e-05	-8.09277e-05	-2.87553e-05	0.000191348	0.000106949	-3.65112e-05	0.000155421	0.000245919	0.00015792	0.000172824	0.000206251	0.000229019	0.000240533	0.000103268	5.35759e-05	1.53217e-05	0.000201907	0.000935523	0.00333	0.00759	0.00976	0.01006	0.00908	0.00786	0.00662	0.00588	0.00558	0.00516	0.00513	0.00493	0.00511	0.00503	0.00484	0.00485	0.00505	0.00499	0.00464	0.00483	0.00538	0.00542	0.00523	0.00539	0.00548	0.00591	0.00624	0.00619	0.00622
613.619	-0.000155322	2.66324e-05	4.18273e-05	-7.43536e-05	0.000254116	9.54821e-05	-5.71581e-05	1.89104e-05	0.000292751	0.000198843	0.000178419	0.000219545	0.000270294	0.000207664	0.000139144	0.000197275	0.000245188	0.000114382	0.000342031	0.00118	0.00352	0.00766	0.00986	0.01007	0.00916	0.00789	0.00672	0.00601	0.00573	0.00529	0.00528	0.00508	0.00511	0.00498	0.00482	0.00488	0.00501	0.00526	0.00475	0.00488	0.00549	0.00554	0.00532	0.00572	0.00559	0.00605	0.00622	0.00626	0.00639
614.802	-9.48219e-05	5.81533e-05	4.32539e-05	-6.33259e-06	8.15996e-05	0.000228275	0.000109293	1.66325e-05	8.51183e-05	0.0001314	4.34885e-05	1.47999e-05	-1.02842e-05	4.08432e-05	0.00011063	0.000194123	0.000101369	6.47552e-05	0.000119596	0.00102	0.00351	0.00768	0.00983	0.01001	0.00909	0.00793	0.00661	0.00608	0.00562	0.00529	0.00514	0.00498	0.00493	0.00508	0.00489	0.00487	0.00486	0.0051	0.00467	0.00485	0.00532	0.00537	0.00534	0.0055	0.00556	0.00596	0.00614	0.00641	0.00638
615.985	0.000180191	4.99719e-05	0.000212496	-2.53149e-05	0.000110234	1.28221e-05	-2.69012e-05	2.06954e-05	-3.95059e-06	0.000160707	0.000113849	0.000140839	0.000174629	0.000109015	6.21893e-05	0.000136644	7.66942e-05	3.97686e-05	8.46126e-05	0.000886915	0.00341	0.00749	0.00966	0.00991	0.00886	0.00773	0.00651	0.00582	0.00554	0.00497	0.00489	0.00485	0.00486	0.00481	0.00471	0.00455	0.00475	0.0051	0.00451	0.00465	0.00536	0.00543	0.00513	0.00571	0.0055	0.0059	0.00606	0.00603	0.00595
617.168	0.000123961	0.000273593	9.3987e-05	-4.07516e-05	-0.00021498	7.35737e-05	-9.79802e-05	-0.000182777	-0.00017608	4.61788e-05	6.56696e-05	4.4462e-05	2.12159e-05	3.89949e-06	2.76349e-05	0.000125147	-0.000103408	-4.67736e-05	5.94957e-05	0.00066986	0.00334	0.00731	0.00955	0.00994	0.00891	0.00754	0.00643	0.00561	0.00531	0.00481	0.00467	0.00462	0.00476	0.00477	0.00464	0.00452	0.00467	0.00491	0.00435	0.00463	0.00499	0.00515	0.00482	0.00537	0.00519	0.00571	0.0059	0.00594	0.00582
618.351	3.8115e-05	0.000118568	7.3494e-05	-0.000178075	-2.12704e-06	0.000299224	7.8433e-05	6.90728e-06	8.9717e-05	0.000127666	3.27454e-05	-1.90806e-05	-6.55674e-05	2.03619e-05	0.00012073	9.72673e-05	-3.8221e-05	7.78913e-05	0.00025321	0.000926273	0.00343	0.00733	0.0095	0.00989	0.00897	0.00781	0.00652	0.00567	0.00523	0.00496	0.00469	0.00453	0.00482	0.00471	0.00441	0.00451	0.0048	0.0048	0.00441	0.00446	0.00503	0.00513	0.00488	0.00524	0.00531	0.00565	0.00578	0.00585	0.00585
619.535	0.000102397	-5.73244e-05	5.15364e-05	-0.000114009	4.75814e-05	3.42541e-05	-2.12132e-05	7.29704e-05	-4.12359e-05	2.56195e-05	8.93855e-05	0.000102236	0.000107725	1.86632e-05	-1.74103e-05	0.000121473	0.000167876	-6.02946e-05	9.44299e-06	0.000673993	0.00337	0.00731	0.00955	0.00983	0.00866	0.00767	0.00618	0.0057	0.00498	0.00466	0.00449	0.00457	0.00472	0.00445	0.0042	0.00432	0.00435	0.00447	0.00417	0.00423	0.00484	0.00499	0.00496	0.00508	0.00509	0.00564	0.00578	0.00572	0.00549
620.718	-3.63696e-05	-1.71837e-05	0.000124736	-5.73865e-05	-3.93246e-05	0.000153356	7.86603e-05	1.92245e-05	-9.23153e-05	7.06683e-05	4.62183e-05	-4.93673e-06	-5.19877e-05	-6.48147e-05	-6.26494e-05	1.07604e-05	1.80671e-05	-0.000195486	2.13742e-05	0.000579725	0.00328	0.00734	0.0095	0.00966	0.00865	0.00732	0.00603	0.00558	0.0052	0.00463	0.00458	0.00431	0.00438	0.00436	0.00413	0.00409	0.00443	0.00473	0.00419	0.00418	0.00464	0.00488	0.00461	0.00486	0.0049	0.00536	0.00549	0.0056	0.00549
621.902	-8.99629e-05	2.74746e-05	-1.082e-05	-0.000254483	-0.000213355	0.000146372	-8.04858e-05	-0.000276601	-0.000263443	0.000257358	-6.99583e-06	-6.27e-06	-8.76442e-06	-3.1746e-05	2.48413e-05	-4.49781e-05	-0.000107268	-0.000203547	-3.54239e-05	0.000781173	0.00338	0.00725	0.00909	0.00946	0.00832	0.00743	0.00603	0.00512	0.00488	0.0044	0.0044	0.00423	0.0042	0.00412	0.00388	0.004	0.00432	0.00436	0.00387	0.00397	0.00456	0.00489	0.00432	0.00454	0.00463	0.00513	0.00537	0.00532	0.00525
623.086	1.30329e-05	-6.38676e-05	5.74298e-05	-0.000135489	-0.000381374	3.6262e-05	7.84862e-06	-0.000330243	-0.000179394	-2.04441e-05	6.85799e-05	2.80545e-05	-1.92146e-05	-0.000100981	-0.000106327	1.1748e-05	-0.000110948	-8.33813e-05	-0.000186539	0.000781127	0.00312	0.00701	0.00903	0.00932	0.00811	0.00699	0.00548	0.00505	0.00486	0.00427	0.00413	0.00397	0.00405	0.00405	0.00371	0.00377	0.00413	0.00405	0.00359	0.00403	0.00438	0.00468	0.00438	0.0047	0.00464	0.00495	0.00514	0.00507	0.00511
624.27	-0.000135561	-0.000204127	-4.39389e-05	-6.56399e-05	-8.44772e-05	-1.88672e-05	0.000148647	-1.76486e-05	5.65107e-05	4.00293e-05	0.000174813	7.57151e-05	-5.71176e-06	-1.87634e-05	0.000117835	-4.83689e-05	-0.000238243	-5.33938e-05	0.000159489	0.000649266	0.00334	0.00699	0.00905	0.00943	0.00815	0.007	0.00559	0.00503	0.00462	0.00427	0.00401	0.00407	0.00394	0.00402	0.00382	0.00361	0.00396	0.00411	0.00365	0.00383	0.00434	0.00457	0.00393	0.00455	0.00444	0.00452	0.00476	0.00479	0.00486
625.454	-1.83631e-05	7.22705e-06	6.80745e-05	-0.00010036	-0.00026236	-0.000150549	-0.000318805	-5.36705e-06	-0.000221654	-0.000214967	-0.000226455	-0.0002153	-0.000170608	-1.40756e-05	-8.11807e-06	-0.000158869	-0.0003501	0.000138937	-0.00013944	0.00078689	0.00333	0.00706	0.00885	0.009	0.00798	0.00687	0.00531	0.00484	0.00435	0.00397	0.00381	0.0039	0.00383	0.00368	0.00348	0.00354	0.00377	0.00375	0.00336	0.00344	0.0039	0.00405	0.0037	0.00437	0.00409	0.0044	0.0048	0.00461	0.00451
626.638	9.00108e-06	0.000114033	-0.000127707	-0.000185519	-2.06471e-05	-0.000227933	1.82637e-05	-0.000100217	0.000120811	-3.12127e-05	-0.000256721	-0.000311036	-0.000324014	-0.000222295	-0.000142394	-0.000163328	-0.000121056	-8.4402e-05	-0.000130512	0.000836324	0.00326	0.00668	0.00855	0.00908	0.00785	0.00682	0.00513	0.00476	0.00427	0.00384	0.00369	0.00371	0.00357	0.00369	0.00364	0.00336	0.00363	0.00363	0.00336	0.00347	0.00393	0.00404	0.00388	0.0041	0.00412	0.0044	0.00453	0.00447	0.00432
627.823	-0.000236636	-0.000347064	-0.000197412	-0.000379832	-0.000302771	-0.000232591	-0.000261043	-0.00027609	-1.84472e-05	-0.000189117	-0.000356962	-0.000223533	-0.000161541	-0.000267801	-0.000122649	-0.000129964	-0.000353706	-0.000500052	1.93506e-06	0.000831312	0.00324	0.00688	0.00856	0.00894	0.00731	0.00658	0.00507	0.00439	0.00387	0.00359	0.00366	0.00355	0.00341	0.00349	0.00331	0.00317	0.00331	0.00339	0.0029	0.00318	0.00358	0.00376	0.00357	0.00378	0.00378	0.00403	0.00414	0.00412	0.00402
629.007	-0.000189942	-0.000139845	-0.000139279	-0.000408836	-0.000374519	-0.000227931	-0.000222405	-3.05964e-05	-0.000107666	6.89646e-05	-0.000210442	-0.000174099	-0.000158457	-0.00018489	-0.000146529	-0.000147474	-0.00035549	-0.000113484	2.23025e-06	0.0006377	0.00315	0.0068	0.00851	0.00886	0.00749	0.00625	0.00502	0.00437	0.00401	0.00361	0.0034	0.00337	0.00327	0.0033	0.0031	0.00312	0.00334	0.00344	0.00297	0.00315	0.00349	0.00349	0.00328	0.00373	0.00368	0.00374	0.00377	0.00383	0.00399
630.192	-7.88624e-05	-1.6196e-05	-2.83831e-05	-0.000295432	-0.000143239	-0.000394567	-0.000324245	-8.71048e-05	1.80488e-05	0.000295479	-3.6607e-05	1.53747e-05	1.99358e-05	-5.99963e-05	-9.35154e-05	-0.000103711	-0.000182893	-9.54376e-05	1.81334e-05	0.000692185	0.00335	0.00674	0.00839	0.00871	0.00734	0.00634	0.00503	0.00421	0.00376	0.00356	0.00336	0.00325	0.00335	0.00343	0.00294	0.00296	0.00311	0.00311	0.00266	0.00297	0.00354	0.00346	0.0032	0.00335	0.00348	0.00362	0.0039	0.00393	0.00373
631.377	2.77608e-05	-8.27815e-05	-0.000146341	-0.000205838	-7.37039e-05	-0.0001582	-0.000108142	-0.000263888	-0.000213997	-0.000142561	-0.000163864	-0.00032801	-0.000344766	-0.000131912	-6.3202e-05	-0.000334096	-0.000247281	-9.77496e-05	7.76381e-05	0.000832183	0.00312	0.00665	0.00838	0.00882	0.00718	0.00584	0.00469	0.00415	0.00367	0.00354	0.00335	0.00316	0.00298	0.00299	0.00295	0.00284	0.00289	0.00298	0.00255	0.00275	0.00298	0.00294	0.00297	0.00326	0.00316	0.00342	0.00377	0.00375	0.00348
632.562	-0.000241426	-0.000106349	-0.000101052	-0.000356259	-0.000147293	-0.000315314	-0.000375376	-0.000177457	-0.000152394	3.35462e-06	-0.00023885	-0.000236402	-0.000220094	-0.00018437	-0.00021394	-0.000151659	-0.000299631	-0.000176259	0.00016026	0.000784484	0.00329	0.00655	0.00818	0.00835	0.0072	0.00583	0.00467	0.00412	0.0034	0.0031	0.00308	0.00295	0.00276	0.00279	0.00255	0.00256	0.00271	0.00294	0.00254	0.00259	0.00277	0.00311	0.00307	0.00299	0.00302	0.00327	0.00345	0.00336	0.00322
633.747	-0.000146399	3.57296e-05	-0.000110624	-0.000340512	-0.000154582	-0.0001237	-0.000228706	-0.000225728	-0.000205206	-1.00483e-05	-0.000246998	-0.000228539	-0.000132404	6.00292e-05	1.22251e-05	-0.000258109	-0.000446358	-0.000295981	4.74924e-05	0.000804751	0.00331	0.00649	0.00814	0.00843	0.0072	0.00595	0.00481	0.00395	0.00343	0.00323	0.00305	0.00301	0.00296	0.00283	0.00236	0.00246	0.00276	0.00272	0.00247	0.00266	0.00289	0.00303	0.00303	0.00294	0.00289	0.00314	0.0032	0.00339	0.00326
634.932	3.76987e-06	-0.000185284	-0.000156832	-0.000249972	-6.12767e-05	-0.000216267	-0.000150315	-0.000284934	-0.000190878	-7.841e-05	-0.000143948	-0.000194672	-0.000185286	-0.000111533	-2.72183e-05	-7.40609e-05	-0.000186437	-0.000106829	-4.1048e-05	0.00077973	0.00331	0.00649	0.00824	0.00826	0.00738	0.0059	0.00459	0.00405	0.00354	0.00322	0.00292	0.00281	0.0026	0.00275	0.00243	0.00247	0.00271	0.00286	0.00237	0.00218	0.00257	0.00269	0.00287	0.00284	0.0028	0.00291	0.00293	0.00325	0.0031
636.117	-0.000108477	8.74377e-07	-0.000243842	-0.000389015	-0.000328968	-0.000347138	-0.000139909	-7.1218e-05	-0.000229146	-0.00010839	-0.000255627	-9.89143e-06	3.04976e-05	-0.000121718	-0.000144643	-0.000169257	-0.000150039	-0.000271719	-8.40334e-05	0.00077133	0.00343	0.00654	0.00811	0.00814	0.0072	0.00578	0.00476	0.00392	0.00324	0.00302	0.00293	0.0028	0.00269	0.00254	0.00251	0.00269	0.0027	0.00247	0.00208	0.0022	0.00264	0.0026	0.00277	0.00287	0.00291	0.00303	0.00283	0.00286	0.00275
637.303	-0.000184497	-0.000230235	-0.000274128	-0.000317181	-0.000146437	-5.93171e-05	-0.000354471	-0.00021217	6.87743e-05	0.000238694	-0.000122838	-2.27159e-05	9.19884e-05	0.000221763	0.000167301	0.000173866	3.38366e-05	-2.78817e-05	-5.31096e-05	0.000785358	0.00321	0.00651	0.00809	0.00843	0.00703	0.00569	0.00471	0.00379	0.00348	0.00313	0.00279	0.00274	0.00273	0.0028	0.00269	0.00256	0.00267	0.00263	0.00236	0.00236	0.00283	0.00302	0.00265	0.00268	0.003	0.00285	0.00287	0.00297	0.00282
638.489	-9.08953e-06	-6.83617e-05	-4.76156e-05	-0.000320903	-0.000123303	-3.6357e-05	-0.000242296	-0.000235497	-0.000125157	-4.83486e-05	-1.77737e-05	-1.27982e-05	6.91044e-06	3.79639e-05	4.30578e-05	0.000165386	0.000101092	-0.000223596	8.534e-05	0.000826301	0.00317	0.00665	0.00837	0.00846	0.00678	0.00567	0.00446	0.00377	0.00314	0.00277	0.00272	0.00268	0.00264	0.00256	0.00221	0.00219	0.00254	0.00249	0.00214	0.00249	0.00256	0.00263	0.00251	0.00264	0.00246	0.00262	0.00273	0.00271	0.00267
639.674	-0.00012652	-0.000116597	-0.000246761	-0.000152265	-8.21795e-05	-0.000120595	-0.000461572	-0.000203161	4.40944e-06	-1.47377e-05	-1.23209e-05	-0.000146084	-0.000116106	2.08582e-05	-0.00016165	-0.000137944	1.75207e-05	-1.94451e-06	0.000169173	0.000880976	0.00325	0.00634	0.00801	0.00812	0.00704	0.00568	0.0046	0.00375	0.00319	0.00276	0.00266	0.00266	0.00242	0.00241	0.00224	0.00217	0.00242	0.00221	0.00208	0.00239	0.00258	0.00259	0.00237	0.00263	0.00287	0.0029	0.00286	0.00273	0.00258
640.86	-9.6348e-05	-0.000173006	-0.000266142	-6.19885e-05	0.000116308	6.81992e-05	-8.83285e-05	-0.000103873	0.000150202	0.000117932	3.74211e-05	0.000137548	0.000180077	0.00019085	2.99582e-05	0.000121833	0.000121101	0.000120112	0.000242067	0.00092992	0.00338	0.00662	0.00803	0.00791	0.00689	0.00571	0.00445	0.00376	0.00305	0.00278	0.00277	0.0026	0.00254	0.00251	0.00233	0.00229	0.00241	0.00202	0.00217	0.00201	0.00239	0.00245	0.00235	0.00265	0.0026	0.00264	0.00255	0.0026	0.00259
642.046	-3.13282e-05	-4.3338e-06	8.08797e-05	-0.000160338	3.28867e-05	0.000220158	-7.21926e-05	-0.000128381	8.18542e-05	6.62883e-05	-8.87966e-05	-9.50554e-06	-3.95635e-05	-0.00012494	0.000248118	-0.000456597	7.58135e-05	-0.000166954	0.00013847	0.00108	0.00332	0.00656	0.00815	0.00821	0.00658	0.00559	0.00434	0.0036	0.0031	0.0027	0.00248	0.00245	0.00249	0.00234	0.0022	0.0021	0.00244	0.00211	0.00215	0.00191	0.00239	0.00236	0.00227	0.00217	0.00226	0.00268	0.00242	0.00231	0.00237
643.233	-4.20035e-05	-0.000154061	-0.000118983	-1.81893e-05	7.49698e-06	9.65221e-05	-8.31336e-06	0.000170045	8.60518e-05	-2.22335e-05	-3.44284e-05	0.000105404	0.000166289	0.00019445	0.000369901	-0.000148023	2.98951e-05	-6.61873e-05	6.98447e-05	0.000877113	0.0036	0.00647	0.00795	0.00838	0.00686	0.00553	0.00454	0.00372	0.00296	0.00271	0.0024	0.00239	0.00232	0.00223	0.00219	0.002	0.00235	0.00208	0.00179	0.00215	0.00262	0.00237	0.00237	0.00244	0.00254	0.00263	0.00248	0.00239	0.00231
644.419	0.000163629	5.37149e-05	0.000123632	5.66548e-05	-0.0001233	-9.73209e-06	7.43287e-05	-0.000143087	-0.000120991	0.00012313	2.72003e-05	0.000123918	0.000139269	0.000124501	0.000254621	-6.8926e-06	8.16154e-05	9.53883e-05	6.58727e-05	0.000864709	0.00335	0.00653	0.00836	0.00836	0.00695	0.00542	0.00427	0.00353	0.00289	0.00275	0.00259	0.0026	0.00257	0.00234	0.00231	0.00223	0.00217	0.00228	0.00183	0.00215	0.00234	0.00223	0.00236	0.00243	0.00233	0.00258	0.0026	0.00251	0.00234
645.605	4.24632e-05	0.000164004	-0.000121804	-0.00013171	1.11847e-05	-4.13031e-05	-8.47132e-05	-0.000111158	5.84556e-06	0.000161064	3.15916e-05	-0.000207363	-4.35786e-05	0.000253505	-0.000101629	-0.000174323	8.36517e-05	6.63497e-05	0.000176602	0.000665917	0.00317	0.00651	0.008	0.00809	0.00682	0.00563	0.00428	0.00345	0.00306	0.00264	0.00247	0.00239	0.00227	0.00225	0.002	0.00197	0.00224	0.0022	0.00177	0.00196	0.00211	0.00238	0.00232	0.0023	0.00224	0.00234	0.00252	0.00238	0.00215
646.792	5.458e-05	2.78259e-05	5.02476e-05	0.000116212	0.00022279	0.000257532	3.66835e-05	-4.40765e-05	7.39287e-05	-0.000118813	4.25729e-05	-7.53048e-06	9.13313e-05	0.000233026	0.000326822	-3.87502e-05	5.61118e-05	0.000132757	0.000377874	0.00119	0.00327	0.00686	0.00817	0.0083	0.00686	0.00564	0.00443	0.00352	0.00286	0.00256	0.0023	0.00231	0.0023	0.00251	0.00204	0.00199	0.00212	0.00205	0.00193	0.00188	0.00179	0.00189	0.00211	0.00234	0.00223	0.00216	0.00247	0.00261	0.00248
647.979	9.15335e-05	-4.30762e-05	-3.22942e-05	3.69764e-05	0.000438263	0.000426383	9.38754e-05	0.000134793	0.000228095	0.000268055	-2.92831e-05	5.35065e-05	4.14524e-05	7.79874e-06	0.000127466	-7.86503e-05	-1.49791e-05	0.0002617	0.000467058	0.00095597	0.00333	0.00633	0.00804	0.00803	0.00677	0.00559	0.00448	0.00359	0.00302	0.00288	0.00247	0.00232	0.00246	0.00211	0.00223	0.00225	0.00205	0.00231	0.00192	0.00195	0.00218	0.0022	0.00211	0.00215	0.00215	0.00223	0.00243	0.00253	0.00247
649.166	0.000178523	0.00018974	-2.7966e-05	8.58462e-05	7.83033e-05	6.81209e-06	8.28911e-05	0.000173151	0.00011637	0.000189227	0.000247999	0.00026556	0.000274983	0.000283166	0.00034257	0.000210241	0.000109709	0.000110176	0.0002364	0.00095541	0.00329	0.00669	0.00811	0.00806	0.007	0.0056	0.00445	0.0038	0.00303	0.00275	0.00246	0.00241	0.00235	0.00196	0.002	0.00229	0.00228	0.0025	0.00188	0.00197	0.00198	0.00241	0.00252	0.00236	0.00199	0.00196	0.00206	0.00234	0.00225
650.353	3.26877e-05	5.80291e-05	0.000134442	3.71364e-06	-1.66759e-06	8.16201e-05	1.55556e-05	9.26352e-05	0.000245502	0.000225011	4.74479e-05	0.000102745	0.000177432	0.000256772	6.12784e-05	1.5222e-05	0.000107661	0.000180865	0.000248735	0.000942609	0.00314	0.00674	0.00814	0.00813	0.00667	0.00535	0.0042	0.0035	0.00286	0.00245	0.00234	0.00216	0.00207	0.00221	0.00181	0.00209	0.00202	0.00208	0.0019	0.00207	0.00211	0.00223	0.00235	0.00225	0.00212	0.00203	0.00217	0.00233	0.00221
651.54	7.9114e-05	0.000256035	0.000272155	7.61568e-05	0.000182698	0.000147854	-7.65661e-05	6.97967e-05	0.000483344	0.000407297	0.000152922	9.79822e-05	0.000125731	0.000166154	0.000487093	0.000134569	0.000244667	0.000344114	0.00018181	0.000805749	0.00354	0.0066	0.00805	0.00824	0.00706	0.00574	0.00456	0.00366	0.00312	0.0027	0.00234	0.0024	0.00244	0.00248	0.00186	0.00214	0.00199	0.00219	0.00197	0.0022	0.00212	0.00218	0.00203	0.00225	0.00233	0.00228	0.00232	0.00232	0.00212
652.727	-8.41866e-05	0.000260224	0.000274355	0.000161753	0.000198621	0.000263313	0.000351849	0.000319198	0.000432714	0.000469181	0.000128503	6.63909e-05	0.000141585	0.000228304	0.000294582	0.000188092	0.000238713	0.000501411	0.000707973	0.00117	0.00347	0.00674	0.00835	0.00847	0.00694	0.00564	0.00453	0.00386	0.00309	0.00281	0.00263	0.00248	0.00228	0.00223	0.00211	0.00242	0.00199	0.00219	0.00177	0.00201	0.00213	0.00226	0.00224	0.00257	0.00235	0.00209	0.00226	0.00235	0.00211
653.914	0.000267902	0.000336728	0.000325232	1.0236e-05	-4.34877e-05	2.61291e-05	-0.000170306	-5.30502e-05	0.000277241	0.000253316	0.000292583	0.00030048	0.000265106	0.000217484	8.50089e-05	0.00033826	0.000275398	0.000156815	0.000515966	0.0013	0.00361	0.00676	0.00808	0.00819	0.00695	0.00562	0.00451	0.00355	0.00279	0.00263	0.00254	0.00216	0.00215	0.002	0.00206	0.00184	0.00215	0.00205	0.00189	0.00193	0.0019	0.0019	0.0021	0.00221	0.00216	0.00237	0.00214	0.00211	0.00217
655.102	0.00011319	0.000257769	0.000305163	0.000164229	0.000200209	0.000129977	-3.1927e-05	-0.000131422	0.000154145	0.000293256	3.06484e-05	1.12496e-05	8.37505e-05	0.000172582	0.000268693	-1.82986e-06	0.000311324	0.000397614	0.000443129	0.00102	0.00343	0.00651	0.00815	0.0082	0.00709	0.00545	0.00445	0.00371	0.00298	0.00263	0.00261	0.00253	0.00231	0.00216	0.00166	0.00193	0.0025	0.00198	0.00186	0.00187	0.00178	0.00212	0.0019	0.00219	0.00215	0.00187	0.00203	0.00204	0.00206
656.29	6.02985e-05	0.000103755	0.000111225	1.77512e-05	4.87242e-06	6.32965e-05	3.5528e-05	2.68191e-05	0.000179494	0.000125389	8.67298e-06	7.23545e-05	-0.000171797	-0.000290761	0.000242642	-0.000300679	-3.70178e-05	0.000184754	0.000185382	0.000824276	0.00365	0.00657	0.00835	0.0083	0.00708	0.00567	0.00448	0.00361	0.00302	0.00248	0.00233	0.00241	0.00223	0.00212	0.00223	0.00195	0.00218	0.00192	0.00178	0.00212	0.0021	0.00215	0.00207	0.00188	0.00192	0.00209	0.00225	0.00228	0.00203
657.477	0.000271152	-3.20557e-05	-2.75589e-06	0.000208334	0.000279401	2.5918e-05	-0.000210329	-4.10486e-05	3.87951e-05	-0.00010582	1.31958e-05	0.000159251	4.24344e-06	-0.000107908	-7.47537e-05	-0.000162833	3.85126e-05	5.5622e-05	0.000400462	0.000757959	0.00333	0.00664	0.00793	0.00816	0.00698	0.00556	0.00427	0.00325	0.0029	0.0026	0.00189	0.00214	0.00192	0.00207	0.00174	0.00186	0.00168	0.00175	0.00166	0.00185	0.00187	0.00183	0.00178	0.0017	0.00183	0.00202	0.00192	0.00192	0.00201
658.665	-2.20375e-05	-0.000142067	-0.00014304	1.27781e-06	-0.000165554	-0.000214898	-7.10386e-05	0.000105861	0.000209132	3.68634e-05	-0.000120308	-0.000177618	-0.000105861	-4.72731e-05	-6.35433e-06	3.37358e-05	-0.000136589	8.26396e-05	0.000584487	0.000889659	0.00354	0.0066	0.00828	0.00818	0.00713	0.00566	0.0043	0.0035	0.00278	0.00256	0.00219	0.00211	0.00238	0.00217	0.00142	0.00181	0.00177	0.0018	0.00172	0.00175	0.00187	0.00185	0.002	0.00215	0.00182	0.00191	0.00191	0.00191	0.00194
659.854	0.000167914	7.03126e-05	-0.000289699	-0.000293737	-4.46412e-05	-8.62247e-05	4.63461e-06	0.000157962	2.62825e-05	-0.000163322	-0.000219482	-0.000217763	7.95079e-05	0.000186847	-0.000205704	4.59434e-05	-5.68156e-05	0.000364832	0.000252866	0.000928461	0.0034	0.00645	0.00801	0.00824	0.00739	0.00581	0.00436	0.00375	0.00288	0.00272	0.00225	0.0024	0.0022	0.00227	0.00182	0.00176	0.0019	0.00168	0.00159	0.00145	0.0017	0.0018	0.00196	0.00203	0.00189	0.00188	0.00184	0.00197	0.002
661.042	-3.48839e-07	9.75951e-05	-0.000142128	7.36592e-05	0.000428953	0.000158733	-6.09954e-05	4.66782e-05	0.000183396	0.000185324	-8.32212e-05	-0.000208096	8.87964e-05	0.000262626	0.000134461	0.000127158	-3.71654e-05	0.000160074	0.00041726	0.000868772	0.00359	0.00679	0.00838	0.00827	0.00706	0.00592	0.00481	0.00371	0.00269	0.00248	0.0022	0.00226	0.00191	0.00235	0.00185	0.0022	0.00186	0.00183	0.00187	0.00184	0.00189	0.00171	0.00189	0.00202	0.00173	0.00179	0.00183	0.00178	0.00168
662.23	-7.1326e-05	5.24964e-05	0.000142403	0.000268698	0.00023925	0.000113586	3.89999e-05	0.00013845	0.000195095	0.00018682	-2.16453e-05	-0.00014697	0.000187596	0.000397648	0.000205268	-4.30443e-05	5.27178e-05	0.000386654	0.000339027	0.000723081	0.00342	0.00648	0.00814	0.00806	0.00711	0.00567	0.00488	0.00379	0.00289	0.00246	0.00197	0.00221	0.00235	0.00246	0.00179	0.00187	0.00199	0.00188	0.00165	0.00192	0.00212	0.00205	0.00213	0.00198	0.00181	0.00201	0.00212	0.00181	0.00176
663.419	0.000302878	0.00031066	0.000244942	0.000292737	0.000331396	0.000263888	6.67969e-05	0.000174808	0.000272926	0.000156188	0.000228076	0.000388216	0.00073604	0.000733493	6.2002e-05	0.00016702	0.000171814	0.000225938	0.000376034	0.000605375	0.00372	0.00682	0.00848	0.00873	0.0077	0.00598	0.00494	0.00409	0.00318	0.00266	0.00244	0.00293	0.00229	0.00248	0.00176	0.00228	0.00211	0.00175	0.00152	0.00168	0.00201	0.00205	0.00203	0.00203	0.00206	0.00196	0.00204	0.00215	0.00204
664.607	0.000244109	0.000276831	0.000154309	0.000244613	0.000357139	0.000237121	-0.000122345	1.22766e-06	-1.24794e-05	-1.12212e-05	0.000316803	0.000447902	0.000334476	0.000285319	0.000329943	0.000323548	0.000259075	0.0002283	0.000376358	0.000636142	0.00373	0.00676	0.00875	0.00896	0.00787	0.00619	0.00475	0.00424	0.00343	0.00274	0.0029	0.00266	0.00242	0.00227	0.00216	0.00196	0.00218	0.00167	0.00195	0.00171	0.00212	0.00216	0.00218	0.00219	0.00193	0.00195	0.00199	0.00188	0.00205
665.796	3.08887e-05	-9.73046e-05	-0.000116936	-3.72173e-05	0.000349577	0.000124314	-0.000127692	-6.14509e-06	0.000108889	0.000238415	0.000218068	0.00018476	0.000245793	0.000262444	8.82725e-05	-1.27721e-05	2.95635e-05	0.000395734	0.000644542	0.000955668	0.00346	0.00674	0.00857	0.00892	0.00757	0.00611	0.00495	0.0039	0.00286	0.00283	0.00255	0.00245	0.00209	0.00195	0.00214	0.00174	0.00236	0.00219	0.00172	0.00166	0.00215	0.00208	0.00235	0.00207	0.00201	0.00193	0.00215	0.00235	0.00222
666.985	0.00020073	7.11019e-05	-1.47725e-05	-0.000284332	-0.000249707	-0.000111737	-0.000235047	-3.13637e-05	0.000337506	0.000169997	-0.000238289	-0.000320196	-0.000100747	6.27076e-05	-7.68282e-05	-0.000334743	-0.000230569	0.000136802	-0.000367122	0.000801729	0.00311	0.00687	0.00869	0.0085	0.00757	0.0062	0.00485	0.0037	0.0028	0.00235	0.00214	0.00253	0.0019	0.00214	0.002	0.00192	0.00187	0.00186	0.00172	0.00168	0.0019	0.00158	0.00179	0.00184	0.00202	0.00175	0.00173	0.00179	0.00152
668.174	6.49712e-05	0.00026437	0.000134931	-9.45094e-05	0.000151201	0.000269777	5.26205e-05	0.000132654	0.000277335	9.36612e-05	-0.000278935	-0.000331201	-1.09187e-05	0.000234823	0.000355861	-0.000106144	-2.2736e-05	0.000289354	0.000212098	0.000499253	0.00366	0.00707	0.00864	0.00917	0.00819	0.00642	0.00514	0.00383	0.00291	0.00281	0.00233	0.00209	0.00245	0.00227	0.00206	0.00168	0.002	0.00225	0.00199	0.00204	0.00187	0.00179	0.00184	0.00206	0.00196	0.00175	0.00182	0.00196	0.00166
669.363	5.37143e-05	2.8309e-05	-0.000263943	-7.58091e-05	0.000268205	0.000149815	-0.000106819	-0.000159617	-0.00010908	-0.000312482	-0.000162457	3.26925e-05	0.000175203	0.000279086	6.7971e-05	-0.000346093	-0.000248157	0.000229572	-2.84795e-05	0.00109	0.00353	0.00691	0.00886	0.00908	0.00779	0.00637	0.00497	0.00371	0.00301	0.00289	0.00214	0.00216	0.00269	0.00178	0.00163	0.00211	0.00226	0.0021	0.00183	0.00182	0.0019	0.00193	0.00212	0.00195	0.00156	0.0017	0.00168	0.00183	0.00165
670.553	2.7007e-05	-0.000392783	-0.000599253	-0.000234945	-9.02084e-05	-0.000242044	-0.00037104	-0.000142373	7.10846e-05	-4.29195e-05	4.59561e-05	7.66145e-05	-8.75376e-05	-2.39548e-05	0.00015058	-3.84125e-05	-0.000290011	-0.000156018	-3.14926e-05	0.000930312	0.00327	0.00703	0.00887	0.00924	0.00813	0.00629	0.00522	0.00405	0.00343	0.00216	0.00204	0.00229	0.00241	0.00171	0.00151	0.00155	0.00196	0.00184	0.00144	0.00167	0.00179	0.00181	0.00178	0.00187	0.00172	0.00183	0.00188	0.00189	0.0015
671.742	7.51378e-05	0.000260747	6.2732e-05	-0.000206585	-1.63754e-05	-7.69517e-05	-6.40581e-05	6.31926e-05	0.000220624	-0.000155716	-9.3543e-05	3.51354e-06	-9.04051e-05	0.000110474	0.000311687	0.000198713	1.93085e-05	-6.62473e-05	1.01229e-05	0.000984062	0.00357	0.00702	0.0093	0.00955	0.00832	0.00643	0.00519	0.00408	0.00303	0.00247	0.00227	0.00228	0.00235	0.00253	0.0017	0.00216	0.00229	0.00182	0.00145	0.00197	0.002	0.00184	0.00192	0.00183	0.00178	0.00191	0.00188	0.00189	0.00197
672.932	-0.000124151	-2.35668e-05	-0.000344437	-0.000210914	-2.96747e-05	-0.00019251	-8.64067e-05	7.01406e-05	0.000110379	0.000182601	3.87869e-05	-9.90035e-05	-0.000245366	7.53654e-05	0.000283458	-0.000114575	-5.77135e-05	0.000135001	2.36106e-05	0.00108	0.00339	0.00724	0.00916	0.00953	0.00847	0.00682	0.00524	0.0041	0.00288	0.0025	0.0021	0.00245	0.002	0.00235	0.00202	0.00209	0.002	0.00161	0.00149	0.0018	0.00193	0.00158	0.00177	0.00199	0.00173	0.00184	0.00214	0.00177	0.00176
674.121	0.000139961	-0.000264085	-0.000386268	-0.000371105	-0.000196034	-3.4102e-05	-0.000180483	-0.000115126	-0.000110525	-8.67238e-05	-0.00036549	-0.000514132	-0.000563844	-0.000302962	-2.04791e-05	-8.26051e-05	0.000166755	0.000141554	8.20867e-05	0.000864843	0.00363	0.00738	0.00954	0.00974	0.00866	0.00671	0.00495	0.00386	0.00319	0.0025	0.00229	0.00222	0.00152	0.00196	0.0019	0.00197	0.0018	0.00147	0.00121	0.00164	0.0017	0.00158	0.00215	0.00206	0.00155	0.0017	0.00203	0.00192	0.00169
675.311	-0.000185909	-0.000241163	-0.000529003	7.38131e-07	4.31509e-05	3.00949e-06	-5.37423e-06	-0.000224791	-7.98746e-05	8.8755e-05	-0.000140813	-0.000221573	-0.000169625	0.000149291	5.22964e-05	-2.2315e-05	-0.000409876	-0.00012332	0.000105087	0.000471462	0.00368	0.00722	0.00966	0.01007	0.00876	0.00697	0.00549	0.0045	0.00334	0.00311	0.00288	0.00251	0.00206	0.00221	0.00214	0.00189	0.00172	0.00184	0.00169	0.00168	0.00177	0.00187	0.00196	0.00192	0.00173	0.0019	0.00212	0.00208	0.00173
676.501	-0.000359865	-0.000338787	-0.000235689	6.01851e-05	0.000118431	0.000257691	-7.11544e-06	-0.000161484	0.000116496	8.36705e-05	-3.49369e-05	-0.000124082	-0.000259512	4.46424e-06	-0.000397324	2.20523e-05	-0.000268251	0.000113082	-0.000174363	0.00108	0.00379	0.00784	0.00992	0.01059	0.00934	0.00691	0.00552	0.00459	0.00362	0.00302	0.00249	0.00269	0.00265	0.00227	0.00233	0.0019	0.00212	0.00204	0.00181	0.00162	0.00159	0.0018	0.00189	0.00179	0.00189	0.00183	0.0019	0.00187	0.00175
677.691	-0.000351795	-0.000352781	1.40158e-05	-0.000193451	-2.28151e-05	-0.000182915	-0.000389131	5.28871e-05	0.000133364	2.87128e-05	6.85859e-05	7.39352e-05	3.85106e-05	0.000127239	-2.18735e-05	-0.000446572	-0.000386072	-0.000367622	-0.000351448	0.00114	0.00406	0.00765	0.01024	0.01051	0.00939	0.00713	0.00574	0.0044	0.00348	0.00298	0.00237	0.00254	0.0022	0.00213	0.0023	0.00209	0.00219	0.00206	0.00187	0.0018	0.00203	0.00232	0.00184	0.00187	0.00194	0.00208	0.00236	0.00221	0.00188
678.882	-5.11649e-05	1.93088e-05	-0.000507478	-0.00020475	0.000108797	-0.000169862	-0.00023478	0.000182512	5.11508e-05	-7.98791e-05	-0.000293278	-0.00021737	4.85939e-05	0.000312846	9.25914e-05	-0.000299298	6.81546e-05	-5.49816e-05	-5.1467e-05	0.00105	0.00373	0.00782	0.01018	0.0105	0.00916	0.00714	0.00563	0.00423	0.00344	0.00306	0.00219	0.00257	0.00228	0.00208	0.00209	0.002	0.00188	0.00202	0.00205	0.00152	0.00178	0.00189	0.00182	0.00199	0.00211	0.00209	0.00217	0.00204	0.0019
680.072	0.000221275	0.000347916	-0.000235921	-0.0002976	3.16026e-05	0.000283183	0.000188046	0.00012717	-2.91434e-05	-0.000193358	-0.000312453	-0.000409172	-0.000538445	-0.000370005	-0.000103179	-0.000241448	-0.000587666	-2.50962e-05	2.94057e-05	0.000890379	0.00374	0.00798	0.01065	0.01103	0.00956	0.00739	0.00599	0.0045	0.00362	0.00305	0.00267	0.00212	0.00209	0.00239	0.0023	0.00155	0.00168	0.00174	0.00201	0.00205	0.00203	0.00201	0.00189	0.00192	0.00183	0.00188	0.00199	0.00188	0.00196
681.262	2.31232e-05	0.000130235	-0.000283353	-0.000477805	-0.000145476	-0.000448465	-0.000292868	-0.000160203	1.24664e-05	-0.000452167	-0.000210132	-9.24882e-05	-7.59729e-05	0.000125026	-0.000100363	-0.000475138	0.000121497	0.000167409	-0.000205723	0.000949637	0.00403	0.0083	0.0109	0.011	0.00978	0.00759	0.00599	0.00434	0.00332	0.00278	0.00237	0.00253	0.00243	0.00194	0.00218	0.00195	0.00212	0.00214	0.00187	0.0019	0.00183	0.00191	0.00204	0.00226	0.00223	0.00217	0.00208	0.0022	0.00196
682.453	-0.000214028	-0.000162321	-0.000526254	-0.000574292	3.08621e-05	-0.000613332	-0.000104252	-0.000158269	5.82539e-05	-2.15128e-05	-0.000167592	-0.00025188	-0.000345651	-0.000236571	-0.000111099	-0.00041152	-0.000116691	-0.000151549	4.70566e-05	0.00121	0.00392	0.00839	0.01118	0.01137	0.01018	0.00796	0.00586	0.00449	0.00314	0.00272	0.00242	0.00214	0.00205	0.00209	0.00193	0.00176	0.00179	0.00184	0.00188	0.00174	0.00191	0.00188	0.00189	0.00212	0.00232	0.00213	0.00188	0.00183	0.00187
683.644	-0.000131406	0.000355995	-0.000749196	-0.000308043	0.00014889	-9.03053e-05	-0.000598645	-0.000453866	-9.93151e-05	0.000131431	2.02065e-05	-9.47102e-05	-0.000220625	-0.000120074	-0.000141232	-0.000545258	-7.50004e-05	-2.16954e-05	-0.000275478	0.00106	0.0042	0.0083	0.01119	0.01149	0.01034	0.0082	0.00616	0.00481	0.00339	0.0033	0.00263	0.00274	0.0025	0.00169	0.0018	0.00179	0.00205	0.00193	0.0016	0.00153	0.00194	0.00208	0.00226	0.00218	0.00195	0.00202	0.00198	0.00204	0.00199
684.835	-0.000128718	-0.000270807	-0.000409237	-0.000242066	0.00016226	-0.000102637	-0.000396994	-0.000195789	-0.000439057	-0.000569766	-0.000353341	-0.000343939	-0.000407288	9.11487e-05	-0.00021681	-0.000161535	0.000107562	2.64744e-05	0.000130217	0.00108	0.00423	0.0086	0.01168	0.01165	0.01041	0.00825	0.0065	0.00482	0.00344	0.00294	0.00249	0.00274	0.0028	0.00225	0.00207	0.00206	0.00198	0.00202	0.00173	0.00162	0.00175	0.00164	0.0018	0.00201	0.00218	0.00201	0.002	0.00224	0.00191
686.026	-0.000109528	-0.000490936	-3.45182e-05	-5.28129e-05	-0.000347682	4.79633e-05	-0.000517289	-0.000108283	0.000206805	2.90312e-06	-3.2375e-05	-3.8689e-05	-5.22162e-05	0.000136644	-0.000272837	-0.000168468	-0.000148427	-0.000312846	0.000134242	0.00118	0.00476	0.00913	0.01213	0.0122	0.01056	0.00837	0.00679	0.00485	0.00345	0.0035	0.00249	0.00256	0.00252	0.00203	0.00182	0.00215	0.00249	0.00228	0.00197	0.00205	0.00201	0.00173	0.00206	0.00223	0.0019	0.002	0.00221	0.00206	0.00194
687.217	-0.000355863	-0.000122256	0.000310037	0.000275652	-5.10668e-05	-0.000252603	-0.000233011	0.000192706	-3.40704e-05	-5.73304e-05	0.000112795	4.8531e-05	-8.57365e-05	0.000231386	-0.00037515	0.000340989	-7.88356e-05	0.000192664	0.000191739	0.00135	0.00498	0.00984	0.01247	0.01221	0.01054	0.00866	0.0068	0.00502	0.00375	0.00354	0.00289	0.00213	0.00259	0.00247	0.00219	0.00232	0.00247	0.00211	0.00193	0.00207	0.00223	0.00224	0.00225	0.00205	0.00207	0.00215	0.00229	0.00231	0.00203
688.409	-7.23167e-05	-9.72103e-05	0.00013159	0.000134232	0.000155421	-0.000112965	-4.05209e-05	-0.000113908	-0.000373694	-3.64141e-05	-5.01447e-06	0.000138209	0.000342303	0.000188396	-0.000329046	6.20276e-05	-7.87799e-05	-0.000141435	0.000429018	0.00161	0.00498	0.00985	0.01286	0.01278	0.01127	0.00854	0.00671	0.00587	0.00394	0.00313	0.00266	0.0028	0.00281	0.00267	0.00217	0.00211	0.00225	0.00221	0.00189	0.00208	0.002	0.00206	0.0022	0.00224	0.00241	0.00243	0.00225	0.002	0.0018
689.6	-0.000287776	6.20675e-05	-0.000194548	-0.000327662	8.03188e-05	-8.37139e-05	-0.000139878	7.66727e-05	0.00036357	8.43184e-05	5.28543e-05	5.99031e-06	-5.9481e-05	3.03948e-05	-9.45177e-05	-0.000395631	-0.000322548	0.000348175	0.000425614	0.00179	0.00525	0.01037	0.01322	0.01342	0.01164	0.00896	0.0071	0.00511	0.00398	0.00325	0.00288	0.0027	0.00284	0.00284	0.00222	0.00251	0.00224	0.00198	0.0021	0.0022	0.00228	0.00214	0.00206	0.00229	0.00235	0.00231	0.00238	0.0021	0.0021
690.792	-0.000506342	-0.000433682	-0.000412725	-0.00015665	0.000126806	-0.00022121	-0.000409563	-0.000254885	-7.42091e-05	0.000123246	-0.000198386	-0.000257913	-0.000275865	-0.000185135	-8.72223e-05	-0.000405446	-0.000412356	-0.000179601	0.000484392	0.00162	0.00508	0.01023	0.01335	0.01336	0.01167	0.00903	0.00726	0.00493	0.00383	0.00324	0.00295	0.00312	0.00228	0.00216	0.0021	0.00213	0.00182	0.00198	0.00197	0.00194	0.00205	0.00206	0.00207	0.00214	0.00211	0.00218	0.00231	0.00207	0.00178
691.984	-0.000154004	-0.000184305	-0.000193503	-0.000218159	-0.000174284	0.000268094	-0.000147781	-0.000470637	-0.000205814	-0.000166178	-0.000119538	-0.000118594	-0.000124115	0.000358174	-0.000319061	-2.36265e-05	-0.000113046	-0.000323692	0.000144228	0.00127	0.00522	0.01048	0.01377	0.01352	0.01158	0.00935	0.0072	0.00523	0.00342	0.00322	0.00303	0.00262	0.0021	0.00232	0.00237	0.00228	0.00239	0.00204	0.00204	0.0022	0.00221	0.00198	0.00199	0.00205	0.00186	0.00192	0.00215	0.00237	0.00224
693.175	-0.000130744	-0.000114174	-9.65673e-05	-0.000245106	5.79141e-05	-0.000429436	0.000187944	0.000372953	0.000109222	-0.000374961	-0.000552794	-0.000600315	-0.000641856	-0.000152634	-0.000318124	-0.000222078	-0.000124336	0.00016925	-5.7702e-06	0.000937548	0.00511	0.01021	0.01378	0.01364	0.01181	0.00922	0.00707	0.00532	0.00369	0.00391	0.00257	0.00269	0.00226	0.00228	0.00213	0.00231	0.00246	0.00233	0.00192	0.00179	0.00204	0.00204	0.00213	0.00209	0.00201	0.00234	0.0023	0.00213	0.00207
694.367	-5.5373e-05	2.18712e-05	-0.000297048	-0.000107103	0.000280686	1.32246e-05	-3.25569e-05	0.000236164	8.26946e-05	-0.000477675	-0.000797593	-0.000446582	-4.55872e-06	0.000307261	-0.000215958	-0.000138492	-0.000335314	6.65684e-05	0.000380049	0.00155	0.00551	0.0112	0.01441	0.01483	0.01307	0.00942	0.00768	0.00523	0.00451	0.00369	0.00291	0.00322	0.00282	0.00245	0.0021	0.00229	0.00267	0.00239	0.00204	0.0023	0.00207	0.00239	0.0025	0.00235	0.00247	0.00228	0.00215	0.00235	0.00217
695.56	0.000127944	-4.89581e-05	-0.000128066	-7.1113e-05	0.000194045	-0.000432257	-2.41918e-05	-4.94936e-05	0.000287655	-6.08319e-05	0.000274366	0.000357293	0.000422621	0.000655115	-0.000180998	-0.000285802	-0.000153916	-0.000123186	0.000401433	0.00207	0.00592	0.01125	0.01456	0.01492	0.01282	0.00966	0.00798	0.00588	0.00377	0.00347	0.00288	0.00309	0.0025	0.00261	0.00222	0.00185	0.00203	0.00224	0.00186	0.00161	0.00203	0.00235	0.00248	0.00241	0.00202	0.00197	0.00205	0.00188	0.00212
696.752	-0.000163306	-0.000345764	-0.00016148	-2.39442e-05	0.000245704	7.03878e-05	0.000191857	-0.000149479	0.000223021	-0.000178951	0.000626349	0.000505263	0.000316139	0.000649564	-0.000421055	-0.000132841	9.41605e-05	0.000482001	0.000768616	0.00243	0.00623	0.01192	0.0155	0.01533	0.01307	0.01007	0.00856	0.00567	0.0046	0.00374	0.00385	0.00344	0.00293	0.00295	0.00269	0.00222	0.00231	0.00254	0.00229	0.00215	0.0024	0.00233	0.00261	0.00283	0.0024	0.00237	0.00243	0.00231	0.00231
697.944	8.6777e-06	-0.000205879	-0.000364226	-0.000328171	-0.000116318	-0.000116173	-0.000132215	3.74416e-05	0.00044019	-0.000367001	-4.0151e-05	0.000191875	0.000426982	0.000241154	-0.000169408	3.93895e-05	-0.000228241	6.63078e-05	0.00054828	0.00221	0.00668	0.01217	0.01563	0.01523	0.01379	0.01016	0.00766	0.00679	0.00471	0.00401	0.00312	0.00293	0.00263	0.00268	0.00229	0.00205	0.00231	0.00248	0.00216	0.00237	0.00284	0.00281	0.00255	0.00244	0.00222	0.00216	0.00244	0.00249	0.00232
699.137	0.000203067	0.000168714	-0.000262197	0.000197295	6.75556e-05	-0.000158541	-0.000152938	0.000103542	0.000173273	-0.000110056	0.000256802	0.000289809	0.000305325	-3.12301e-05	6.8176e-05	-0.000270804	7.81941e-05	-6.19533e-05	0.000303324	0.00239	0.00687	0.01263	0.01638	0.01641	0.01411	0.01068	0.00802	0.00648	0.00488	0.00411	0.00315	0.00282	0.00289	0.00262	0.00221	0.00208	0.00216	0.00212	0.00228	0.00236	0.00239	0.00258	0.00234	0.0024	0.00288	0.00301	0.00256	0.00233	0.00243
700.33	0.000224339	0.000324714	0.000279288	0.000261464	0.000405055	0.000309677	-0.000251928	-0.00025579	-0.0002758	-0.000235064	2.53838e-05	0.000246684	0.000452514	0.000234676	6.62561e-05	-0.000128361	8.68795e-05	0.000272352	0.000438594	0.0021	0.00685	0.01276	0.01679	0.01679	0.01397	0.01095	0.00841	0.00671	0.00495	0.004	0.00313	0.00315	0.00332	0.00299	0.00272	0.00243	0.00254	0.00234	0.0021	0.00221	0.00233	0.00261	0.00256	0.00247	0.00255	0.00265	0.00277	0.00262	0.0025
701.523	0.000337756	9.91046e-05	-0.000371552	0.000376333	0.000308215	-1.58532e-05	0.000220702	0.000493977	0.000427338	8.86264e-05	1.28904e-05	4.07615e-05	0.00011045	0.000653968	-7.96621e-05	-0.000131472	-2.45204e-05	0.000118751	0.000256172	0.00204	0.00638	0.01277	0.01684	0.01698	0.01466	0.01052	0.00898	0.00613	0.00469	0.00399	0.00357	0.00334	0.00302	0.00281	0.00249	0.00232	0.00221	0.00198	0.00188	0.00227	0.00262	0.00273	0.00266	0.00251	0.00244	0.00276	0.00242	0.0022	0.00236
702.716	-0.000271576	0.000144006	-2.53205e-05	-8.34631e-05	0.000671295	0.000192093	0.00055126	0.000465642	-0.000162926	-0.000114352	9.57783e-06	7.32512e-05	0.00016392	0.000438545	1.74256e-05	0.000232395	0.000134065	0.000128572	0.000433551	0.00223	0.00687	0.01366	0.0171	0.01694	0.0146	0.01114	0.00879	0.00672	0.00526	0.00409	0.0039	0.0033	0.00332	0.0028	0.00236	0.00255	0.00242	0.00208	0.00204	0.0025	0.00276	0.00284	0.00271	0.00222	0.0022	0.00286	0.003	0.003	0.00249
703.909	-0.000506692	3.02335e-06	-0.000380145	-0.000414909	-4.31298e-05	1.01806e-05	-0.000461939	-0.000179417	0.000302945	-0.000315494	-3.93345e-05	-0.000390836	-0.000608579	0.000123698	-7.40602e-05	-0.000206187	-0.000122874	6.94358e-05	0.000254747	0.00227	0.00709	0.0137	0.01775	0.01722	0.01497	0.01168	0.00879	0.00687	0.00505	0.00444	0.00333	0.00311	0.00275	0.00262	0.00217	0.00226	0.00256	0.0026	0.00242	0.00263	0.00279	0.00239	0.00278	0.00304	0.00255	0.00253	0.00221	0.00231	0.00256
705.102	-6.44958e-05	0.000377384	-0.000545592	-0.000474572	0.000331552	-3.04646e-05	-4.00688e-05	0.00025226	0.000105855	-0.000326561	-0.000289516	0.000188993	0.000499021	-0.000122811	0.000190385	0.000124439	2.96953e-05	0.000104054	0.00044561	0.00233	0.00736	0.01404	0.01836	0.01813	0.01566	0.01172	0.00929	0.00686	0.00496	0.00467	0.00341	0.00326	0.00263	0.0026	0.00248	0.00251	0.00233	0.00245	0.00214	0.00237	0.00246	0.00252	0.00288	0.00285	0.00256	0.00249	0.0024	0.00233	0.00253
706.295	-0.000155176	0.000464858	-0.000359987	0.000255721	3.07295e-06	9.97834e-05	-0.000279529	-0.000113366	0.000435125	0.000145966	-8.24044e-05	8.23895e-05	0.000274516	0.00045622	0.000103017	0.000219552	-0.000109427	-4.55512e-05	0.000153916	0.00204	0.00716	0.01477	0.01856	0.01814	0.01632	0.01202	0.00908	0.00677	0.00539	0.00435	0.00363	0.00334	0.00295	0.00256	0.0026	0.00253	0.00259	0.00259	0.00217	0.00232	0.00284	0.00282	0.00275	0.00242	0.00256	0.00257	0.00253	0.00253	0.0025
707.489	0.000233812	0.000216702	2.61557e-05	0.000177222	0.000457005	0.000203026	0.000149692	0.000118014	0.000356996	0.000843767	-5.52862e-07	0.000249469	0.000411252	0.000117507	-0.000210138	1.07356e-05	0.000121379	4.09263e-05	0.000471623	0.00237	0.00783	0.01433	0.01877	0.01873	0.01719	0.01246	0.00967	0.00688	0.00554	0.00434	0.00357	0.00334	0.00318	0.00304	0.00259	0.0028	0.00279	0.00281	0.00254	0.00266	0.00283	0.00273	0.00299	0.0025	0.00265	0.0028	0.00228	0.00264	0.00269
708.683	2.86062e-06	-0.000162417	-0.00037631	0.000439861	0.000526123	-7.06846e-05	7.2916e-05	4.40168e-07	-0.00015032	0.00055144	-8.76902e-05	-0.000397429	-0.000472233	0.000196594	4.47448e-05	7.73832e-06	0.000436158	0.000281668	0.000178173	0.0023	0.00792	0.01457	0.01909	0.01983	0.01676	0.01258	0.00995	0.00712	0.00518	0.00422	0.00385	0.00351	0.00312	0.00293	0.00283	0.00287	0.00258	0.00243	0.00231	0.00284	0.00301	0.00258	0.00276	0.00275	0.00259	0.00262	0.00254	0.00268	0.0028
709.876	0.000180955	0.000177776	-0.000316093	0.000446742	0.000471859	0.000382637	-6.85641e-06	0.000377899	0.000203653	5.2039e-05	-0.000186855	2.68982e-05	0.000372367	0.000840761	-8.5676e-05	-0.000327046	0.00043391	0.000349008	0.000719248	0.00293	0.00744	0.01512	0.0195	0.01929	0.01712	0.01307	0.00996	0.00765	0.00538	0.0046	0.00384	0.00348	0.0036	0.00295	0.00252	0.0028	0.00296	0.0029	0.0027	0.00286	0.00249	0.00217	0.00265	0.00314	0.00289	0.00259	0.00237	0.00263	0.00246
711.07	-0.0002389	-0.000184781	-0.000200254	-3.7405e-05	0.000695564	9.92605e-05	8.73061e-05	0.000583137	0.000653411	5.53568e-05	-2.8638e-05	0.000398727	0.000642574	0.000213951	-0.000364281	-0.000147117	1.60606e-05	3.71976e-05	0.000365544	0.00281	0.00819	0.01528	0.01982	0.01955	0.01775	0.01345	0.0105	0.00786	0.00585	0.00456	0.00405	0.00358	0.00327	0.0031	0.00307	0.00287	0.00278	0.00267	0.00237	0.00274	0.00298	0.00275	0.00294	0.00313	0.00286	0.00276	0.00287	0.00283	0.00282
712.264	0.000122533	8.0133e-05	-0.000331721	0.000128753	-0.000148774	-0.000122102	0.00028678	0.000739601	-0.000144911	0.000125996	7.69613e-05	0.000287791	0.000482319	0.000459763	9.09463e-05	-0.000264675	-0.000304455	0.000392203	0.000328733	0.00241	0.00826	0.01566	0.01978	0.02029	0.01801	0.01347	0.01014	0.00798	0.00525	0.00475	0.0043	0.00385	0.0033	0.00309	0.00311	0.00316	0.00301	0.00294	0.00276	0.00272	0.00283	0.00315	0.00309	0.00277	0.00304	0.00286	0.00289	0.00297	0.00289
713.459	0.000131391	-1.46109e-05	-0.000388117	2.90978e-05	0.000383212	-7.58086e-05	0.000261926	-8.94264e-05	-6.13585e-05	0.000301658	0.000279079	8.15032e-06	-2.00347e-05	0.000334554	0.000194074	-9.98479e-05	-0.000128731	-0.00020412	-4.36399e-05	0.00232	0.00805	0.01608	0.02084	0.0211	0.01804	0.01361	0.01064	0.00781	0.00565	0.00491	0.00401	0.00407	0.00369	0.00291	0.00285	0.00295	0.0032	0.00316	0.00291	0.00297	0.00311	0.00307	0.00316	0.00314	0.00291	0.00309	0.00301	0.00242	0.00291
714.653	8.05882e-05	-0.00036215	-0.000629759	7.17086e-05	6.00872e-05	0.000383872	-7.94794e-05	5.75349e-05	0.000487242	0.000205392	0.000441191	0.000241123	0.000145536	1.66567e-05	-0.000236068	0.000177941	0.000509184	2.13866e-06	1.61673e-05	0.00186	0.0085	0.01655	0.02068	0.02071	0.01825	0.01377	0.01029	0.00806	0.00592	0.00502	0.00429	0.0039	0.0035	0.0026	0.00244	0.00259	0.00291	0.00287	0.00272	0.00281	0.00283	0.00303	0.00314	0.00329	0.0024	0.00243	0.00305	0.00306	0.00288
715.847	0.000599617	0.000132254	-2.2942e-05	0.000675592	0.000236808	-8.32544e-05	0.000535271	0.000660795	0.000380253	0.000200567	0.000244978	0.00026581	0.000234702	0.000117564	7.46667e-05	0.000620179	0.000656714	0.0004105	0.000714342	0.00262	0.00845	0.01671	0.02158	0.02142	0.01915	0.01412	0.01066	0.0077	0.00604	0.00509	0.00432	0.00384	0.00344	0.00309	0.00309	0.0029	0.00293	0.00311	0.00297	0.00303	0.00351	0.00344	0.00304	0.00288	0.00252	0.00288	0.00313	0.00346	0.00294
717.042	0.000782277	0.000215675	-0.000198658	0.000219946	0.000484805	0.00031085	0.000430306	0.000501216	0.000205726	0.000146158	0.000133713	0.000253397	0.000355979	0.000127997	-0.000122654	0.000461285	5.9383e-05	0.000144619	0.000677145	0.00276	0.00846	0.01725	0.02178	0.02191	0.01921	0.01403	0.01119	0.00799	0.00618	0.00522	0.00457	0.00414	0.00374	0.00376	0.0033	0.00292	0.00285	0.00285	0.00258	0.00275	0.0032	0.0027	0.00272	0.00294	0.0028	0.00308	0.00334	0.00315	0.0029
718.237	-1.19056e-05	1.02638e-05	-0.000399452	0.000163445	0.000162561	-0.000145834	0.000303893	0.000409094	0.00037506	0.000607666	0.000449462	0.000491028	0.000545604	0.00027208	8.62802e-05	0.000666793	0.000343564	0.000395162	0.000719996	0.00243	0.00908	0.01707	0.0224	0.0219	0.01934	0.01492	0.01172	0.00786	0.00625	0.00534	0.00478	0.00454	0.0041	0.0038	0.00356	0.00295	0.00324	0.00324	0.00289	0.00267	0.00268	0.00317	0.00347	0.00302	0.00259	0.00291	0.00311	0.00264	0.00256
719.432	-0.00047135	6.29045e-05	-0.000320728	-0.000161168	0.000188727	-5.1963e-05	0.000242198	0.000456596	0.000324524	0.0003729	-6.89783e-05	6.40331e-05	0.000412506	0.000494858	0.000205395	-4.16665e-05	0.000150073	-0.000266872	0.000218347	0.00212	0.0089	0.01712	0.02274	0.02187	0.01951	0.01495	0.0114	0.00811	0.00613	0.00507	0.00453	0.00436	0.00376	0.00325	0.00291	0.00278	0.00288	0.00289	0.00261	0.00295	0.00315	0.00313	0.00345	0.00326	0.00283	0.00268	0.00293	0.00293	0.00275
720.627	7.48844e-05	0.000141976	0.000135306	-2.07382e-05	0.000222621	0.000247373	0.00037751	-0.000131413	0.000304648	-0.000137502	0.000334405	0.000469971	0.00063164	0.000598151	0.000293767	-9.49366e-05	-0.000237035	0.000411239	0.000798347	0.0025	0.00898	0.01764	0.02244	0.02301	0.02002	0.01532	0.01166	0.00859	0.00669	0.00562	0.00494	0.00452	0.00399	0.00366	0.00302	0.00314	0.00332	0.00315	0.00312	0.00315	0.00328	0.00355	0.00307	0.00355	0.00313	0.00301	0.00324	0.00396	0.00359
721.822	-0.000127986	0.000148368	0.000155052	0.000496983	0.000760903	0.000644376	0.000719331	0.000405118	0.00111	-4.41306e-05	0.000138769	-9.69791e-05	6.62167e-05	0.00058065	0.000508847	4.19215e-05	3.1972e-05	0.000343844	0.000491217	0.00293	0.00856	0.01827	0.02313	0.02312	0.01992	0.01543	0.01232	0.00841	0.00625	0.00585	0.0046	0.00433	0.00374	0.00378	0.00332	0.00334	0.00351	0.00318	0.00283	0.00321	0.00372	0.00377	0.0038	0.00367	0.00316	0.00284	0.00363	0.00365	0.00327
723.017	-0.000286506	-6.37252e-05	0.00012364	-7.52467e-05	0.000391055	3.91079e-05	0.00025504	0.000587189	0.000510402	0.000400198	0.000827899	0.000734592	0.000386266	0.000164256	0.000222199	-1.85776e-05	9.41721e-05	0.000722551	0.000432443	0.00334	0.00862	0.01825	0.02313	0.0227	0.01992	0.01598	0.01259	0.00915	0.00677	0.00579	0.00504	0.00447	0.00404	0.00415	0.00337	0.00354	0.00371	0.00303	0.0027	0.00286	0.00372	0.00369	0.00329	0.00297	0.00292	0.00302	0.00315	0.00337	0.00319
724.213	-2.2566e-05	-0.000159929	3.33831e-05	0.000134309	0.000184986	-0.00026843	0.00010509	-0.000102813	0.000244936	0.000319221	0.000239312	-4.00396e-06	0.000299315	0.000170599	-0.000155337	0.000520393	0.00019008	-8.60296e-06	0.000175628	0.00296	0.0093	0.01834	0.02294	0.02224	0.01957	0.01594	0.01259	0.00851	0.0065	0.00551	0.00466	0.00412	0.00397	0.00346	0.00296	0.00343	0.00371	0.00297	0.00313	0.00326	0.00301	0.00303	0.00328	0.00273	0.00297	0.00321	0.00349	0.00325	0.00291
725.408	0.000391289	0.000213772	0.000570263	0.00045319	0.000985292	7.49197e-05	0.000568781	0.000256386	0.000113977	-6.01662e-05	0.000524733	0.000571338	0.000659373	6.23963e-05	-2.9753e-05	0.000500239	-6.66803e-05	0.000735863	0.000704512	0.0026	0.00928	0.01747	0.02304	0.02328	0.02014	0.01531	0.01203	0.00864	0.00652	0.00558	0.00467	0.00422	0.00402	0.00354	0.00316	0.00321	0.00342	0.00296	0.0027	0.00302	0.00342	0.00336	0.00375	0.00323	0.00317	0.0032	0.0034	0.00339	0.00308
726.604	1.88356e-05	7.03766e-05	0.000196945	0.000654018	0.000905517	0.0005028	0.000586456	0.000250525	0.000791134	-0.000285306	-0.00017669	0.000140711	0.000561438	0.000191067	0.000159306	0.000352111	0.000359936	0.00038296	0.000922216	0.00291	0.00954	0.01808	0.02336	0.02361	0.02029	0.01534	0.01239	0.00859	0.0072	0.00598	0.00532	0.00468	0.00432	0.00397	0.00344	0.00318	0.00306	0.00305	0.00308	0.0034	0.00318	0.00316	0.00394	0.00407	0.0036	0.00353	0.00325	0.00308	0.00365
727.8	0.000117873	0.000366864	3.79774e-05	0.000271415	0.000313618	0.000734794	0.00035664	8.75316e-05	7.67045e-05	0.000194666	0.000698369	8.79805e-05	0.000498566	0.000580841	-1.04426e-05	-0.000208371	3.51751e-05	-0.000102932	0.000215716	0.00292	0.00912	0.01822	0.02299	0.02355	0.02021	0.01591	0.01306	0.00906	0.00682	0.00596	0.00486	0.00459	0.00413	0.00377	0.00326	0.00325	0.00313	0.00301	0.00323	0.00332	0.00334	0.0033	0.00375	0.00321	0.00318	0.00328	0.00387	0.00394	0.00308
728.996	-5.19017e-05	-0.000184112	-0.000335014	0.000412817	0.000311892	0.000438626	0.000601761	-0.000111836	-0.000111583	4.83522e-05	0.000151711	8.06144e-05	0.000223014	-8.24779e-05	-0.000237211	0.00034163	0.000109755	-0.000709189	0.000259802	0.00274	0.00803	0.01899	0.02329	0.02331	0.02053	0.01598	0.0124	0.0086	0.00683	0.006	0.00442	0.00444	0.00416	0.00374	0.0032	0.00324	0.00337	0.00322	0.00338	0.0032	0.00316	0.00328	0.00379	0.00357	0.00348	0.00326	0.00362	0.00332	0.00333
730.192	0.000276147	-6.90923e-05	-0.000431589	-0.000388931	0.000245693	0.000387648	0.000478975	0.000172285	0.000591758	0.00017172	-0.000472923	-0.000552765	-0.000159085	-0.000485284	8.46973e-05	-0.00017807	0.000187306	-0.000293671	0.000223292	0.00226	0.00857	0.01807	0.02354	0.02253	0.02029	0.01558	0.01174	0.00841	0.00658	0.00548	0.00515	0.00464	0.00432	0.0036	0.00334	0.00379	0.00349	0.00314	0.00313	0.00332	0.00389	0.00353	0.00324	0.0036	0.00376	0.00292	0.00342	0.00369	0.00346
731.388	0.000225926	-3.03463e-05	-0.000289253	-4.83983e-05	8.76722e-05	0.000177289	-0.000122394	-0.000106494	0.00079742	0.000508663	-0.000127229	-0.000250692	0.000395512	0.000119782	-0.000260629	-0.000228642	-1.66781e-05	0.000411608	-0.000347873	0.00223	0.00901	0.01768	0.02258	0.02162	0.02001	0.01612	0.01217	0.00842	0.00656	0.00593	0.00545	0.00486	0.00419	0.00371	0.0033	0.00355	0.00357	0.0037	0.0033	0.00354	0.00382	0.00373	0.00364	0.00364	0.00315	0.00309	0.00384	0.00355	0.00284
732.585	-0.000449081	-0.000360927	-0.000247421	0.000120424	-0.00029682	0.000231752	-0.000236038	-0.000691616	-2.682e-05	-0.000220205	0.000191325	-3.32754e-05	0.000267465	0.00016872	0.000311847	-0.00027283	0.000450376	0.000795844	-0.000345002	0.00199	0.00881	0.01706	0.02162	0.02185	0.01973	0.016	0.01232	0.00859	0.00631	0.00529	0.00463	0.00487	0.0041	0.00377	0.0037	0.00306	0.00319	0.00322	0.00296	0.00343	0.00371	0.00401	0.00373	0.00343	0.00342	0.00337	0.00343	0.00342	0.00282
733.781	0.000511077	0.000609133	0.000551212	0.000939218	0.000269172	-0.000243026	0.000358235	0.000249517	0.000232916	0.000639735	0.000936303	0.000229954	0.000444086	0.00044522	0.000481631	0.000693223	0.000440903	0.000798607	0.00113	0.00261	0.00909	0.01721	0.02193	0.0222	0.01958	0.01535	0.0122	0.00888	0.00687	0.00567	0.00511	0.00534	0.00426	0.00317	0.00326	0.00363	0.00364	0.00315	0.00299	0.00403	0.00404	0.00393	0.00445	0.0042	0.00372	0.00384	0.00396	0.00399	0.00411
734.978	0.000295048	7.94773e-05	0.000278798	0.000651151	-5.89377e-05	0.000110985	0.0001125	0.000275973	0.00112	0.000348597	0.000669481	0.000234353	0.000901949	0.000517662	0.000222477	0.000546049	8.29045e-05	0.000172166	0.000728248	0.0015	0.00883	0.01654	0.02195	0.02109	0.01852	0.01536	0.01206	0.00864	0.00695	0.00538	0.00512	0.00508	0.00431	0.00364	0.00379	0.00366	0.00319	0.00283	0.00308	0.00324	0.00377	0.00383	0.00342	0.00357	0.00383	0.0038	0.00318	0.00383	0.0045
736.175	0.000599661	0.000276334	0.000606469	0.00101	1.25229e-05	-0.000316186	0.000402685	0.000808194	0.000791203	0.000779324	0.000382716	8.81806e-05	0.00108	-0.000170982	0.000422475	-0.000233781	0.000464657	0.000532253	0.00106	0.00249	0.00806	0.01733	0.02221	0.02057	0.01786	0.01497	0.01151	0.00876	0.00674	0.00586	0.00545	0.00449	0.0039	0.00308	0.00381	0.004	0.00341	0.00271	0.00311	0.0034	0.00336	0.00339	0.00383	0.00364	0.00358	0.00328	0.00351	0.00373	0.00399
737.371	-0.000601681	-0.000855125	-0.000607876	-7.58333e-06	-0.00034033	-0.000240875	-0.000330754	-1.32524e-05	-0.000566503	-0.000947412	-0.000736759	-0.000468179	0.000813117	-0.000529124	2.69977e-05	0.000419164	0.000747205	0.000114463	-0.000137418	0.00201	0.00795	0.01592	0.02082	0.02084	0.01799	0.0141	0.00997	0.00742	0.00572	0.00476	0.00391	0.00429	0.00392	0.00321	0.00359	0.00287	0.00311	0.00304	0.00273	0.00317	0.00254	0.00273	0.00282	0.00263	0.00282	0.00363	0.00339	0.00301	0.00327
738.569	0.000648186	0.000552355	-0.000822989	-0.000394737	0.000484848	0.000683872	0.000180124	-0.00010666	-0.000200659	-4.38972e-05	2.53799e-05	-0.000194854	0.000120526	-1.22269e-05	-0.00021521	-0.000899686	0.00094655	-1.27914e-05	-0.000559713	0.00122	0.00804	0.01708	0.02138	0.0209	0.01872	0.01465	0.01052	0.00708	0.00604	0.0051	0.00483	0.00484	0.00394	0.00392	0.00414	0.00328	0.00324	0.00254	0.00232	0.00329	0.00283	0.00266	0.00324	0.00292	0.00323	0.00262	0.00355	0.00296	0.00343
739.766	-0.000181408	-0.000449056	-0.000351632	-4.84715e-05	5.07231e-05	-0.000385024	-0.000189265	0.000725277	0.000985065	0.000202247	-0.000320486	-0.000545757	0.000341833	0.000334644	-0.000355437	-0.000118947	-0.000618392	0.000758203	0.000174318	0.00224	0.0084	0.0159	0.02038	0.02074	0.0181	0.0145	0.01115	0.00824	0.00622	0.00528	0.00511	0.00491	0.00362	0.00361	0.00365	0.00345	0.00328	0.0029	0.00338	0.00377	0.0038	0.00311	0.00394	0.00325	0.00267	0.0029	0.00313	0.00336	0.00346
740.963	0.000115767	-0.000324919	-0.000491552	-0.000357384	-1.99034e-05	-0.000270253	9.88868e-07	0.000569992	0.000496655	0.000427118	-2.52641e-05	0.000414426	0.000552509	0.000152463	0.00015024	-0.000569314	0.000362294	0.000356419	-0.000353635	0.00258	0.00785	0.01473	0.02046	0.01959	0.01657	0.0132	0.01061	0.00729	0.00552	0.00463	0.00451	0.004	0.00369	0.00366	0.00323	0.00278	0.00308	0.00303	0.00285	0.00318	0.00315	0.00318	0.00422	0.00406	0.00349	0.00344	0.00377	0.00259	0.00338
742.161	6.7004e-05	-0.000312446	-0.000107024	-1.2907e-05	0.000500782	-0.000172403	-0.000391287	-0.000108352	2.32859e-05	6.98207e-05	-0.000234961	-0.00147	-3.88485e-05	4.73165e-05	0.000254661	8.34555e-05	0.000760896	-0.000303161	0.000265962	0.00265	0.00834	0.01623	0.0195	0.01851	0.01666	0.01394	0.01071	0.00682	0.00579	0.00559	0.00507	0.00512	0.00427	0.00416	0.00347	0.003	0.00325	0.00247	0.00326	0.00373	0.00408	0.00326	0.00284	0.00296	0.0032	0.00297	0.00293	0.00282	0.00311
743.358	0.000374937	-9.62365e-05	-0.000255399	0.000326896	-9.87673e-05	-0.000307755	0.000334123	-9.74082e-05	-0.00021451	-0.000318188	0.000314276	0.000131141	0.000362332	-0.000788493	-0.000230965	-0.000990209	0.000279432	0.000354917	0.000945482	0.0029	0.00837	0.01601	0.01922	0.01806	0.01558	0.01312	0.01105	0.00788	0.00594	0.00502	0.00438	0.00469	0.00423	0.00383	0.00355	0.00331	0.00377	0.0028	0.00326	0.00305	0.00345	0.00385	0.00392	0.0034	0.00355	0.00278	0.00332	0.00344	0.00341
744.556	-0.000640977	0.000220738	9.17512e-05	-0.000270973	0.000140258	4.1152e-06	-0.000256516	-0.000551972	-0.000436395	0.000197649	0.000718043	0.000160789	0.000128354	-6.87041e-05	-0.000740676	-0.000261465	-0.000321129	0.000244745	0.0013	0.00309	0.00729	0.01421	0.0185	0.01778	0.01544	0.01244	0.00986	0.00747	0.00566	0.00574	0.00561	0.0045	0.00362	0.00288	0.003	0.00398	0.00413	0.00291	0.00296	0.00387	0.0043	0.00356	0.0039	0.00295	0.00396	0.00361	0.00329	0.0037	0.00371
745.754	0.000145269	0.000435353	0.000263459	-0.000316268	0.000428809	0.000198884	-0.000499176	-0.000406128	5.05866e-06	0.000517305	-8.61367e-05	-0.000213619	-0.000328033	0.00059738	7.33851e-05	-0.000637447	0.00012127	-0.000111981	-4.07316e-05	0.0026	0.00775	0.01389	0.01777	0.01655	0.0144	0.0123	0.00943	0.00664	0.00485	0.00463	0.00488	0.0042	0.00271	0.00232	0.0021	0.00308	0.00292	0.00232	0.00195	0.00356	0.00374	0.0037	0.00293	0.00303	0.00335	0.00331	0.00358	0.00367	0.00327
746.952	0.000291259	-8.83964e-06	-0.000221577	-0.000192713	-0.00075076	-0.000361356	0.000184071	0.00024665	0.000203055	9.274e-05	-9.80646e-05	0.000380759	0.00118	0.000206834	-0.000565442	-0.000424731	-0.000209836	0.000313149	0.000999824	0.00171	0.008	0.01346	0.01676	0.01698	0.01586	0.0132	0.0105	0.00741	0.00619	0.0052	0.00461	0.00421	0.00361	0.00376	0.00289	0.00326	0.00397	0.00369	0.00298	0.00322	0.00301	0.00318	0.00326	0.0034	0.00284	0.00309	0.00381	0.00361	0.00324
748.15	0.000279081	0.000342053	0.000107757	0.000134641	9.66085e-05	0.000379982	0.000620162	0.000855619	0.00119	0.00106	0.00072957	0.00071915	0.00025406	-0.000773639	-0.000562853	0.000162524	0.000292503	0.000990263	-4.05967e-05	0.00157	0.00714	0.01396	0.01831	0.01775	0.01515	0.01201	0.01025	0.00767	0.00654	0.00561	0.00493	0.00463	0.00423	0.00464	0.00374	0.00341	0.00353	0.00341	0.00394	0.00466	0.00434	0.0032	0.00319	0.00368	0.0038	0.00412	0.00361	0.00408	0.00278
749.348	-0.000125984	-0.000712272	-0.00101	-0.00058195	-0.001	-0.00152	-0.000697102	-0.000496317	0.000297971	-0.000184671	-0.000982435	-0.000749815	0.000537419	-0.000330038	-0.000911946	-0.000702924	0.000605448	-0.000746288	-0.00071443	0.00255	0.00674	0.01207	0.01606	0.01667	0.01441	0.01124	0.00865	0.0062	0.00506	0.00478	0.00502	0.00403	0.00297	0.00276	0.0029	0.00266	0.00364	0.00332	0.00296	0.00342	0.00316	0.00272	0.00326	0.0026	0.00234	0.00284	0.00278	0.00278	0.00271
750.547	-0.000197845	0.000234722	0.000406219	0.000255641	0.000830164	0.00067435	-0.000197705	-0.000493377	-0.000370228	0.000396284	0.000633583	0.000367656	0.000506764	9.16434e-05	-0.000669159	0.00036488	0.000588134	0.000145441	0.00108	0.00235	0.00733	0.01221	0.01599	0.01571	0.01437	0.01192	0.00928	0.00582	0.00533	0.00546	0.0048	0.00413	0.00406	0.00305	0.00273	0.00271	0.00321	0.00325	0.0033	0.00345	0.00272	0.00297	0.00345	0.00323	0.00341	0.00421	0.00434	0.0024	0.0035
751.745	-0.000164643	7.26462e-05	0.000506805	0.0014	0.00117	0.000837488	0.000653122	0.000291776	0.000272089	9.23807e-06	-0.000543169	-0.000247313	-0.000492869	-0.000139992	0.000739629	0.000871544	0.0013	0.000607358	-0.000687215	0.00316	0.00715	0.01213	0.0157	0.01494	0.01379	0.01099	0.00841	0.00674	0.00582	0.00501	0.00458	0.0039	0.00361	0.00277	0.00293	0.00229	0.00263	0.00346	0.00262	0.00288	0.00407	0.00336	0.00354	0.00305	0.00371	0.00317	0.00321	0.00303	0.00377
752.944	-0.00134	-0.00105	-0.000996904	-0.00122	-0.000980982	-0.00112	-0.000816282	-0.000173042	-0.000612741	-0.000592035	5.81587e-05	0.000342494	0.000375991	-5.07548e-05	3.10753e-05	0.00113	0.000257336	0.000845149	0.00165	0.00318	0.00744	0.01213	0.01565	0.01473	0.01292	0.01067	0.00841	0.00596	0.00523	0.00501	0.00507	0.00444	0.00327	0.0028	0.00353	0.00401	0.00279	0.00322	0.00229	0.00198	0.00336	0.00372	0.00443	0.00282	0.00182	0.00242	0.00294	0.00349	0.00281
754.143	-0.00107	-0.000686809	-0.000680361	-0.000560734	-0.000662575	-0.00128	0.000189619	0.000718129	0.000501772	0.000321698	-0.000484824	-0.000579385	0.000716513	0.000463836	0.000584907	0.0015	0.000954705	-3.34234e-05	0.00211	0.00254	0.00701	0.01281	0.01458	0.01458	0.01287	0.0114	0.00822	0.00568	0.00494	0.00425	0.00459	0.00428	0.00376	0.00352	0.00232	0.00369	0.00331	0.00309	0.00231	0.00188	0.00282	0.00241	0.00252	0.00256	0.0037	0.00342	0.00235	0.00273	0.00392
[truncated: 63 more rows]
[truncated: 141 more columns]

## Sheet: Fig. 3b
Selected transient absorption spectra of ID in o-DCB
Wavelength (nm)	ΔOD (in the visible region)										Wavelength (nm)	ΔOD (in the visible region)
[truncated: 556 more rows]

## Sheet: Fig. 3c
Wavelength (nm)	EADS1	EADS2	EADS3	Wavelength (nm)	EADS1	EADS2	EADS3
[truncated: 378 more rows]

[truncated: 142 more sheets: Fig. 3d, Fig. 3e, Fig. 3f, Fig. 3g, Fig. 3h, Fig. 3i, Fig. 3j, Fig. 3k, Fig. 3l, Fig. 4a, Fig. 4b, Fig. 4c, Fig. 4d, Fig. 4e, Fig. 4f, Fig. 4g, Fig. 5a, Fig. 5b, Fig. 5c, Fig. 5e …]
